# Supplementary material for: Transcriptomic Profiling of Soybean in Response to High-Intensity UV-B Irradiation Reveals Stress Defense Signaling
Source: Front Plant Sci. 2016 Dec 19;7:1917. doi: 10.3389/fpls.2016.01917 (PMC5165247; doi:10.3389/fpls.2016.01917)
Supplement: Supplementary file 1 [file DataSheet1.XLSX]

## Sheet: Supplementary Table 1
Supplementary Table 1 List of 194 UV-B related genes in A. thaliana and their orthologous genes in soybean
A.thaliana Gene ID	Gene Definition	G. max orthologous Gene ID	Gene name
AT5G63860.1	Regulator of chromosome condensation (RCC1) family protein	Glyma04g38670	UVR8
		Glyma05g32790
		Glyma06g16300
		Glyma08g00440
AT2G32950.1	Transducin/WD40 repeat-like superfamily protein	Glyma02g43540	ATCOP1,COP1,DET340,EMB168,FUS1
		Glyma02g43540
		Glyma14g05430
		Glyma14g05430
		Glyma14g05430
AT2G46340.1	SPA (suppressor of phyA-105) protein family	Glyma07g06420	SPA1
		Glyma07g06420
		Glyma12g16741
		Glyma16g03030
		Glyma16g03030
AT1G09530.1	phytochrome interacting factor 3	Glyma02g00981	PAP3,PIF3,POC1
		Glyma03g38391
		Glyma10g28290
		Glyma10g28290
		Glyma10g28290
		Glyma10g28290
		Glyma17g30406
		Glyma17g30406
		Glyma19g40980
		Glyma19g41261
		Glyma19g41261
		Glyma20g22291
		Glyma20g22291
AT4G38620.1	myb domain protein 4	Glyma02g41440	ATMYB4,MYB4
		Glyma03g41965
		Glyma04g00550
		Glyma04g00550
		Glyma04g38240
		Glyma06g00630
		Glyma06g16820
		Glyma07g04240
		Glyma10g35050
		Glyma11g11450
		Glyma14g07510
		Glyma16g00931
		Glyma19g44660
AT2G31660.1	ARM repeat superfamily protein	Glyma08g29030	SAD2,URM9
		Glyma10g44510
		Glyma18g51900
AT5G11260.1	Basic-leucine zipper (bZIP) transcription factor family protein	Glyma08g41450	HY5,TED 5
		Glyma18g14750
		Glyma18g14750
AT3G17609.2	HY5-homolog	Glyma03g18990	HYH
		Glyma03g18990
		Glyma16g13570
AT1G51400.1	Photosystem II 5 kD protein	Glyma10g11550
		Glyma15g43100
		Glyma15g43110
AT1G15820.1	light harvesting complex photosystem II subunit 6	Glyma05g24660	CP24,LHCB6
		Glyma08g07880
		Glyma08g19210
		Glyma15g05790
		Glyma15g05790
AT1G12370.2	photolyase 1	Glyma01g42150	PHR1,UVR2
		Glyma11g03220
AT2G47590.1	photolyase/blue-light receptor 2	Glyma02g02110	PHR2
		Glyma03g02546
		Glyma10g02240
		Glyma10g02240
AT3G15620.1	DNA photolyase family protein	Glyma08g22400	UVR3
		Glyma08g22400
AT3G48190.1	ataxia-telangiectasia mutated	Glyma04g34303	ATATM,ATM
		Glyma04g35410
		Glyma04g35511
		Glyma06g19350
		Glyma06g23730
		Glyma06g24105
		Glyma13g10811
		Glyma13g10811
		Glyma20g15220
AT5G40820.1	Ataxia telangiectasia-mutated and RAD3-related	Glyma10g43040	ATATR,ATR,ATRAD3
		Glyma10g43040
		Glyma20g23920
AT3G57270.1	beta-1,3-glucanase 1	Glyma03g28841	BG1
		Glyma03g28850
		Glyma03g28870
		Glyma19g31580
		Glyma19g31590
		Glyma19g31590
AT5G47910.1	respiratory burst oxidase homologue D	Glyma04g38040	ATRBOHD,RBOHD
		Glyma06g17030
		Glyma06g17030
AT1G64060.1	respiratory burst oxidase protein F	Glyma01g43190	ATRBOH F,ATRBOHF,RBOH F,RBOHAP108,RBOHF
		Glyma05g00420
		Glyma05g00420
		Glyma05g37330
		Glyma08g02210
		Glyma11g02310
		Glyma11g02310
		Glyma17g08610
AT1G29930.1	chlorophyll A/B binding protein 1	Glyma02g08910	AB140,CAB1,CAB140,LHCB1.3
		Glyma05g25810
		Glyma08g08770
		Glyma09g07310
AT2G34430.1	light-harvesting chlorophyll-protein complex II subunit B1	Glyma16g27995	LHB1B1,LHCB1.4
		Glyma16g28030
		Glyma16g28070
AT1G07890.1	ascorbate peroxidase 1	Glyma11g15680	APX1,ATAPX01,ATAPX1,CS1,MEE6
		Glyma12g07780
AT3G09640.1	ascorbate peroxidase 2	Glyma04g12130	APX1B,APX2
		Glyma05g14700
		Glyma10g11200
		Glyma11g15680
		Glyma11g15680
		Glyma15g19940
		Glyma18g25810
		Glyma19g07130
		Glyma19g27739
AT4G35000.1	ascorbate peroxidase 3	Glyma01g36931	APX3
		Glyma01g36940
		Glyma11g08320
		Glyma11g11460
		Glyma12g03610
		Glyma12g03610
AT4G35970.1	ascorbate peroxidase 5	Glyma11g08580	APX5
AT4G32320.1	ascorbate peroxidase 6	Glyma04g07090	APX6
		Glyma06g07180
		Glyma06g07180
AT5G51100.1	Fe superoxide dismutase 2	Glyma02g09630	FSD2
		Glyma02g09630
		Glyma02g09630
		Glyma10g22680
		Glyma10g22680
		Glyma10g22680
		Glyma10g33710
		Glyma10g33710
		Glyma20g33880
AT5G23310.1	Fe superoxide dismutase 3	Glyma20g12510	FSD3
AT3G10920.1	manganese superoxide dismutase 1	Glyma04g39930	ATMSD1,MEE33,MSD1
		Glyma04g39930
		Glyma06g14960
AT1G08830.1	copper/zinc superoxide dismutase 1	Glyma03g40280	CSD1
		Glyma03g40280
		Glyma03g40280
		Glyma19g42890
		Glyma19g42890
		Glyma19g42890
		Glyma19g42890
		Glyma19g42890
AT2G28190.1	copper/zinc superoxide dismutase 2	Glyma11g19840	CSD2,CZSOD2
		Glyma11g19840
		Glyma11g19840
		Glyma12g08650
		Glyma12g30260
AT5G18100.1	copper/zinc superoxide dismutase 3	Glyma16g27020	CSD3
		Glyma16g27020
AT3G54660.1	glutathione reductase	Glyma02g16010	ATGR2,EMB2360,GR
		Glyma02g16010
		Glyma02g16030
		Glyma05g29641
		Glyma10g03740
		Glyma10g03740
AT2G37040.1	PHE ammonia lyase 1	Glyma02g47940	ATPAL1,PAL1
		Glyma03g33880
		Glyma03g33890
		Glyma10g06600
		Glyma13g20800
		Glyma19g36620
AT3G53260.1	phenylalanine ammonia-lyase 2	Glyma10g35381	ATPAL2,PAL2
		Glyma20g32135
AT3G55120.1	Chalcone-flavanone isomerase family protein	Glyma10g43850	A11,CFI,TT5
		Glyma20g38560
		Glyma20g38560
		Glyma20g38570
		Glyma20g38580
AT5G13930.1	Chalcone and stilbene synthase family protein	Glyma01g22880	ATCHS,CHS,TT4
		Glyma01g43880
		Glyma02g14450
		Glyma05g28610
		Glyma05g28610
		Glyma06g12470
		Glyma08g11520
		Glyma08g11530
		Glyma08g11610
		Glyma08g11620
		Glyma08g11630
		Glyma08g11635
		Glyma08g11650
		Glyma09g08751
		Glyma09g08780
		Glyma11g01350
		Glyma11g01350
		Glyma13g09640
		Glyma19g27930
AT5G42800.1	dihydroflavonol 4-reductase	Glyma02g18380	DFR,M318,TT3
		Glyma02g18380
		Glyma05g22070
		Glyma13g27381
		Glyma13g27390
		Glyma14g07940
		Glyma14g07951
		Glyma17g19845
		Glyma17g37060
		Glyma17g37060
		Glyma17g37075
AT4G35420.1	dihydroflavonol 4-reductase-like1	Glyma13g43200	DRL1
		Glyma13g43200
		Glyma13g43200
		Glyma15g02140
		Glyma15g02140
AT4G11650.1	osmotin 34	Glyma01g42661	ATOSM34,OSM34
		Glyma05g38110
		Glyma05g38130
		Glyma11g02770
AT3G21240.1	4-coumarate:CoA ligase 2	Glyma13g01080	4CL2,AT4CL2
		Glyma13g01080
		Glyma13g44950
		Glyma15g00390
		Glyma17g07170
		Glyma17g07180
		Glyma17g07190
AT1G65060.1	4-coumarate:CoA ligase 3	Glyma01g44270	4CL3
		Glyma07g14234
		Glyma11g01240
		Glyma11g09710
AT1G02500.1	S-adenosylmethionine synthetase 1	Glyma03g38190	AtSAM1,MAT1,SAM-1,SAM1
		Glyma03g38190
AT4G01850.1	S-adenosylmethionine synthetase 2	Glyma02g01170	AtSAM2,MAT2,SAM-2,SAM2
		Glyma10g28500
		Glyma1337s00200
		Glyma19g40810
AT3G61510.1	ACC synthase 1	Glyma05g37410	ACS1,AT-ACS1
		Glyma07g07160
		Glyma09g39060
		Glyma16g03600
		Glyma18g47280
AT1G01480.1	1-amino-cyclopropane-1-carboxylate synthase 2	Glyma03g02861	ACS2,AT-ACC2
AT4G11280.1	1-aminocyclopropane-1-carboxylic acid (acc) synthase 6	Glyma08g02130	ACS6,ATACS6
		Glyma11g02390
AT4G26200.1	1-amino-cyclopropane-1-carboxylate synthase 7	Glyma01g00700	ACS7,ATACS7
		Glyma05g36250
		Glyma07g15380
		Glyma08g03400
AT4G37770.1	1-amino-cyclopropane-1-carboxylate synthase 8	Glyma01g40400	ACS8
		Glyma04g05150
		Glyma05g23020
		Glyma06g05240
		Glyma06g05240
		Glyma11g04890
		Glyma17g16990
AT1G62960.1	ACC synthase 10	Glyma01g42290	ACS10
		Glyma11g03070
AT5G51690.1	1-amino-cyclopropane-1-carboxylate synthase 12	Glyma09g28000	ACS12
		Glyma16g32860
AT2G19590.1	ACC oxidase 1	Glyma05g36310	ACO1,ATACO1
		Glyma07g15480
		Glyma07g15480
		Glyma08g03310
AT1G62380.1	ACC oxidase 2	Glyma02g43594	ACO2,ATACO2
AT1G27730.1	salt tolerance zinc finger	Glyma04g04760	STZ,ZAT10
		Glyma06g04840
		Glyma14g09760
		Glyma17g35430
		Glyma20g26940
AT5G57180.1	chloroplast import apparatus 2	Glyma09g06740	CIA2
		Glyma09g06740
		Glyma13g00520
		Glyma17g06660
		Glyma17g06660
AT5G57180.2	chloroplast import apparatus 2	Glyma15g17980	CIA2
		Glyma17g06660
		Glyma13g00520
AT4G01370.1	MAP kinase 4	Glyma01g43100	ATMPK4,MPK4
		Glyma05g37480
		Glyma07g07270
		Glyma08g02060
		Glyma09g39190
		Glyma11g02420
		Glyma16g03670
		Glyma18g47140
AT2G43790.1	MAP kinase 6	Glyma02g15690	ATMAPK6,ATMPK6,MAPK6,MPK6
		Glyma02g15690
		Glyma02g15690
		Glyma07g32750
		Glyma07g32750
AT2G18170.1	MAP kinase 7	Glyma05g28980	ATMPK7,MPK7
		Glyma05g28980
		Glyma08g12150
		Glyma08g12150
AT3G18040.1	MAP kinase 9	Glyma04g12390	MPK9
		Glyma05g33980
		Glyma07g11470
		Glyma07g11470
		Glyma07g11470
		Glyma08g05700
		Glyma09g30790
		Glyma09g30790
		Glyma09g30790
AT1G73670.1	MAP kinase 15	Glyma08g05700	ATMPK15,MPK15
AT3G14720.1	MAP kinase 19	Glyma13g33860	ATMPK19,MPK19
		Glyma15g38490
		Glyma15g38490
AT2G42880.1	MAP kinase 20	Glyma02g45630	ATMPK20,MPK20
		Glyma02g45630
		Glyma02g45630
		Glyma08g42240
		Glyma14g03190
		Glyma18g12720
ATCG00730.1	photosynthetic electron transfer D	Glyma15g12130
ATCG00720.1	photosynthetic electron transfer B	Glyma01g07130
ATCG00480.1	ATP synthase subunit beta	Glyma04g20640
		Glyma07g33670
ATCG00470.1	ATP synthase epsilon chain	Glyma02g31971
AT5G38420.1	Ribulose bisphosphate carboxylase (small chain) family protein	Glyma13g00910
AT5G38410.1	Ribulose bisphosphate carboxylase (small chain) family protein	Glyma13g07610
		Glyma14g10171
		Glyma18g53430
		Glyma19g06340
		Glyma19g06340
		Glyma19g06370
AT5G38410.3	Ribulose bisphosphate carboxylase (small chain) family protein	Glyma19g06340
		Glyma18g39900
		Glyma19g06390
ATCG00490.1	ribulose-bisphosphate carboxylases	Glyma12g06606
AT2G42690.1	alpha/beta-Hydrolases superfamily protein	Glyma12g15430
AT5G02270.1	non-intrinsic ABC protein 9	Glyma10g28600	ATNAP9,NAP9
		Glyma10g28600
		Glyma20g22690
AT2G24540.1	Galactose oxidase/kelch repeat superfamily protein	Glyma04g08000	AFR
		Glyma06g08050
AT1G76710.1	SET domain group 26	Glyma10g36720	ASHH1,SDG26
		Glyma20g30870
AT1G16310.1	Cation efflux family protein	Glyma08g17570
		Glyma08g17570
		Glyma09g15150
		Glyma09g21920
		Glyma15g41580
		Glyma15g41590
AT1G35210.1	NA	Glyma02g37180
		Glyma04g10730
		Glyma06g10580
		Glyma14g35510
		Glyma18g01841
AT1G73650.3	Protein of unknown function (DUF1295)	Glyma08g05750
AT2G22880.1	VQ motif-containing protein	Glyma01g40320
		Glyma05g22760
		Glyma11g04970
		Glyma17g17210
AT2G23910.1	NAD(P)-binding Rossmann-fold superfamily protein	Glyma01g02120
		Glyma08g36520
		Glyma09g33820
		Glyma09g33820
		Glyma09g33820
AT2G25530.1	AFG1-like ATPase family protein	Glyma17g31700
		Glyma17g31700
		Glyma17g31700
		Glyma17g31700
		Glyma17g31700
		Glyma17g31700
AT3G03770.1	Leucine-rich repeat protein kinase family protein	Glyma12g29205
		Glyma16g04130
		Glyma16g04130
		Glyma16g04130
		Glyma17g24083
		Glyma17g24083
		Glyma17g24083
		Glyma19g29370
		Glyma19g29370
		Glyma20g17921
AT3G13510.1	Protein of Unknown Function (DUF239)	Glyma05g30070
		Glyma08g13210
		Glyma17g18890
AT3G24190.1	Protein kinase superfamily protein	Glyma10g24540
		Glyma10g24540
		Glyma20g18870
AT3G43110.1	NA	Glyma09g08440
		Glyma17g05170
AT3G52740.1	NA	Glyma03g35300
		Glyma03g35300
		Glyma03g35300
		Glyma03g35300
		Glyma10g08420
		Glyma13g22080
		Glyma19g37951
		Glyma19g37951
		Glyma19g37951
AT4G14090.1	UDP-Glycosyltransferase superfamily protein	Glyma08g11340
AT5G42740.1	Sugar isomerase (SIS) family protein	Glyma04g03490
		Glyma04g03490
		Glyma06g03560
		Glyma19g02031
AT3G29590.1	HXXXD-type acyl-transferase family protein	Glyma18g49240	AT5MAT
AT1G27840.1	Transducin/WD40 repeat-like superfamily protein	Glyma04g04840	ATCSA-1
		Glyma06g04930
AT4G39400.1	Leucine-rich receptor-like protein kinase family protein	Glyma04g39610	ATBRI1,BIN1,BRI1,CBB2,DWF2
		Glyma06g15270
		Glyma16g17097
AT5G14170.1	SWIB/MDM2 domain superfamily protein	Glyma04g37130	CHC1
		Glyma05g03290
		Glyma05g14470
		Glyma06g17920
		Glyma16g06151
		Glyma17g13870
		Glyma19g18360
		Glyma19g25800
		Glyma19g25800
AT5G05270.1	Chalcone-flavanone isomerase family protein	Glyma04g40030
		Glyma06g14820
		Glyma06g14820
		Glyma06g14820
AT5G05690.1	Cytochrome P450 superfamily protein	Glyma02g42390	CBB3,CPD,CYP90,CYP90A,CYP90A1,DWF3
		Glyma11g35150
		Glyma11g35150
		Glyma14g06530
		Glyma18g03211
AT5G24850.1	cryptochrome 3	Glyma04g07870	CRY3
		Glyma04g07870
		Glyma04g07870
AT5G58760.1	damaged DNA binding 2	Glyma02g39130	DDB2
		Glyma14g37230
AT3G22840.1	Chlorophyll A-B binding family protein	Glyma10g38910	ELIP,ELIP1
		Glyma20g28890
AT3G05210.1	nucleotide repair protein, putative	Glyma10g29730	ERCC1,UVR7
		Glyma10g29730
		Glyma20g37571
AT3G51240.1	flavanone 3-hydroxylase	Glyma01g37120	F3\'H,F3H,TT6
		Glyma02g05450
		Glyma02g05450
		Glyma02g05470
		Glyma16g23880
AT4G36220.1	ferulic acid 5-hydroxylase 1	Glyma01g37430	CYP84A1,FAH1
		Glyma08g14900
		Glyma09g31795
		Glyma09g31850
		Glyma11g07850
		Glyma16g24341
		Glyma19g02150
AT5G08640.1	flavonol synthase 1	Glyma04g43100	ATFLS1,FLS,FLS1
		Glyma05g12770
		Glyma06g11590
		Glyma13g02740
		Glyma14g33227
		Glyma14g33244
AT2G19520.1	Transducin family protein / WD-40 repeat family protein	Glyma09g07120	ACG1,ATMSI4,FVE,MSI4,NFC04,NFC4
		Glyma09g07120
		Glyma13g42660
		Glyma13g42660
		Glyma13g42660
		Glyma13g42660
		Glyma15g02770
		Glyma15g18450
AT5G64610.1	histone acetyltransferase of the MYST family 1	Glyma04g16180	HAM1
		Glyma06g47380
		Glyma12g32570
		Glyma13g09106
AT4G37840.1	hexokinase-like 3	Glyma05g23280	HKL3
		Glyma17g16750
AT2G46370.4	Auxin-responsive GH3 family protein	Glyma03g41700	FIN219,JAR1
		Glyma03g41700
		Glyma06g37401
		Glyma07g06370
		Glyma07g06370
		Glyma15g38731
		Glyma19g44310
AT2G46370.1	Auxin-responsive GH3 family protein	Glyma16g03011	FIN219,JAR1
		Glyma16g03011
		Glyma08g33006
		Glyma16g03011
AT4G37470.1	alpha/beta-Hydrolases superfamily protein	Glyma01g39850
		Glyma05g21930
		Glyma05g22010
		Glyma05g22010
		Glyma05g22010
		Glyma05g22010
		Glyma11g05440
		Glyma17g17890
		Glyma17g17910
AT3G55270.1	mitogen-activated protein kinase phosphatase 1	Glyma02g10561	ATMKP1,MKP1
		Glyma05g30745
		Glyma05g30745
		Glyma08g13940
		Glyma11g37730
		Glyma18g01660
		Glyma18g01660
		Glyma18g01660
		Glyma18g01660
		Glyma18g52300
AT3G45640.1	mitogen-activated protein kinase 3	Glyma11g15700	ATMAPK3,ATMPK3,MPK3
		Glyma11g15700
		Glyma11g15700
		Glyma12g07770
AT2G47460.1	myb domain protein 12	Glyma02g01740	ATMYB12,MYB12,PFG1
		Glyma03g37640
		Glyma09g04370
		Glyma09g04370
		Glyma10g01801
		Glyma13g16890
		Glyma19g40250
AT2G01180.1	phosphatidic acid phosphatase 1	Glyma10g41590	ATLPP1,ATPAP1,LPP1,PAP1
		Glyma20g25640
		Glyma20g25640
AT5G44740.2	Y-family DNA polymerase H	Glyma08g09400	POLH
AT1G10520.1	DNA polymerase lambda (POLL)	Glyma02g07270
		Glyma02g07270
AT5G44750.1	DNA-directed DNA polymerases	Glyma01g45490	ATREV1,REV1
AT1G67500.1	recovery protein 3	Glyma03g39720	ATREV3,REV3
AT1G16590.1	DNA-binding HORMA family protein	Glyma08g18141	ATREV7,REV7
		Glyma15g40820
		Glyma15g40820
		Glyma15g40820
		Glyma15g40820
AT1G78570.1	rhamnose biosynthesis 1	Glyma05g04822	ATRHM1,RHM1,ROL1
		Glyma08g15680
		Glyma08g42270
		Glyma12g36290
		Glyma12g36290
		Glyma13g33960
		Glyma14g17880
		Glyma15g27510
		Glyma15g27510
		Glyma15g27510
		Glyma15g27510
		Glyma17g29120
		Glyma18g12660
		Glyma18g12660
		Glyma18g12660
AT5G08020.1	RPA70-kDa subunit B	Glyma02g30881	ATRPA70B,RPA70B
		Glyma05g00370
		Glyma05g00370
		Glyma05g00370
		Glyma09g16041
		Glyma09g16041
		Glyma13g14336
		Glyma16g22338
		Glyma17g08660
		Glyma17g08660
AT1G26910.1	Ribosomal protein L16p/L10e family protein	Glyma02g38450	RPL10B
		Glyma03g25371
		Glyma04g40200
		Glyma06g14610
		Glyma14g36620
		Glyma14g36620
		Glyma18g05700
		Glyma18g05700
AT5G01410.1	Aldolase-type TIM barrel family protein	Glyma13g29700	ATPDX1,ATPDX1.3,PDX1,PDX1.3,RSR4
		Glyma15g09350
AT3G45890.1	Protein of unknown function, DUF647	Glyma01g35940	RUS1
		Glyma11g09490
AT2G31190.1	Protein of unknown function, DUF647	Glyma03g31970	RUS2,WXR1
		Glyma03g31970
		Glyma05g27270
		Glyma06g41072
		Glyma13g18440
		Glyma19g34730
		Glyma19g34730
		Glyma19g34730
		Glyma13g18440
AT1G66580.1	senescence associated gene 24	Glyma14g30375	RPL10C,SAG24
AT3G61220.1	NAD(P)-binding Rossmann-fold superfamily protein	Glyma03g01630
		Glyma03g01630
		Glyma03g01630
		Glyma03g01640
		Glyma07g08040
		Glyma07g08050
		Glyma07g08070
		Glyma07g08090
		Glyma07g08090
		Glyma07g08100
		Glyma09g39811
		Glyma09g39820
		Glyma09g39850
		Glyma09g39850
		Glyma09g39861
		Glyma18g46350
		Glyma18g46380
AT2G37970.1	SOUL heme-binding family protein	Glyma01g26970	SOUL-1
		Glyma03g14980
AT4G37760.1	squalene epoxidase 3	Glyma18g14860	SQE3
AT5G07990.1	Cytochrome P450 superfamily protein	Glyma05g00500	CYP75B1,D501,TT7
		Glyma05g00510
		Glyma05g00521
		Glyma05g00530
		Glyma05g35200
		Glyma06g21920
		Glyma07g04470
		Glyma08g14890
		Glyma09g31820
		Glyma13g04210
		Glyma16g01060
		Glyma17g08550
		Glyma20g08160
AT4G09820.1	basic helix-loop-helix (bHLH) DNA-binding superfamily protein	Glyma02g16670	BHLH42,TT8
		Glyma03g30940
		Glyma03g30940
		Glyma10g03140
		Glyma10g03140
		Glyma17g29340
		Glyma19g33770
AT2G36750.1	UDP-glucosyl transferase 73C1	Glyma03g34420	UGT73C1
		Glyma03g34470
		Glyma03g34490
		Glyma0060s00320
		Glyma06g39350
		Glyma07g30180
		Glyma07g30190
		Glyma07g30200
		Glyma08g07130
		Glyma13g01220
		Glyma13g32910
		Glyma17g07341
AT4G15480.1	UDP-Glycosyltransferase superfamily protein	Glyma20g26420	UGT84A1
AT3G28030.1	5\'-3\' exonuclease family protein	Glyma01g16370	UVH3,UVR1
		Glyma01g16370
AT2G42260.1	uv-b-insensitive 4	Glyma03g29760	PYM,UVI4
		Glyma19g32610
AT5G41360.1	homolog of Xeroderma pigmentosum complementation group B 2	Glyma05g37610	ATXPB2,XPB2
AT3G12610.1	Leucine-rich repeat (LRR) family protein	Glyma08g16220	DRT100
		Glyma12g36740
		Glyma13g27440
		Glyma15g24111
AT2G02760.1	ubiquiting-conjugating enzyme 2	Glyma01g05080	ATUBC2,UBC2
		Glyma01g05080
		Glyma02g02400
		Glyma04g34170
		Glyma04g34170
		Glyma05g01270
		Glyma06g20310
		Glyma08g40860
		Glyma08g40860
		Glyma17g10640
		Glyma17g10640
		Glyma17g10640
		Glyma18g16160
		Glyma18g16160
		Glyma18g16160
AT5G18070.1	phosphoglucosamine mutase-related	Glyma01g40950	DRT101
		Glyma07g10805
		Glyma16g13610
		Glyma20g22760
AT3G04880.1	DNA-damage-repair/toleration protein (DRT102)	Glyma19g43230	DRT102
AT3G18524.1	MUTS homolog 2	Glyma17g13050	ATMSH2,MSH2
AT4G02070.1	MUTS homolog 6	Glyma03g37750	ATMSH6,MSH6,MSH6-1
		Glyma19g40350
AT4G25290.1	DNA photolyases;DNA photolyases	Glyma09g36480
		Glyma09g36480
		Glyma09g36480
AT4G08920.1	cryptochrome 1	Glyma04g11010	ATCRY1,BLU1,CRY1,HY4,OOP2
		Glyma06g10830
		Glyma06g10830
		Glyma06g10830
		Glyma06g10830
		Glyma06g10830
		Glyma06g10830
		Glyma13g01810
		Glyma13g01810
		Glyma14g35020

## Sheet: Supplementary Table 2
Supplementary Table 2 List of 4,666 Arabidopsis genes that were predicted to respond directly or indirectly to UV-B by Aranet
A.thaliana Gene ID	Gene Definition	G. max orthologous Gene ID	Gene name
AT3G44200.1	NIMA (never in mitosis, gene A)-related 6	Glyma11g18340	ATNEK6,IBO1,NEK6
AT3G44200.1	NIMA (never in mitosis, gene A)-related 6	Glyma12g09910	ATNEK6,IBO1,NEK6
AT3G44200.1	NIMA (never in mitosis, gene A)-related 6	Glyma12g31330	ATNEK6,IBO1,NEK6
AT3G44200.1	NIMA (never in mitosis, gene A)-related 6	Glyma13g38980	ATNEK6,IBO1,NEK6
AT1G20340.1	Cupredoxin superfamily protein	Glyma04g02240	DRT112,PETE2
AT1G27170.1	transmembrane receptors;ATP binding	Glyma01g04590
AT1G27170.1	transmembrane receptors;ATP binding	Glyma05g29921
AT1G27170.1	transmembrane receptors;ATP binding	Glyma05g29921
AT1G27170.1	transmembrane receptors;ATP binding	Glyma06g41404
AT1G27170.1	transmembrane receptors;ATP binding	Glyma06g41404
AT1G27170.1	transmembrane receptors;ATP binding	Glyma08g40501
AT1G27170.1	transmembrane receptors;ATP binding	Glyma08g40501
AT1G27170.1	transmembrane receptors;ATP binding	Glyma19g07650
AT1G27170.1	transmembrane receptors;ATP binding	Glyma19g07650
AT5G02540.1	NAD(P)-binding Rossmann-fold superfamily protein	Glyma13g19390
AT1G09530.1	phytochrome interacting factor 3	Glyma02g00981	PAP3,PIF3,POC1
AT1G09530.1	phytochrome interacting factor 3	Glyma03g38391	PAP3,PIF3,POC1
AT1G09530.1	phytochrome interacting factor 3	Glyma10g28290	PAP3,PIF3,POC1
AT1G09530.1	phytochrome interacting factor 3	Glyma10g28290	PAP3,PIF3,POC1
AT1G09530.1	phytochrome interacting factor 3	Glyma10g28290	PAP3,PIF3,POC1
AT1G09530.1	phytochrome interacting factor 3	Glyma10g28290	PAP3,PIF3,POC1
AT1G09530.1	phytochrome interacting factor 3	Glyma17g30406	PAP3,PIF3,POC1
AT1G09530.1	phytochrome interacting factor 3	Glyma17g30406	PAP3,PIF3,POC1
AT1G09530.1	phytochrome interacting factor 3	Glyma19g40980	PAP3,PIF3,POC1
AT1G09530.1	phytochrome interacting factor 3	Glyma19g41261	PAP3,PIF3,POC1
AT1G09530.1	phytochrome interacting factor 3	Glyma19g41261	PAP3,PIF3,POC1
AT1G09530.1	phytochrome interacting factor 3	Glyma20g22291	PAP3,PIF3,POC1
AT1G09530.1	phytochrome interacting factor 3	Glyma20g22291	PAP3,PIF3,POC1
AT1G20560.1	acyl activating enzyme 1	Glyma01g44240	AAE1
AT1G20560.1	acyl activating enzyme 1	Glyma01g44250	AAE1
AT1G20560.1	acyl activating enzyme 1	Glyma11g01710	AAE1
AT1G20560.1	acyl activating enzyme 1	Glyma11g08890	AAE1
AT2G29730.1	UDP-glucosyl transferase 71D1	Glyma02g39090	UGT71D1
AT2G29730.1	UDP-glucosyl transferase 71D1	Glyma02g39090	UGT71D1
AT1G78950.1	Terpenoid cyclases family protein	Glyma03g27620
AT1G78950.1	Terpenoid cyclases family protein	Glyma03g27620
AT1G78950.1	Terpenoid cyclases family protein	Glyma07g00330
AT2G25530.1	AFG1-like ATPase family protein	Glyma17g31700
AT2G25530.1	AFG1-like ATPase family protein	Glyma17g31700
AT2G25530.1	AFG1-like ATPase family protein	Glyma17g31700
AT2G25530.1	AFG1-like ATPase family protein	Glyma17g31700
AT2G25530.1	AFG1-like ATPase family protein	Glyma17g31700
AT2G25530.1	AFG1-like ATPase family protein	Glyma17g31700
AT1G12840.1	vacuolar ATP synthase subunit C (VATC) / V-ATPase C subunit / vacuolar proton pump C subunit (DET3)	Glyma02g07260	ATVHA-C,DET3
AT1G12840.1	vacuolar ATP synthase subunit C (VATC) / V-ATPase C subunit / vacuolar proton pump C subunit (DET3)	Glyma04g12780	ATVHA-C,DET3
AT1G12840.1	vacuolar ATP synthase subunit C (VATC) / V-ATPase C subunit / vacuolar proton pump C subunit (DET3)	Glyma16g05470	ATVHA-C,DET3
AT1G12840.1	vacuolar ATP synthase subunit C (VATC) / V-ATPase C subunit / vacuolar proton pump C subunit (DET3)	Glyma16g26220	ATVHA-C,DET3
AT1G12840.1	vacuolar ATP synthase subunit C (VATC) / V-ATPase C subunit / vacuolar proton pump C subunit (DET3)	Glyma16g26220	ATVHA-C,DET3
AT1G12840.1	vacuolar ATP synthase subunit C (VATC) / V-ATPase C subunit / vacuolar proton pump C subunit (DET3)	Glyma19g27360	ATVHA-C,DET3
AT2G21390.1	Coatomer, alpha subunit	Glyma13g04341
AT3G48330.1	protein-l-isoaspartate methyltransferase 1	Glyma04g36430	ATPIMT1,PIMT1
AT3G48330.1	protein-l-isoaspartate methyltransferase 1	Glyma05g02810	ATPIMT1,PIMT1
AT3G48330.1	protein-l-isoaspartate methyltransferase 1	Glyma06g18460	ATPIMT1,PIMT1
AT1G79550.1	phosphoglycerate kinase	Glyma08g17600	PGK
AT1G79550.1	phosphoglycerate kinase	Glyma15g41550	PGK
AT3G46440.1	UDP-XYL synthase 5	Glyma11g15020	UXS5
AT3G46440.1	UDP-XYL synthase 5	Glyma12g06990	UXS5
AT3G46440.1	UDP-XYL synthase 5	Glyma13g40960	UXS5
AT3G46440.1	UDP-XYL synthase 5	Glyma13g40960	UXS5
AT3G46440.1	UDP-XYL synthase 5	Glyma15g04500	UXS5
AT3G46440.1	UDP-XYL synthase 5	Glyma15g04500	UXS5
AT3G46440.1	UDP-XYL synthase 5	Glyma15g04500	UXS5
AT1G72920.1	Toll-Interleukin-Resistance (TIR) domain family protein	Glyma02g45344
AT3G44620.1	protein tyrosine phosphatases;protein tyrosine phosphatases	Glyma11g19280
AT3G44620.1	protein tyrosine phosphatases;protein tyrosine phosphatases	Glyma12g09200
AT3G44620.1	protein tyrosine phosphatases;protein tyrosine phosphatases	Glyma12g09200
AT3G44620.1	protein tyrosine phosphatases;protein tyrosine phosphatases	Glyma12g09200
AT2G35740.1	nositol transporter 3	Glyma17g01156	ATINT3,INT3
AT3G04460.1	peroxin-12	Glyma03g41050	APM4,ATPEX12,PEX12
AT3G04460.1	peroxin-12	Glyma19g43700	APM4,ATPEX12,PEX12
AT3G04460.1	peroxin-12	Glyma19g43700	APM4,ATPEX12,PEX12
AT2G31370.1	Basic-leucine zipper (bZIP) transcription factor family protein	Glyma09g33013
AT2G29290.2	NAD(P)-binding Rossmann-fold superfamily protein	Glyma18g40541
AT5G50110.1	S-adenosyl-L-methionine-dependent methyltransferases superfamily protein	Glyma05g01800
AT5G50110.1	S-adenosyl-L-methionine-dependent methyltransferases superfamily protein	Glyma17g10090
AT1G22340.1	UDP-glucosyl transferase 85A7	Glyma03g16160	AtUGT85A7,UGT85A7
AT1G22340.1	UDP-glucosyl transferase 85A7	Glyma03g16250	AtUGT85A7,UGT85A7
AT1G22340.1	UDP-glucosyl transferase 85A7	Glyma03g16310	AtUGT85A7,UGT85A7
AT1G22340.1	UDP-glucosyl transferase 85A7	Glyma03g22661	AtUGT85A7,UGT85A7
AT1G22340.1	UDP-glucosyl transferase 85A7	Glyma15g05980	AtUGT85A7,UGT85A7
AT1G22340.1	UDP-glucosyl transferase 85A7	Glyma15g05991	AtUGT85A7,UGT85A7
AT1G22340.1	UDP-glucosyl transferase 85A7	Glyma19g03483	AtUGT85A7,UGT85A7
AT1G22340.1	UDP-glucosyl transferase 85A7	Glyma19g04570	AtUGT85A7,UGT85A7
AT1G22340.1	UDP-glucosyl transferase 85A7	Glyma19g04610	AtUGT85A7,UGT85A7
AT1G24100.1	UDP-glucosyl transferase 74B1	Glyma01g04250	UGT74B1
AT1G24100.1	UDP-glucosyl transferase 74B1	Glyma02g03420	UGT74B1
AT2G13570.1	nuclear factor Y, subunit B7	Glyma05g32680	NF-YB7
AT2G13570.1	nuclear factor Y, subunit B7	Glyma06g16071	NF-YB7
AT2G13570.1	nuclear factor Y, subunit B7	Glyma08g00330	NF-YB7
AT1G10840.1	translation initiation factor 3 subunit H1	Glyma02g10760	TIF3H1
AT1G10840.1	translation initiation factor 3 subunit H1	Glyma18g22830	TIF3H1
AT1G10840.1	translation initiation factor 3 subunit H1	Glyma18g52060	TIF3H1
AT1G10840.1	translation initiation factor 3 subunit H1	Glyma18g52060	TIF3H1
AT3G16910.1	acyl-activating enzyme 7	Glyma07g37100	AAE7,ACN1
AT3G16910.1	acyl-activating enzyme 7	Glyma07g37110	AAE7,ACN1
AT3G16910.1	acyl-activating enzyme 7	Glyma09g03460	AAE7,ACN1
AT3G16910.1	acyl-activating enzyme 7	Glyma15g14380	AAE7,ACN1
AT3G16910.1	acyl-activating enzyme 7	Glyma17g03500	AAE7,ACN1
AT5G49650.1	xylulose kinase-2	Glyma04g09340	XK-2,XK2
AT5G49650.1	xylulose kinase-2	Glyma06g09490	XK-2,XK2
AT1G21690.1	ATPase family associated with various cellular activities (AAA)	Glyma04g42550	EMB1968,RFC4
AT1G21690.1	ATPase family associated with various cellular activities (AAA)	Glyma06g12210	EMB1968,RFC4
AT4G27250.1	NAD(P)-binding Rossmann-fold superfamily protein	Glyma06g41520
AT4G27250.1	NAD(P)-binding Rossmann-fold superfamily protein	Glyma12g16640
AT4G27250.1	NAD(P)-binding Rossmann-fold superfamily protein	Glyma12g34390
AT4G27250.1	NAD(P)-binding Rossmann-fold superfamily protein	Glyma13g36160
AT1G75410.1	BEL1-like homeodomain 3	Glyma04g03150	BLH3
AT1G75410.1	BEL1-like homeodomain 3	Glyma06g03200	BLH3
AT1G79650.1	Rad23 UV excision repair protein family	Glyma07g00490	RAD23,RAD23B
AT1G79650.2	Rad23 UV excision repair protein family	Glyma07g00490	RAD23,RAD23B
AT1G79650.1	Rad23 UV excision repair protein family	Glyma08g23930	RAD23,RAD23B
AT1G79650.1	Rad23 UV excision repair protein family	Glyma08g23930	RAD23,RAD23B
AT1G79650.1	Rad23 UV excision repair protein family	Glyma13g44910	RAD23,RAD23B
AT1G79650.1	Rad23 UV excision repair protein family	Glyma13g44910	RAD23,RAD23B
AT1G79650.4	Rad23 UV excision repair protein family	Glyma15g00430	RAD23,RAD23B
AT1G47870.1	winged-helix DNA-binding transcription factor family protein	Glyma04g02720	ATE2F2,ATE2FC,E2FC
AT1G47870.1	winged-helix DNA-binding transcription factor family protein	Glyma04g02720	ATE2F2,ATE2FC,E2FC
AT1G47870.1	winged-helix DNA-binding transcription factor family protein	Glyma04g02720	ATE2F2,ATE2FC,E2FC
AT1G47870.1	winged-helix DNA-binding transcription factor family protein	Glyma06g02738	ATE2F2,ATE2FC,E2FC
AT1G47870.1	winged-helix DNA-binding transcription factor family protein	Glyma06g02738	ATE2F2,ATE2FC,E2FC
AT1G47870.1	winged-helix DNA-binding transcription factor family protein	Glyma10g11775	ATE2F2,ATE2FC,E2FC
AT1G47870.1	winged-helix DNA-binding transcription factor family protein	Glyma10g11775	ATE2F2,ATE2FC,E2FC
AT5G13280.1	aspartate kinase 1	Glyma02g07300	AK,AK-LYS1,AK1
AT5G13280.1	aspartate kinase 1	Glyma16g05380	AK,AK-LYS1,AK1
AT5G13280.1	aspartate kinase 1	Glyma16g26300	AK,AK-LYS1,AK1
AT5G13280.1	aspartate kinase 1	Glyma19g27500	AK,AK-LYS1,AK1
AT1G15690.1	Inorganic H pyrophosphatase family protein	Glyma03g05330	ATAVP3,AtVHP1;1,AVP-3,AVP1
AT1G15690.1	Inorganic H pyrophosphatase family protein	Glyma07g03220	ATAVP3,AtVHP1;1,AVP-3,AVP1
AT1G15690.1	Inorganic H pyrophosphatase family protein	Glyma07g03220	ATAVP3,AtVHP1;1,AVP-3,AVP1
AT1G15690.2	Inorganic H pyrophosphatase family protein	Glyma07g19310	ATAVP3,AtVHP1;1,AVP-3,AVP1
AT1G15690.1	Inorganic H pyrophosphatase family protein	Glyma08g22880	ATAVP3,AtVHP1;1,AVP-3,AVP1
AT1G15690.1	Inorganic H pyrophosphatase family protein	Glyma09g16466	ATAVP3,AtVHP1;1,AVP-3,AVP1
AT1G15690.1	Inorganic H pyrophosphatase family protein	Glyma10g28880	ATAVP3,AtVHP1;1,AVP-3,AVP1
AT1G15690.1	Inorganic H pyrophosphatase family protein	Glyma13g23170	ATAVP3,AtVHP1;1,AVP-3,AVP1
AT1G15690.1	Inorganic H pyrophosphatase family protein	Glyma13g23170	ATAVP3,AtVHP1;1,AVP-3,AVP1
AT1G15690.1	Inorganic H pyrophosphatase family protein	Glyma13g23170	ATAVP3,AtVHP1;1,AVP-3,AVP1
AT1G15690.1	Inorganic H pyrophosphatase family protein	Glyma17g11705	ATAVP3,AtVHP1;1,AVP-3,AVP1
AT1G15690.1	Inorganic H pyrophosphatase family protein	Glyma18g29591	ATAVP3,AtVHP1;1,AVP-3,AVP1
AT1G15690.1	Inorganic H pyrophosphatase family protein	Glyma20g23070	ATAVP3,AtVHP1;1,AVP-3,AVP1
AT1G16350.1	Aldolase-type TIM barrel family protein	Glyma08g17490
AT1G16350.1	Aldolase-type TIM barrel family protein	Glyma08g17490
AT1G16350.1	Aldolase-type TIM barrel family protein	Glyma15g41640
AT3G11630.1	Thioredoxin superfamily protein	Glyma05g23090
AT2G38800.1	Plant calmodulin-binding protein-related	Glyma04g27810
AT2G38800.1	Plant calmodulin-binding protein-related	Glyma11g12150
AT2G38800.1	Plant calmodulin-binding protein-related	Glyma11g21130
AT2G38800.1	Plant calmodulin-binding protein-related	Glyma11g21130
AT2G38800.1	Plant calmodulin-binding protein-related	Glyma12g04361
AT1G60710.1	NAD(P)-linked oxidoreductase superfamily protein	Glyma03g40680	ATB2
AT1G60710.1	NAD(P)-linked oxidoreductase superfamily protein	Glyma03g40860	ATB2
AT1G60710.1	NAD(P)-linked oxidoreductase superfamily protein	Glyma03g40870	ATB2
AT1G60710.1	NAD(P)-linked oxidoreductase superfamily protein	Glyma03g40880	ATB2
AT1G60710.1	NAD(P)-linked oxidoreductase superfamily protein	Glyma03g40891	ATB2
AT1G60710.1	NAD(P)-linked oxidoreductase superfamily protein	Glyma06g40790	ATB2
AT1G60710.1	NAD(P)-linked oxidoreductase superfamily protein	Glyma06g40800	ATB2
AT1G60710.1	NAD(P)-linked oxidoreductase superfamily protein	Glyma08g29130	ATB2
AT1G60710.1	NAD(P)-linked oxidoreductase superfamily protein	Glyma08g29130	ATB2
AT1G60710.1	NAD(P)-linked oxidoreductase superfamily protein	Glyma10g30360	ATB2
AT1G60710.1	NAD(P)-linked oxidoreductase superfamily protein	Glyma10g38890	ATB2
AT1G60710.1	NAD(P)-linked oxidoreductase superfamily protein	Glyma10g38890	ATB2
AT1G60710.1	NAD(P)-linked oxidoreductase superfamily protein	Glyma10g38900	ATB2
AT1G60710.1	NAD(P)-linked oxidoreductase superfamily protein	Glyma12g17605	ATB2
AT1G60710.1	NAD(P)-linked oxidoreductase superfamily protein	Glyma19g27121	ATB2
AT3G08510.1	phospholipase C 2	Glyma02g39190	ATPLC2,PLC2
AT3G08510.1	phospholipase C 2	Glyma02g42430	ATPLC2,PLC2
AT3G08510.1	phospholipase C 2	Glyma11g35310	ATPLC2,PLC2
AT3G08510.1	phospholipase C 2	Glyma14g06450	ATPLC2,PLC2
AT3G08510.1	phospholipase C 2	Glyma14g06450	ATPLC2,PLC2
AT3G08510.1	phospholipase C 2	Glyma14g37290	ATPLC2,PLC2
AT3G08510.1	phospholipase C 2	Glyma18g03090	ATPLC2,PLC2
AT3G08510.1	phospholipase C 2	Glyma19g04836	ATPLC2,PLC2
AT1G74260.1	purine biosynthesis 4	Glyma11g34241	PUR4
AT1G74260.1	purine biosynthesis 4	Glyma18g04070	PUR4
AT4G11640.1	serine racemase	Glyma05g37930	ATSR,SR
AT4G11640.1	serine racemase	Glyma05g37930	ATSR,SR
AT4G11640.1	serine racemase	Glyma05g37930	ATSR,SR
AT4G11640.1	serine racemase	Glyma08g01670	ATSR,SR
AT4G31860.1	Protein phosphatase 2C family protein	Glyma04g06380
AT4G31860.1	Protein phosphatase 2C family protein	Glyma04g06380
AT4G31860.1	Protein phosphatase 2C family protein	Glyma04g06380
AT4G31860.1	Protein phosphatase 2C family protein	Glyma04g06380
AT4G31860.1	Protein phosphatase 2C family protein	Glyma04g06380
AT4G31860.1	Protein phosphatase 2C family protein	Glyma06g06420
AT4G31860.1	Protein phosphatase 2C family protein	Glyma06g06420
AT4G31860.1	Protein phosphatase 2C family protein	Glyma06g06420
AT4G31860.1	Protein phosphatase 2C family protein	Glyma06g06420
AT4G31860.1	Protein phosphatase 2C family protein	Glyma07g02470
AT4G31860.1	Protein phosphatase 2C family protein	Glyma07g02470
AT4G31860.1	Protein phosphatase 2C family protein	Glyma07g02470
AT4G31860.1	Protein phosphatase 2C family protein	Glyma07g02470
AT4G31860.1	Protein phosphatase 2C family protein	Glyma08g23550
AT4G31860.1	Protein phosphatase 2C family protein	Glyma08g23550
AT4G31860.1	Protein phosphatase 2C family protein	Glyma14g11700
AT4G31860.1	Protein phosphatase 2C family protein	Glyma17g34100
AT4G31860.1	Protein phosphatase 2C family protein	Glyma17g34100
AT3G02360.1	6-phosphogluconate dehydrogenase family protein	Glyma08g28230
AT3G02360.1	6-phosphogluconate dehydrogenase family protein	Glyma18g11852
AT3G02360.1	6-phosphogluconate dehydrogenase family protein	Glyma18g51260
AT3G02360.1	6-phosphogluconate dehydrogenase family protein	Glyma19g05120
AT2G29550.1	tubulin beta-7 chain	Glyma05g25610	TUB7
AT2G29550.1	tubulin beta-7 chain	Glyma08g08590	TUB7
AT2G29550.1	tubulin beta-7 chain	Glyma08g08590	TUB7
AT1G15210.1	pleiotropic drug resistance 7	Glyma08g21540	ATPDR7,PDR7
AT3G63470.1	serine carboxypeptidase-like 40	Glyma04g30110	scpl40
AT3G63470.1	serine carboxypeptidase-like 40	Glyma09g36080	scpl40
AT3G63470.1	serine carboxypeptidase-like 40	Glyma11g27690	scpl40
AT3G63470.1	serine carboxypeptidase-like 40	Glyma12g01260	scpl40
AT3G63470.1	serine carboxypeptidase-like 40	Glyma13g14410	scpl40
AT3G63470.1	serine carboxypeptidase-like 40	Glyma13g14870	scpl40
AT3G63470.1	serine carboxypeptidase-like 40	Glyma13g14900	scpl40
AT3G63470.1	serine carboxypeptidase-like 40	Glyma14g08830	scpl40
AT3G63470.1	serine carboxypeptidase-like 40	Glyma17g36340	scpl40
AT1G26830.1	cullin 3	Glyma02g11850	ATCUL3,ATCUL3A,CUL3,CUL3A
AT1G26830.1	cullin 3	Glyma08g41130	ATCUL3,ATCUL3A,CUL3,CUL3A
AT1G26830.1	cullin 3	Glyma13g05310	ATCUL3,ATCUL3A,CUL3,CUL3A
AT1G26830.1	cullin 3	Glyma13g05310	ATCUL3,ATCUL3A,CUL3,CUL3A
AT1G26830.1	cullin 3	Glyma18g15240	ATCUL3,ATCUL3A,CUL3,CUL3A
AT1G26830.1	cullin 3	Glyma19g02540	ATCUL3,ATCUL3A,CUL3,CUL3A
AT1G27730.1	salt tolerance zinc finger	Glyma04g04760	STZ,ZAT10
AT1G27730.1	salt tolerance zinc finger	Glyma06g04840	STZ,ZAT10
AT1G27730.1	salt tolerance zinc finger	Glyma14g09760	STZ,ZAT10
AT1G27730.1	salt tolerance zinc finger	Glyma17g35430	STZ,ZAT10
AT1G27730.1	salt tolerance zinc finger	Glyma20g26940	STZ,ZAT10
AT1G02145.3	homolog of asparagine-linked glycosylation 12	Glyma03g25680	ALG12,EBS4
AT1G02145.3	homolog of asparagine-linked glycosylation 12	Glyma03g25680	ALG12,EBS4
AT1G02145.3	homolog of asparagine-linked glycosylation 12	Glyma07g13150	ALG12,EBS4
AT1G21720.1	proteasome beta subunit C1	Glyma04g42830	PBC1
AT1G21720.1	proteasome beta subunit C1	Glyma06g20100	PBC1
AT1G21720.1	proteasome beta subunit C1	Glyma13g10130	PBC1
AT1G21720.1	proteasome beta subunit C1	Glyma14g24270	PBC1
AT1G21720.1	proteasome beta subunit C1	Glyma14g24270	PBC1
AT1G21720.1	proteasome beta subunit C1	Glyma14g24270	PBC1
AT2G24490.1	replicon protein A2	Glyma14g17270	ATRPA2,ATRPA32A,ROR1,RPA2,RPA32A
AT2G24490.1	replicon protein A2	Glyma17g29730	ATRPA2,ATRPA32A,ROR1,RPA2,RPA32A
AT1G79930.1	heat shock protein 91	Glyma08g22100	HSP91
AT1G79930.1	heat shock protein 91	Glyma13g43630	HSP91
AT1G79930.1	heat shock protein 91	Glyma13g43630	HSP91
AT1G79930.1	heat shock protein 91	Glyma15g01750	HSP91
AT2G26300.1	G protein alpha subunit 1	Glyma04g05960	ATGPA1,GP ALPHA 1,GPA1
AT2G26300.1	G protein alpha subunit 1	Glyma04g05960	ATGPA1,GP ALPHA 1,GPA1
AT2G26300.1	G protein alpha subunit 1	Glyma04g05960	ATGPA1,GP ALPHA 1,GPA1
AT2G26300.1	G protein alpha subunit 1	Glyma04g05960	ATGPA1,GP ALPHA 1,GPA1
AT2G26300.1	G protein alpha subunit 1	Glyma06g05960	ATGPA1,GP ALPHA 1,GPA1
AT2G26300.1	G protein alpha subunit 1	Glyma06g05960	ATGPA1,GP ALPHA 1,GPA1
AT2G26300.1	G protein alpha subunit 1	Glyma14g11140	ATGPA1,GP ALPHA 1,GPA1
AT2G26300.1	G protein alpha subunit 1	Glyma14g11140	ATGPA1,GP ALPHA 1,GPA1
AT2G26300.1	G protein alpha subunit 1	Glyma17g34450	ATGPA1,GP ALPHA 1,GPA1
AT2G26300.1	G protein alpha subunit 1	Glyma17g34450	ATGPA1,GP ALPHA 1,GPA1
AT5G40810.1	Cytochrome C1 family	Glyma05g07020
AT5G40810.1	Cytochrome C1 family	Glyma05g07020
AT5G40810.1	Cytochrome C1 family	Glyma16g06700
AT5G40810.1	Cytochrome C1 family	Glyma16g06700
AT5G40810.1	Cytochrome C1 family	Glyma16g06700
AT5G40810.1	Cytochrome C1 family	Glyma19g22530
AT5G40810.1	Cytochrome C1 family	Glyma19g24620
AT5G40810.1	Cytochrome C1 family	Glyma19g24620
AT1G20650.1	Protein kinase superfamily protein	Glyma04g01870
AT1G20650.1	Protein kinase superfamily protein	Glyma06g02000
AT1G20650.1	Protein kinase superfamily protein	Glyma17g38150
AT1G16180.1	Serinc-domain containing serine and sphingolipid biosynthesis protein	Glyma08g46830
AT1G16180.1	Serinc-domain containing serine and sphingolipid biosynthesis protein	Glyma18g36750
AT1G26670.1	Vesicle transport v-SNARE family protein	Glyma01g06320	ATVTI12,VTI12,VTI1B
AT1G26670.1	Vesicle transport v-SNARE family protein	Glyma02g12390	ATVTI12,VTI12,VTI1B
AT1G26670.1	Vesicle transport v-SNARE family protein	Glyma04g33095	ATVTI12,VTI12,VTI1B
AT1G26670.1	Vesicle transport v-SNARE family protein	Glyma06g21130	ATVTI12,VTI12,VTI1B
AT1G26670.1	Vesicle transport v-SNARE family protein	Glyma06g21130	ATVTI12,VTI12,VTI1B
AT1G26670.1	Vesicle transport v-SNARE family protein	Glyma09g36941	ATVTI12,VTI12,VTI1B
AT1G26670.1	Vesicle transport v-SNARE family protein	Glyma09g36941	ATVTI12,VTI12,VTI1B
AT1G06490.1	glucan synthase-like 7	Glyma08g42110	ATGSL07,atgsl7,gsl07
AT1G06490.1	glucan synthase-like 7	Glyma08g42150	ATGSL07,atgsl7,gsl07
AT1G06490.1	glucan synthase-like 7	Glyma08g42150	ATGSL07,atgsl7,gsl07
AT1G06490.1	glucan synthase-like 7	Glyma08g42150	ATGSL07,atgsl7,gsl07
AT1G06490.1	glucan synthase-like 7	Glyma18g12870	ATGSL07,atgsl7,gsl07
AT1G06490.1	glucan synthase-like 7	Glyma18g12870	ATGSL07,atgsl7,gsl07
AT1G06490.1	glucan synthase-like 7	Glyma18g12870	ATGSL07,atgsl7,gsl07
AT1G06490.1	glucan synthase-like 7	Glyma18g13105	ATGSL07,atgsl7,gsl07
AT1G06490.1	glucan synthase-like 7	Glyma18g13105	ATGSL07,atgsl7,gsl07
AT1G06490.1	glucan synthase-like 7	Glyma18g13105	ATGSL07,atgsl7,gsl07
AT1G06490.1	glucan synthase-like 7	Glyma18g13105	ATGSL07,atgsl7,gsl07
AT1G06490.1	glucan synthase-like 7	Glyma18g13105	ATGSL07,atgsl7,gsl07
AT1G06490.1	glucan synthase-like 7	Glyma18g13105	ATGSL07,atgsl7,gsl07
AT1G06490.1	glucan synthase-like 7	Glyma18g13105	ATGSL07,atgsl7,gsl07
AT1G06490.1	glucan synthase-like 7	Glyma18g13105	ATGSL07,atgsl7,gsl07
AT1G06490.1	glucan synthase-like 7	Glyma18g13105	ATGSL07,atgsl7,gsl07
AT1G06490.1	glucan synthase-like 7	Glyma18g13105	ATGSL07,atgsl7,gsl07
AT1G10130.1	endoplasmic reticulum-type calcium-transporting ATPase 3	Glyma04g04920	ATECA3,ECA3
AT1G10130.1	endoplasmic reticulum-type calcium-transporting ATPase 3	Glyma04g04920	ATECA3,ECA3
AT1G10130.1	endoplasmic reticulum-type calcium-transporting ATPase 3	Glyma04g04920	ATECA3,ECA3
AT1G10130.1	endoplasmic reticulum-type calcium-transporting ATPase 3	Glyma05g30905	ATECA3,ECA3
AT1G10130.1	endoplasmic reticulum-type calcium-transporting ATPase 3	Glyma05g30905	ATECA3,ECA3
AT1G10130.1	endoplasmic reticulum-type calcium-transporting ATPase 3	Glyma05g30905	ATECA3,ECA3
AT1G10130.1	endoplasmic reticulum-type calcium-transporting ATPase 3	Glyma05g30905	ATECA3,ECA3
AT1G10130.1	endoplasmic reticulum-type calcium-transporting ATPase 3	Glyma08g14105	ATECA3,ECA3
AT1G10130.1	endoplasmic reticulum-type calcium-transporting ATPase 3	Glyma18g41185	ATECA3,ECA3
AT1G21540.1	AMP-dependent synthetase and ligase family protein	Glyma01g41700
AT3G56070.1	rotamase cyclophilin 2	Glyma03g41210	ROC2
AT3G56070.1	rotamase cyclophilin 2	Glyma03g41210	ROC2
AT3G56070.1	rotamase cyclophilin 2	Glyma19g43830	ROC2
AT3G15720.1	Pectin lyase-like superfamily protein	Glyma03g23881
AT3G15720.1	Pectin lyase-like superfamily protein	Glyma07g12321
AT3G15720.1	Pectin lyase-like superfamily protein	Glyma12g00630
AT3G15720.1	Pectin lyase-like superfamily protein	Glyma14g04850
AT1G80870.1	Protein kinase superfamily protein	Glyma03g02360
AT1G80870.1	Protein kinase superfamily protein	Glyma13g44790
AT1G80870.1	Protein kinase superfamily protein	Glyma15g00530
AT4G28570.1	Long-chain fatty alcohol dehydrogenase family protein	Glyma18g29860
AT4G28570.1	Long-chain fatty alcohol dehydrogenase family protein	Glyma19g34960
AT2G34430.1	light-harvesting chlorophyll-protein complex II subunit B1	Glyma16g27995	LHB1B1,LHCB1.4
AT2G34430.1	light-harvesting chlorophyll-protein complex II subunit B1	Glyma16g28030	LHB1B1,LHCB1.4
AT2G34430.1	light-harvesting chlorophyll-protein complex II subunit B1	Glyma16g28070	LHB1B1,LHCB1.4
AT2G45550.1	cytochrome P450, family 76, subfamily C, polypeptide 4	Glyma03g02410	CYP76C4
AT2G45550.1	cytochrome P450, family 76, subfamily C, polypeptide 4	Glyma04g36373	CYP76C4
AT2G45550.1	cytochrome P450, family 76, subfamily C, polypeptide 4	Glyma06g18541	CYP76C4
AT2G45550.1	cytochrome P450, family 76, subfamily C, polypeptide 4	Glyma07g09110	CYP76C4
AT2G45550.1	cytochrome P450, family 76, subfamily C, polypeptide 4	Glyma1057s00200	CYP76C4
AT2G45550.1	cytochrome P450, family 76, subfamily C, polypeptide 4	Glyma10g34460	CYP76C4
AT2G45550.1	cytochrome P450, family 76, subfamily C, polypeptide 4	Glyma18g45520	CYP76C4
AT2G45550.1	cytochrome P450, family 76, subfamily C, polypeptide 4	Glyma18g45530	CYP76C4
AT2G45550.1	cytochrome P450, family 76, subfamily C, polypeptide 4	Glyma20g28610	CYP76C4
AT2G45550.1	cytochrome P450, family 76, subfamily C, polypeptide 4	Glyma20g28620	CYP76C4
AT2G45550.1	cytochrome P450, family 76, subfamily C, polypeptide 4	Glyma20g33090	CYP76C4
AT1G15780.1		Glyma06g09110
AT1G15780.1		Glyma06g09110
AT1G15780.1		Glyma07g03160
AT1G15780.1		Glyma08g22950
AT1G15780.1		Glyma08g22950
AT1G15780.1		Glyma08g27314
AT1G15780.1		Glyma08g27314
AT1G15780.1		Glyma13g25851
AT1G15780.1		Glyma13g44470
AT1G15780.1		Glyma15g00790
AT1G15780.1		Glyma15g00790
AT1G15780.1		Glyma16g23468
AT1G15780.1		Glyma16g23468
AT1G70600.1	Ribosomal protein L18e/L15 superfamily protein	Glyma01g03180
AT1G70600.1	Ribosomal protein L18e/L15 superfamily protein	Glyma02g04400
AT1G70600.1	Ribosomal protein L18e/L15 superfamily protein	Glyma04g36140
AT1G70600.1	Ribosomal protein L18e/L15 superfamily protein	Glyma05g02570
AT1G70600.1	Ribosomal protein L18e/L15 superfamily protein	Glyma06g18800
AT1G70600.1	Ribosomal protein L18e/L15 superfamily protein	Glyma17g09280
AT1G70600.1	Ribosomal protein L18e/L15 superfamily protein	Glyma17g09280
AT1G02010.1	secretory 1A	Glyma01g34340	SEC1A
AT1G02010.1	secretory 1A	Glyma03g02740	SEC1A
AT1G70660.1	MMS ZWEI homologue 2	Glyma07g24950	MMZ2,UEV1B
AT1G70660.1	MMS ZWEI homologue 2	Glyma07g24950	MMZ2,UEV1B
AT1G70660.1	MMS ZWEI homologue 2	Glyma08g04710	MMZ2,UEV1B
AT5G04130.1	DNA GYRASE B2	Glyma03g28290	GYRB2
AT5G04130.1	DNA GYRASE B2	Glyma19g31030	GYRB2
AT3G26020.1	Protein phosphatase 2A regulatory B subunit family protein	Glyma11g37430
AT3G26020.1	Protein phosphatase 2A regulatory B subunit family protein	Glyma18g01400
AT4G31950.1	cytochrome P450, family 82, subfamily C, polypeptide 3	Glyma04g03770	CYP82C3
AT2G10940.1	Bifunctional inhibitor/lipid-transfer protein/seed storage 2S albumin superfamily protein	Glyma13g22940
AT2G10940.1	Bifunctional inhibitor/lipid-transfer protein/seed storage 2S albumin superfamily protein	Glyma17g11940
AT3G48310.1	cytochrome P450, family 71, subfamily A, polypeptide 22	Glyma05g31650	CYP71A22
AT3G48310.1	cytochrome P450, family 71, subfamily A, polypeptide 22	Glyma06g18551	CYP71A22
AT3G48310.1	cytochrome P450, family 71, subfamily A, polypeptide 22	Glyma06g18560	CYP71A22
AT3G48310.1	cytochrome P450, family 71, subfamily A, polypeptide 22	Glyma07g09970	CYP71A22
AT3G48310.1	cytochrome P450, family 71, subfamily A, polypeptide 22	Glyma07g31390	CYP71A22
AT3G48310.1	cytochrome P450, family 71, subfamily A, polypeptide 22	Glyma09g31810	CYP71A22
AT3G48310.1	cytochrome P450, family 71, subfamily A, polypeptide 22	Glyma09g31840	CYP71A22
AT3G48310.1	cytochrome P450, family 71, subfamily A, polypeptide 22	Glyma16g32034	CYP71A22
AT3G48310.1	cytochrome P450, family 71, subfamily A, polypeptide 22	Glyma18g08971	CYP71A22
AT3G48310.1	cytochrome P450, family 71, subfamily A, polypeptide 22	Glyma20g01091	CYP71A22
AT3G48310.1	cytochrome P450, family 71, subfamily A, polypeptide 22	Glyma20g01091	CYP71A22
AT3G02310.1	K-box region and MADS-box transcription factor family protein	Glyma08g27670	AGL4,SEP2
AT3G02310.1	K-box region and MADS-box transcription factor family protein	Glyma13g06730	AGL4,SEP2
AT3G02310.1	K-box region and MADS-box transcription factor family protein	Glyma13g06730	AGL4,SEP2
AT3G02310.1	K-box region and MADS-box transcription factor family protein	Glyma18g50900	AGL4,SEP2
AT3G02310.1	K-box region and MADS-box transcription factor family protein	Glyma18g50900	AGL4,SEP2
AT3G02310.1	K-box region and MADS-box transcription factor family protein	Glyma19g04320	AGL4,SEP2
AT3G02310.1	K-box region and MADS-box transcription factor family protein	Glyma19g04320	AGL4,SEP2
AT3G02310.1	K-box region and MADS-box transcription factor family protein	Glyma19g04320	AGL4,SEP2
AT3G05520.2	Subunits of heterodimeric actin filament capping protein Capz superfamily	Glyma03g39530
AT3G05520.2	Subunits of heterodimeric actin filament capping protein Capz superfamily	Glyma19g42150
AT1G12790.1		Glyma11g11800
AT1G12790.1		Glyma12g01710
AT1G12790.1		Glyma12g01710
AT1G77840.1	Translation initiation factor IF2/IF5	Glyma02g10020
AT1G77840.1	Translation initiation factor IF2/IF5	Glyma10g00371
AT1G77840.1	Translation initiation factor IF2/IF5	Glyma19g45410
AT4G26530.1	Aldolase superfamily protein	Glyma02g47280
AT4G26530.1	Aldolase superfamily protein	Glyma14g01470
AT3G13620.1	Amino acid permease family protein	Glyma02g37200
AT3G13620.1	Amino acid permease family protein	Glyma05g28810
AT3G13620.1	Amino acid permease family protein	Glyma08g11960
AT3G13620.1	Amino acid permease family protein	Glyma08g36761
AT3G13620.1	Amino acid permease family protein	Glyma14g35520
AT2G45790.1	phosphomannomutase	Glyma09g39800	ATPMM,PMM
AT2G45790.1	phosphomannomutase	Glyma18g46390	ATPMM,PMM
AT1G33290.1	P-loop containing nucleoside triphosphate hydrolases superfamily protein	Glyma20g35550
AT1G33290.1	P-loop containing nucleoside triphosphate hydrolases superfamily protein	Glyma20g35550
AT1G09460.1	Carbohydrate-binding X8 domain superfamily protein	Glyma10g28475
AT1G09460.1	Carbohydrate-binding X8 domain superfamily protein	Glyma20g22525
AT2G18170.1	MAP kinase 7	Glyma05g28980	ATMPK7,MPK7
AT2G18170.1	MAP kinase 7	Glyma05g28980	ATMPK7,MPK7
AT2G18170.1	MAP kinase 7	Glyma08g12150	ATMPK7,MPK7
AT2G18170.1	MAP kinase 7	Glyma08g12150	ATMPK7,MPK7
AT1G24190.2	SIN3-like 3	Glyma08g40390	ATSIN3,SIN3,SNL3
AT1G24190.2	SIN3-like 3	Glyma08g40390	ATSIN3,SIN3,SNL3
AT1G24190.2	SIN3-like 3	Glyma08g40390	ATSIN3,SIN3,SNL3
AT1G24190.2	SIN3-like 3	Glyma08g40390	ATSIN3,SIN3,SNL3
AT1G24190.2	SIN3-like 3	Glyma08g40390	ATSIN3,SIN3,SNL3
AT1G24190.2	SIN3-like 3	Glyma08g40390	ATSIN3,SIN3,SNL3
AT1G24190.2	SIN3-like 3	Glyma08g40411	ATSIN3,SIN3,SNL3
AT1G24190.2	SIN3-like 3	Glyma08g40411	ATSIN3,SIN3,SNL3
AT1G24190.2	SIN3-like 3	Glyma08g40420	ATSIN3,SIN3,SNL3
AT1G24190.2	SIN3-like 3	Glyma08g40420	ATSIN3,SIN3,SNL3
AT1G24190.1	SIN3-like 3	Glyma08g40420	ATSIN3,SIN3,SNL3
AT1G24190.2	SIN3-like 3	Glyma08g40420	ATSIN3,SIN3,SNL3
AT1G24190.1	SIN3-like 3	Glyma08g40420	ATSIN3,SIN3,SNL3
AT1G24190.2	SIN3-like 3	Glyma08g40420	ATSIN3,SIN3,SNL3
AT1G24190.1	SIN3-like 3	Glyma18g17214	ATSIN3,SIN3,SNL3
AT1G24190.2	SIN3-like 3	Glyma18g17227	ATSIN3,SIN3,SNL3
AT3G18950.1	Transducin/WD40 repeat-like superfamily protein	Glyma11g13111
AT3G18950.1	Transducin/WD40 repeat-like superfamily protein	Glyma12g05172
AT3G63400.1	Cyclophilin-like peptidyl-prolyl cis-trans isomerase family protein	Glyma03g31440
AT3G63400.1	Cyclophilin-like peptidyl-prolyl cis-trans isomerase family protein	Glyma04g07300
AT3G63400.1	Cyclophilin-like peptidyl-prolyl cis-trans isomerase family protein	Glyma04g07300
AT3G63400.1	Cyclophilin-like peptidyl-prolyl cis-trans isomerase family protein	Glyma06g07380
AT3G63400.1	Cyclophilin-like peptidyl-prolyl cis-trans isomerase family protein	Glyma06g07380
AT3G63400.1	Cyclophilin-like peptidyl-prolyl cis-trans isomerase family protein	Glyma14g14970
AT3G63400.1	Cyclophilin-like peptidyl-prolyl cis-trans isomerase family protein	Glyma14g14970
AT3G63400.1	Cyclophilin-like peptidyl-prolyl cis-trans isomerase family protein	Glyma19g34290
AT3G63400.1	Cyclophilin-like peptidyl-prolyl cis-trans isomerase family protein	Glyma19g34290
AT3G63400.1	Cyclophilin-like peptidyl-prolyl cis-trans isomerase family protein	Glyma19g34290
AT3G06130.1	Heavy metal transport/detoxification superfamily protein	Glyma18g04351
AT3G06130.1	Heavy metal transport/detoxification superfamily protein	Glyma19g39690
AT3G06130.1	Heavy metal transport/detoxification superfamily protein	Glyma19g42500
AT1G72050.2	transcription factor IIIA	Glyma02g46236	TFIIIA
AT1G72050.2	transcription factor IIIA	Glyma02g46270	TFIIIA
AT4G13940.1	S-adenosyl-L-homocysteine hydrolase	Glyma05g28480	ATSAHH1,EMB1395,HOG1,MEE58,SAHH1
AT4G13940.1	S-adenosyl-L-homocysteine hydrolase	Glyma05g28480	ATSAHH1,EMB1395,HOG1,MEE58,SAHH1
AT4G13940.1	S-adenosyl-L-homocysteine hydrolase	Glyma08g11480	ATSAHH1,EMB1395,HOG1,MEE58,SAHH1
AT4G13940.1	S-adenosyl-L-homocysteine hydrolase	Glyma11g36620	ATSAHH1,EMB1395,HOG1,MEE58,SAHH1
AT4G13940.4	S-adenosyl-L-homocysteine hydrolase	Glyma20g11150	ATSAHH1,EMB1395,HOG1,MEE58,SAHH1
AT1G63290.1	Aldolase-type TIM barrel family protein	Glyma19g25270
AT2G46370.4	Auxin-responsive GH3 family protein	Glyma03g41700	FIN219,JAR1
AT2G46370.4	Auxin-responsive GH3 family protein	Glyma03g41700	FIN219,JAR1
AT2G46370.4	Auxin-responsive GH3 family protein	Glyma06g37401	FIN219,JAR1
AT2G46370.4	Auxin-responsive GH3 family protein	Glyma07g06370	FIN219,JAR1
AT2G46370.4	Auxin-responsive GH3 family protein	Glyma07g06370	FIN219,JAR1
AT2G46370.1	Auxin-responsive GH3 family protein	Glyma08g33006	FIN219,JAR1
AT2G46370.4	Auxin-responsive GH3 family protein	Glyma15g38731	FIN219,JAR1
AT2G46370.1	Auxin-responsive GH3 family protein	Glyma16g03011	FIN219,JAR1
AT2G46370.1	Auxin-responsive GH3 family protein	Glyma16g03011	FIN219,JAR1
AT2G46370.1	Auxin-responsive GH3 family protein	Glyma16g03011	FIN219,JAR1
AT2G46370.4	Auxin-responsive GH3 family protein	Glyma19g44310	FIN219,JAR1
AT1G62290.1	Saposin-like aspartyl protease family protein	Glyma07g39240
AT1G62290.1	Saposin-like aspartyl protease family protein	Glyma07g39240
AT1G62290.1	Saposin-like aspartyl protease family protein	Glyma10g28370
AT1G62290.1	Saposin-like aspartyl protease family protein	Glyma17g01500
AT1G62290.1	Saposin-like aspartyl protease family protein	Glyma17g01500
AT4G14960.1	Tubulin/FtsZ family protein	Glyma05g23230	TUA6
AT4G14960.1	Tubulin/FtsZ family protein	Glyma12g29320	TUA6
AT4G04950.1	thioredoxin family protein	Glyma08g45190
AT4G04950.1	thioredoxin family protein	Glyma13g24880
AT2G06050.1	oxophytodienoate-reductase 3	Glyma13g16940	DDE1,OPR3
AT2G06050.1	oxophytodienoate-reductase 3	Glyma13g16950	DDE1,OPR3
AT2G06050.1	oxophytodienoate-reductase 3	Glyma17g05770	DDE1,OPR3
AT2G06050.1	oxophytodienoate-reductase 3	Glyma17g05780	DDE1,OPR3
AT2G37390.2	Chloroplast-targeted copper chaperone protein	Glyma05g24751
AT2G37390.2	Chloroplast-targeted copper chaperone protein	Glyma08g07911
AT2G37390.1	Chloroplast-targeted copper chaperone protein	Glyma13g19630
AT4G37930.1	serine transhydroxymethyltransferase 1	Glyma03g26540	SHM1,SHMT1,STM
AT4G37930.1	serine transhydroxymethyltransferase 1	Glyma08g37270	SHM1,SHMT1,STM
AT4G37930.1	serine transhydroxymethyltransferase 1	Glyma09g33480	SHM1,SHMT1,STM
AT4G37930.1	serine transhydroxymethyltransferase 1	Glyma18g27710	SHM1,SHMT1,STM
AT2G47510.1	fumarase 1	Glyma02g01920	FUM1
AT2G47510.1	fumarase 1	Glyma10g02040	FUM1
AT2G47510.1	fumarase 1	Glyma10g02040	FUM1
AT2G47510.1	fumarase 1	Glyma11g21661	FUM1
AT2G21210.1	SAUR-like auxin-responsive protein family	Glyma04g00820
AT2G21210.1	SAUR-like auxin-responsive protein family	Glyma06g00831
AT2G21210.1	SAUR-like auxin-responsive protein family	Glyma12g03810
AT5G09500.1	Ribosomal protein S19 family protein	Glyma05g35030
AT5G09500.1	Ribosomal protein S19 family protein	Glyma07g39980
AT5G09500.1	Ribosomal protein S19 family protein	Glyma08g04690
AT5G09500.1	Ribosomal protein S19 family protein	Glyma08g04690
AT5G09500.1	Ribosomal protein S19 family protein	Glyma17g00820
AT5G09500.1	Ribosomal protein S19 family protein	Glyma17g00820
AT4G03280.1	photosynthetic electron transfer C	Glyma12g32580	PETC,PGR1
AT4G03280.1	photosynthetic electron transfer C	Glyma13g37880	PETC,PGR1
AT4G03280.1	photosynthetic electron transfer C	Glyma13g37880	PETC,PGR1
AT2G43840.2	UDP-glycosyltransferase 74 F1	Glyma08g13230	UGT74F1
AT2G43840.2	UDP-glycosyltransferase 74 F1	Glyma13g05590	UGT74F1
AT2G43840.1	UDP-glycosyltransferase 74 F1	Glyma13g05601	UGT74F1
AT2G43840.2	UDP-glycosyltransferase 74 F1	Glyma19g03010	UGT74F1
AT4G27180.1	kinesin 2	Glyma10g12635	ATK2,KATB
AT4G10340.1	light harvesting complex of photosystem II 5	Glyma05g28210	LHCB5
AT4G10340.1	light harvesting complex of photosystem II 5	Glyma09g28200	LHCB5
AT4G10340.1	light harvesting complex of photosystem II 5	Glyma10g32080	LHCB5
AT4G10340.1	light harvesting complex of photosystem II 5	Glyma16g33030	LHCB5
AT4G10340.1	light harvesting complex of photosystem II 5	Glyma20g35530	LHCB5
AT1G54630.1	acyl carrier protein 3	Glyma03g40250	ACP3
AT1G54630.1	acyl carrier protein 3	Glyma19g42860	ACP3
AT4G12320.1	cytochrome P450, family 706, subfamily A, polypeptide 6	Glyma07g34250	CYP706A6
AT4G12320.1	cytochrome P450, family 706, subfamily A, polypeptide 6	Glyma20g01800	CYP706A6
AT3G05210.1	nucleotide repair protein, putative	Glyma10g29730	ERCC1,UVR7
AT3G05210.1	nucleotide repair protein, putative	Glyma10g29730	ERCC1,UVR7
AT3G05210.1	nucleotide repair protein, putative	Glyma20g37571	ERCC1,UVR7
AT1G09850.1	xylem bark cysteine peptidase 3	Glyma04g03090	XBCP3
AT1G09850.1	xylem bark cysteine peptidase 3	Glyma08g12270	XBCP3
AT1G09850.1	xylem bark cysteine peptidase 3	Glyma08g12280	XBCP3
AT1G09850.1	xylem bark cysteine peptidase 3	Glyma13g30182	XBCP3
AT1G09850.1	xylem bark cysteine peptidase 3	Glyma15g08840	XBCP3
AT1G02500.1	S-adenosylmethionine synthetase 1	Glyma03g38190	AtSAM1,MAT1,SAM-1,SAM1
AT1G02500.1	S-adenosylmethionine synthetase 1	Glyma03g38190	AtSAM1,MAT1,SAM-1,SAM1
AT4G30610.1	alpha/beta-Hydrolases superfamily protein	Glyma02g36600	BRS1,SCPL24
AT4G30610.1	alpha/beta-Hydrolases superfamily protein	Glyma17g08090	BRS1,SCPL24
AT3G62870.1	Ribosomal protein L7Ae/L30e/S12e/Gadd45 family protein	Glyma02g00540
AT3G62870.1	Ribosomal protein L7Ae/L30e/S12e/Gadd45 family protein	Glyma10g00890
AT3G62870.1	Ribosomal protein L7Ae/L30e/S12e/Gadd45 family protein	Glyma11g11040
AT3G62870.1	Ribosomal protein L7Ae/L30e/S12e/Gadd45 family protein	Glyma12g03230
AT3G62870.1	Ribosomal protein L7Ae/L30e/S12e/Gadd45 family protein	Glyma14g29145
AT3G62870.1	Ribosomal protein L7Ae/L30e/S12e/Gadd45 family protein	Glyma18g39720
AT2G48160.1	Tudor/PWWP/MBT domain-containing protein	Glyma02g16810
AT2G48160.1	Tudor/PWWP/MBT domain-containing protein	Glyma02g16810
AT2G48160.1	Tudor/PWWP/MBT domain-containing protein	Glyma02g16810
AT2G48160.1	Tudor/PWWP/MBT domain-containing protein	Glyma03g30790
AT2G48160.1	Tudor/PWWP/MBT domain-containing protein	Glyma10g02980
AT2G48160.1	Tudor/PWWP/MBT domain-containing protein	Glyma19g33636
AT3G58610.1	ketol-acid reductoisomerase	Glyma04g35256
AT3G58610.1	ketol-acid reductoisomerase	Glyma06g43546
AT3G58610.1	ketol-acid reductoisomerase	Glyma12g14420
AT3G58610.1	ketol-acid reductoisomerase	Glyma12g33760
AT3G58610.1	ketol-acid reductoisomerase	Glyma13g36730
AT2G19330.1	plant intracellular ras group-related LRR 6	Glyma09g06920	PIRL6
AT2G19330.1	plant intracellular ras group-related LRR 6	Glyma15g18210	PIRL6
AT2G19330.1	plant intracellular ras group-related LRR 6	Glyma17g06490	PIRL6
AT1G33730.1	cytochrome P450, family 76, subfamily C, polypeptide 5	Glyma09g08976	CYP76C5
AT2G28250.1	Protein kinase superfamily protein	Glyma11g20390	NCRK
AT2G28250.1	Protein kinase superfamily protein	Glyma11g20390	NCRK
AT2G28250.1	Protein kinase superfamily protein	Glyma11g20390	NCRK
AT2G28250.1	Protein kinase superfamily protein	Glyma11g20390	NCRK
AT2G28250.1	Protein kinase superfamily protein	Glyma12g08210	NCRK
AT2G28250.1	Protein kinase superfamily protein	Glyma12g08210	NCRK
AT2G28250.1	Protein kinase superfamily protein	Glyma12g08210	NCRK
AT2G28250.1	Protein kinase superfamily protein	Glyma12g08210	NCRK
AT2G28250.1	Protein kinase superfamily protein	Glyma12g29893	NCRK
AT2G28250.1	Protein kinase superfamily protein	Glyma12g29893	NCRK
AT2G28250.1	Protein kinase superfamily protein	Glyma12g29893	NCRK
AT2G28250.1	Protein kinase superfamily protein	Glyma12g29893	NCRK
AT2G28250.1	Protein kinase superfamily protein	Glyma13g39950	NCRK
AT2G21910.1	cytochrome P450, family 96, subfamily A, polypeptide 5	Glyma19g00450	CYP96A5
AT1G22740.1	RAB GTPase homolog G3B	Glyma18g35743	ATRABG3B,RAB7,RAB75,RABG3B
AT4G21100.1	damaged DNA binding protein 1B	Glyma12g11582	DDB1B
AT3G07970.1	Pectin lyase-like superfamily protein	Glyma09g35870	QRT2
AT3G07970.1	Pectin lyase-like superfamily protein	Glyma10g11480	QRT2
AT3G07970.1	Pectin lyase-like superfamily protein	Glyma12g01480	QRT2
AT3G07970.1	Pectin lyase-like superfamily protein	Glyma15g43080	QRT2
AT3G07970.1	Pectin lyase-like superfamily protein	Glyma15g43080	QRT2
AT1G09660.1	RNA-binding KH domain-containing protein	Glyma12g28690
AT1G09660.1	RNA-binding KH domain-containing protein	Glyma12g28690
AT1G09660.2	RNA-binding KH domain-containing protein	Glyma12g28690
AT1G09660.1	RNA-binding KH domain-containing protein	Glyma16g00380
AT4G29040.1	regulatory particle AAA-ATPase 2A	Glyma03g07925	RPT2a
AT4G29040.1	regulatory particle AAA-ATPase 2A	Glyma03g32800	RPT2a
AT4G29040.1	regulatory particle AAA-ATPase 2A	Glyma08g38403	RPT2a
AT4G29040.1	regulatory particle AAA-ATPase 2A	Glyma10g04920	RPT2a
AT4G29040.1	regulatory particle AAA-ATPase 2A	Glyma11g27200	RPT2a
AT4G29040.1	regulatory particle AAA-ATPase 2A	Glyma13g19280	RPT2a
AT4G29040.1	regulatory particle AAA-ATPase 2A	Glyma15g20481	RPT2a
AT4G29040.1	regulatory particle AAA-ATPase 2A	Glyma19g35510	RPT2a
AT4G33580.1	beta carbonic anhydrase 5	Glyma02g37710	ATBCA5,BCA5
AT4G33580.1	beta carbonic anhydrase 5	Glyma02g37710	ATBCA5,BCA5
AT4G33580.1	beta carbonic anhydrase 5	Glyma11g23976	ATBCA5,BCA5
AT4G33580.1	beta carbonic anhydrase 5	Glyma13g33080	ATBCA5,BCA5
AT4G33580.1	beta carbonic anhydrase 5	Glyma14g36000	ATBCA5,BCA5
AT4G33580.1	beta carbonic anhydrase 5	Glyma15g06280	ATBCA5,BCA5
AT4G33580.1	beta carbonic anhydrase 5	Glyma15g06280	ATBCA5,BCA5
AT2G30933.1	Carbohydrate-binding X8 domain superfamily protein	Glyma02g45470
AT2G30933.1	Carbohydrate-binding X8 domain superfamily protein	Glyma08g12910
AT2G30933.1	Carbohydrate-binding X8 domain superfamily protein	Glyma08g42200
AT2G30933.1	Carbohydrate-binding X8 domain superfamily protein	Glyma08g42200
AT2G30933.1	Carbohydrate-binding X8 domain superfamily protein	Glyma14g03221
AT2G30933.1	Carbohydrate-binding X8 domain superfamily protein	Glyma18g12770
AT2G20330.1	Transducin/WD40 repeat-like superfamily protein	Glyma19g35280
AT2G17650.1	AMP-dependent synthetase and ligase family protein	Glyma02g04790
AT1G08720.1	Protein kinase superfamily protein	Glyma10g30070	ATEDR1,EDR1
AT1G08720.1	Protein kinase superfamily protein	Glyma20g37330	ATEDR1,EDR1
AT1G08720.1	Protein kinase superfamily protein	Glyma20g37330	ATEDR1,EDR1
AT1G08720.1	Protein kinase superfamily protein	Glyma20g37330	ATEDR1,EDR1
AT5G14030.1	translocon-associated protein beta (TRAPB) family protein	Glyma16g05530
AT5G14030.1	translocon-associated protein beta (TRAPB) family protein	Glyma19g27250
AT5G14030.1	translocon-associated protein beta (TRAPB) family protein	Glyma19g27250
AT5G14030.1	translocon-associated protein beta (TRAPB) family protein	Glyma19g27250
AT5G14030.1	translocon-associated protein beta (TRAPB) family protein	Glyma19g27250
AT1G06330.1	Heavy metal transport/detoxification superfamily protein	Glyma05g29060
AT1G06330.1	Heavy metal transport/detoxification superfamily protein	Glyma08g07736
AT1G06330.1	Heavy metal transport/detoxification superfamily protein	Glyma12g33810
AT1G06330.1	Heavy metal transport/detoxification superfamily protein	Glyma13g36680
AT1G06330.1	Heavy metal transport/detoxification superfamily protein	Glyma15g05863
AT2G20300.1	Protein kinase superfamily protein	Glyma03g32640	ALE2
AT2G20300.1	Protein kinase superfamily protein	Glyma10g04700	ALE2
AT2G20300.1	Protein kinase superfamily protein	Glyma10g04700	ALE2
AT2G20300.1	Protein kinase superfamily protein	Glyma13g19030	ALE2
AT2G20300.1	Protein kinase superfamily protein	Glyma17g06251	ALE2
AT2G20300.1	Protein kinase superfamily protein	Glyma19g35390	ALE2
AT3G50670.1	U1 small nuclear ribonucleoprotein-70K	Glyma01g38120	U1-70K,U1SNRNP
AT3G50670.1	U1 small nuclear ribonucleoprotein-70K	Glyma02g06420	U1-70K,U1SNRNP
AT3G50670.1	U1 small nuclear ribonucleoprotein-70K	Glyma11g07200	U1-70K,U1SNRNP
AT3G50670.1	U1 small nuclear ribonucleoprotein-70K	Glyma11g07200	U1-70K,U1SNRNP
AT5G15550.1	Transducin/WD40 repeat-like superfamily protein	Glyma01g21660
AT5G15550.1	Transducin/WD40 repeat-like superfamily protein	Glyma05g01170
AT5G15550.1	Transducin/WD40 repeat-like superfamily protein	Glyma13g06140
AT5G15550.1	Transducin/WD40 repeat-like superfamily protein	Glyma13g06140
AT5G15550.1	Transducin/WD40 repeat-like superfamily protein	Glyma19g03590
AT1G65980.1	thioredoxin-dependent peroxidase 1	Glyma07g09240	TPX1
AT1G65980.1	thioredoxin-dependent peroxidase 1	Glyma09g32540	TPX1
AT1G65980.1	thioredoxin-dependent peroxidase 1	Glyma09g32540	TPX1
AT1G15810.1	S15/NS1, RNA-binding protein	Glyma07g03000
AT1G15810.1	S15/NS1, RNA-binding protein	Glyma08g23110
AT3G55920.1	Cyclophilin-like peptidyl-prolyl cis-trans isomerase family protein	Glyma11g35280
AT3G55920.1	Cyclophilin-like peptidyl-prolyl cis-trans isomerase family protein	Glyma18g03120
AT1G76490.1	hydroxy methylglutaryl CoA reductase 1	Glyma01g36080	HMG1,HMGR1
AT1G76490.1	hydroxy methylglutaryl CoA reductase 1	Glyma02g44070	HMG1,HMGR1
AT1G76490.1	hydroxy methylglutaryl CoA reductase 1	Glyma04g33335	HMG1,HMGR1
AT1G76490.1	hydroxy methylglutaryl CoA reductase 1	Glyma04g33335	HMG1,HMGR1
AT1G76490.1	hydroxy methylglutaryl CoA reductase 1	Glyma09g32850	HMG1,HMGR1
AT1G76490.1	hydroxy methylglutaryl CoA reductase 1	Glyma11g09330	HMG1,HMGR1
AT1G76490.1	hydroxy methylglutaryl CoA reductase 1	Glyma11g09330	HMG1,HMGR1
AT1G76490.1	hydroxy methylglutaryl CoA reductase 1	Glyma14g02330	HMG1,HMGR1
AT1G76490.1	hydroxy methylglutaryl CoA reductase 1	Glyma14g05020	HMG1,HMGR1
AT1G76490.1	hydroxy methylglutaryl CoA reductase 1	Glyma16g21620	HMG1,HMGR1
AT1G76490.1	hydroxy methylglutaryl CoA reductase 1	Glyma20g05530	HMG1,HMGR1
AT3G23310.1	AGC (cAMP-dependent, cGMP-dependent and protein kinase C) kinase family protein	Glyma10g04410
AT3G23310.1	AGC (cAMP-dependent, cGMP-dependent and protein kinase C) kinase family protein	Glyma10g32480
AT3G23310.1	AGC (cAMP-dependent, cGMP-dependent and protein kinase C) kinase family protein	Glyma10g32480
AT3G23310.1	AGC (cAMP-dependent, cGMP-dependent and protein kinase C) kinase family protein	Glyma20g35110
AT1G18100.1	PEBP (phosphatidylethanolamine-binding protein) family protein	Glyma05g34030	E12A11,MFT
AT1G18100.1	PEBP (phosphatidylethanolamine-binding protein) family protein	Glyma05g34030	E12A11,MFT
AT1G18100.1	PEBP (phosphatidylethanolamine-binding protein) family protein	Glyma08g05651	E12A11,MFT
AT1G80840.1	WRKY DNA-binding protein 40	Glyma04g06470	ATWRKY40,WRKY40
AT1G80840.1	WRKY DNA-binding protein 40	Glyma04g06495	ATWRKY40,WRKY40
AT1G80840.1	WRKY DNA-binding protein 40	Glyma04g06495	ATWRKY40,WRKY40
AT1G80840.1	WRKY DNA-binding protein 40	Glyma06g06515	ATWRKY40,WRKY40
AT1G80840.1	WRKY DNA-binding protein 40	Glyma06g06530	ATWRKY40,WRKY40
AT1G80840.1	WRKY DNA-binding protein 40	Glyma06g23990	ATWRKY40,WRKY40
AT1G80840.1	WRKY DNA-binding protein 40	Glyma07g02630	ATWRKY40,WRKY40
AT1G80840.1	WRKY DNA-binding protein 40	Glyma08g23380	ATWRKY40,WRKY40
AT1G80840.1	WRKY DNA-binding protein 40	Glyma08g23380	ATWRKY40,WRKY40
AT1G80840.1	WRKY DNA-binding protein 40	Glyma08g23380	ATWRKY40,WRKY40
AT1G80840.1	WRKY DNA-binding protein 40	Glyma08g23380	ATWRKY40,WRKY40
AT1G80840.1	WRKY DNA-binding protein 40	Glyma13g44730	ATWRKY40,WRKY40
AT1G80840.1	WRKY DNA-binding protein 40	Glyma14g11920	ATWRKY40,WRKY40
AT1G80840.1	WRKY DNA-binding protein 40	Glyma14g11960	ATWRKY40,WRKY40
AT1G80840.1	WRKY DNA-binding protein 40	Glyma15g00570	ATWRKY40,WRKY40
AT1G80840.1	WRKY DNA-binding protein 40	Glyma17g33891	ATWRKY40,WRKY40
AT1G80840.1	WRKY DNA-binding protein 40	Glyma17g33920	ATWRKY40,WRKY40
AT1G76860.1	Small nuclear ribonucleoprotein family protein	Glyma02g09090
AT1G76860.1	Small nuclear ribonucleoprotein family protein	Glyma02g09090
AT1G76860.1	Small nuclear ribonucleoprotein family protein	Glyma10g23581
AT1G76860.1	Small nuclear ribonucleoprotein family protein	Glyma16g28300
AT1G09400.1	FMN-linked oxidoreductases superfamily protein	Glyma06g01961
AT4G35900.1	Basic-leucine zipper (bZIP) transcription factor family protein	Glyma02g05100	atbzip14,FD,FD-1
AT4G35900.1	Basic-leucine zipper (bZIP) transcription factor family protein	Glyma04g02420	atbzip14,FD,FD-1
AT4G35900.1	Basic-leucine zipper (bZIP) transcription factor family protein	Glyma06g02470	atbzip14,FD,FD-1
AT2G04520.1	Nucleic acid-binding, OB-fold-like protein	Glyma03g41560
AT2G04520.1	Nucleic acid-binding, OB-fold-like protein	Glyma07g06680
AT2G04520.1	Nucleic acid-binding, OB-fold-like protein	Glyma16g03250
AT2G04520.1	Nucleic acid-binding, OB-fold-like protein	Glyma19g44160
AT2G04520.1	Nucleic acid-binding, OB-fold-like protein	Glyma19g44160
AT1G35670.1	calcium-dependent protein kinase 2	Glyma04g38150	ATCDPK2,ATCPK11,CDPK2,CPK11
AT5G02610.1	Ribosomal L29 family protein	Glyma10g05270
AT5G02610.2	Ribosomal L29 family protein	Glyma10g43770
AT5G02610.1	Ribosomal L29 family protein	Glyma13g19650
AT5G02610.1	Ribosomal L29 family protein	Glyma13g40700
AT5G02610.1	Ribosomal L29 family protein	Glyma15g04730
AT1G65700.3	Small nuclear ribonucleoprotein family protein	Glyma08g18410
AT1G65700.3	Small nuclear ribonucleoprotein family protein	Glyma08g18410
AT1G65700.3	Small nuclear ribonucleoprotein family protein	Glyma08g18410
AT1G65700.3	Small nuclear ribonucleoprotein family protein	Glyma14g10871
AT1G65700.3	Small nuclear ribonucleoprotein family protein	Glyma15g40590
AT1G65700.3	Small nuclear ribonucleoprotein family protein	Glyma15g40590
AT1G65700.3	Small nuclear ribonucleoprotein family protein	Glyma15g40590
AT1G78510.1	solanesyl diphosphate synthase 1	Glyma13g33710	SPS1
AT1G78510.1	solanesyl diphosphate synthase 1	Glyma15g39070	SPS1
AT2G17630.1	Pyridoxal phosphate (PLP)-dependent transferases superfamily protein	Glyma19g42080
AT5G60390.1	GTP binding Elongation factor Tu family protein	Glyma10g35700
AT5G60390.1	GTP binding Elongation factor Tu family protein	Glyma10g35700
AT5G60390.1	GTP binding Elongation factor Tu family protein	Glyma19g22871
AT4G04970.1	glucan synthase-like 1	Glyma15g08020	ATGSL01,ATGSL1,GSL01,GSL1
AT4G04970.1	glucan synthase-like 1	Glyma15g08020	ATGSL01,ATGSL1,GSL01,GSL1
AT4G04970.1	glucan synthase-like 1	Glyma15g08020	ATGSL01,ATGSL1,GSL01,GSL1
AT2G47790.1	Transducin/WD40 repeat-like superfamily protein	Glyma03g37180
AT2G47790.1	Transducin/WD40 repeat-like superfamily protein	Glyma19g39790
AT1G79230.1	mercaptopyruvate sulfurtransferase 1	Glyma08g17760	ATMST1,ATRDH1,MST1,ST1,STR1
AT1G79230.1	mercaptopyruvate sulfurtransferase 1	Glyma15g41370	ATMST1,ATRDH1,MST1,ST1,STR1
AT2G40890.1	cytochrome P450, family 98, subfamily A, polypeptide 3	Glyma03g27740	CYP98A3
AT2G40890.1	cytochrome P450, family 98, subfamily A, polypeptide 3	Glyma03g27740	CYP98A3
AT2G40890.1	cytochrome P450, family 98, subfamily A, polypeptide 3	Glyma19g30600	CYP98A3
AT1G43900.1	Protein phosphatase 2C family protein	Glyma10g43810
AT1G43900.1	Protein phosphatase 2C family protein	Glyma10g43810
AT1G43900.1	Protein phosphatase 2C family protein	Glyma10g43810
AT1G43900.1	Protein phosphatase 2C family protein	Glyma20g38501
AT4G37310.1	cytochrome P450, family 81, subfamily H, polypeptide 1	Glyma16g26511	CYP81H1
AT4G25630.1	fibrillarin 2	Glyma04g37770	ATFIB2,FIB2
AT4G25630.1	fibrillarin 2	Glyma06g17310	ATFIB2,FIB2
AT4G25630.1	fibrillarin 2	Glyma11g36090	ATFIB2,FIB2
AT4G25630.1	fibrillarin 2	Glyma18g02340	ATFIB2,FIB2
AT3G03300.1	dicer-like 2	Glyma09g02920	ATDCL2,DCL2
AT3G03300.1	dicer-like 2	Glyma09g02920	ATDCL2,DCL2
AT3G03300.1	dicer-like 2	Glyma09g02930	ATDCL2,DCL2
AT3G03300.1	dicer-like 2	Glyma15g13891	ATDCL2,DCL2
AT3G03300.1	dicer-like 2	Glyma19g44390	ATDCL2,DCL2
AT3G03300.1	dicer-like 2	Glyma19g44390	ATDCL2,DCL2
AT5G25150.1	TBP-associated factor 5	Glyma04g06540	TAF5
AT5G25150.1	TBP-associated factor 5	Glyma04g06540	TAF5
AT5G25150.1	TBP-associated factor 5	Glyma06g06570	TAF5
AT5G25150.1	TBP-associated factor 5	Glyma06g06570	TAF5
AT5G25150.1	TBP-associated factor 5	Glyma13g05220	TAF5
AT5G25150.1	TBP-associated factor 5	Glyma14g11986	TAF5
AT5G25150.1	TBP-associated factor 5	Glyma17g33880	TAF5
AT5G25150.1	TBP-associated factor 5	Glyma17g33880	TAF5
AT5G25150.1	TBP-associated factor 5	Glyma19g02420	TAF5
AT1G09280.1		Glyma10g28700
AT1G09280.1		Glyma20g22830
AT1G16300.1	glyceraldehyde-3-phosphate dehydrogenase of plastid 2	Glyma03g22790	GAPCP-2
AT1G16300.1	glyceraldehyde-3-phosphate dehydrogenase of plastid 2	Glyma09g15175	GAPCP-2
AT1G16300.1	glyceraldehyde-3-phosphate dehydrogenase of plastid 2	Glyma16g09020	GAPCP-2
AT2G03690.1	coenzyme Q biosynthesis Coq4 family protein / ubiquinone biosynthesis Coq4 family protein	Glyma02g13201
AT2G03690.1	coenzyme Q biosynthesis Coq4 family protein / ubiquinone biosynthesis Coq4 family protein	Glyma02g13201
AT2G03690.1	coenzyme Q biosynthesis Coq4 family protein / ubiquinone biosynthesis Coq4 family protein	Glyma07g07230
AT2G03690.1	coenzyme Q biosynthesis Coq4 family protein / ubiquinone biosynthesis Coq4 family protein	Glyma07g07260
AT2G03690.1	coenzyme Q biosynthesis Coq4 family protein / ubiquinone biosynthesis Coq4 family protein	Glyma07g07260
AT2G03690.1	coenzyme Q biosynthesis Coq4 family protein / ubiquinone biosynthesis Coq4 family protein	Glyma07g07260
AT2G03690.1	coenzyme Q biosynthesis Coq4 family protein / ubiquinone biosynthesis Coq4 family protein	Glyma07g07260
AT2G03690.1	coenzyme Q biosynthesis Coq4 family protein / ubiquinone biosynthesis Coq4 family protein	Glyma07g07260
AT2G03690.1	coenzyme Q biosynthesis Coq4 family protein / ubiquinone biosynthesis Coq4 family protein	Glyma16g03660
AT2G03690.1	coenzyme Q biosynthesis Coq4 family protein / ubiquinone biosynthesis Coq4 family protein	Glyma16g03660
AT2G03690.1	coenzyme Q biosynthesis Coq4 family protein / ubiquinone biosynthesis Coq4 family protein	Glyma16g03660
AT2G03690.1	coenzyme Q biosynthesis Coq4 family protein / ubiquinone biosynthesis Coq4 family protein	Glyma16g03660
AT3G19690.1	CAP (Cysteine-rich secretory proteins, Antigen 5, and Pathogenesis-related 1 protein) superfamily protein	Glyma07g30530
AT3G19690.1	CAP (Cysteine-rich secretory proteins, Antigen 5, and Pathogenesis-related 1 protein) superfamily protein	Glyma13g32500
AT3G19690.1	CAP (Cysteine-rich secretory proteins, Antigen 5, and Pathogenesis-related 1 protein) superfamily protein	Glyma13g32510
AT3G19690.1	CAP (Cysteine-rich secretory proteins, Antigen 5, and Pathogenesis-related 1 protein) superfamily protein	Glyma13g32520
AT3G19690.1	CAP (Cysteine-rich secretory proteins, Antigen 5, and Pathogenesis-related 1 protein) superfamily protein	Glyma13g32530
AT3G19690.1	CAP (Cysteine-rich secretory proteins, Antigen 5, and Pathogenesis-related 1 protein) superfamily protein	Glyma13g32540
AT3G19690.1	CAP (Cysteine-rich secretory proteins, Antigen 5, and Pathogenesis-related 1 protein) superfamily protein	Glyma15g06830
AT3G19690.1	CAP (Cysteine-rich secretory proteins, Antigen 5, and Pathogenesis-related 1 protein) superfamily protein	Glyma15g06840
AT4G09830.1	Uncharacterised conserved protein UCP009193	Glyma02g08710
AT4G09830.1	Uncharacterised conserved protein UCP009193	Glyma05g31960
AT4G09830.1	Uncharacterised conserved protein UCP009193	Glyma08g15270
AT4G09830.1	Uncharacterised conserved protein UCP009193	Glyma08g15270
AT4G09830.1	Uncharacterised conserved protein UCP009193	Glyma10g36630
AT4G09830.1	Uncharacterised conserved protein UCP009193	Glyma16g27830
AT4G09830.1	Uncharacterised conserved protein UCP009193	Glyma20g30960
AT2G19430.1	DWD (DDB1-binding WD40 protein) hypersensitive to ABA 1	Glyma02g35830	AtTHO6,DWA1,THO6
AT2G19430.1	DWD (DDB1-binding WD40 protein) hypersensitive to ABA 1	Glyma13g16580	AtTHO6,DWA1,THO6
AT2G19430.1	DWD (DDB1-binding WD40 protein) hypersensitive to ABA 1	Glyma17g06100	AtTHO6,DWA1,THO6
AT2G19430.1	DWD (DDB1-binding WD40 protein) hypersensitive to ABA 1	Glyma17g06100	AtTHO6,DWA1,THO6
AT1G61700.1	RNA polymerases N / 8 kDa subunit	Glyma01g03590
AT1G61700.1	RNA polymerases N / 8 kDa subunit	Glyma02g04080
AT1G61700.1	RNA polymerases N / 8 kDa subunit	Glyma04g10140
AT1G61700.1	RNA polymerases N / 8 kDa subunit	Glyma04g10140
AT1G61700.1	RNA polymerases N / 8 kDa subunit	Glyma04g10140
AT1G61700.1	RNA polymerases N / 8 kDa subunit	Glyma06g10100
AT1G61700.1	RNA polymerases N / 8 kDa subunit	Glyma06g10100
AT1G61700.1	RNA polymerases N / 8 kDa subunit	Glyma06g10100
AT1G61700.1	RNA polymerases N / 8 kDa subunit	Glyma06g10100
AT1G47840.1	hexokinase 3	Glyma09g26710	HXK3
AT1G47840.1	hexokinase 3	Glyma14g40440	HXK3
AT1G47840.1	hexokinase 3	Glyma17g23070	HXK3
AT1G47840.1	hexokinase 3	Glyma17g37720	HXK3
AT4G32140.1	EamA-like transporter family	Glyma04g06930
AT4G32140.1	EamA-like transporter family	Glyma06g07010
AT4G32140.1	EamA-like transporter family	Glyma14g12110
AT4G32140.1	EamA-like transporter family	Glyma14g14010
AT4G32140.1	EamA-like transporter family	Glyma17g32170
AT4G32140.1	EamA-like transporter family	Glyma17g33790
AT5G50550.1	Transducin/WD40 repeat-like superfamily protein	Glyma07g34340
AT3G09830.1	Protein kinase superfamily protein	Glyma03g33950
AT3G09830.1	Protein kinase superfamily protein	Glyma10g06540
AT3G09830.1	Protein kinase superfamily protein	Glyma13g20740
AT3G09830.1	Protein kinase superfamily protein	Glyma19g36700
AT3G09830.1	Protein kinase superfamily protein	Glyma19g36700
AT2G46550.1		Glyma03g41950
AT2G46550.1		Glyma03g41950
AT2G46550.2		Glyma04g41301
AT2G46550.2		Glyma04g41301
AT2G46550.2		Glyma06g13561
AT2G46550.2		Glyma06g13561
AT2G46550.1		Glyma07g06040
AT2G46550.2		Glyma11g37900
AT2G46550.1		Glyma16g02631
AT2G46550.1		Glyma16g02631
AT2G46550.2		Glyma18g01810
AT2G46550.1		Glyma19g44630
AT2G46550.1		Glyma19g44630
AT2G24280.1	alpha/beta-Hydrolases superfamily protein	Glyma03g35710
AT2G24280.1	alpha/beta-Hydrolases superfamily protein	Glyma03g35725
AT2G24280.1	alpha/beta-Hydrolases superfamily protein	Glyma19g38351
AT3G66656.1	AGAMOUS-like 91	Glyma08g03820	AGL91
AT2G38910.1	calcium-dependent protein kinase 20	Glyma10g11020	CPK20
AT1G18450.1	actin-related protein 4	Glyma01g09620	ARP4,ATARP4
AT1G18450.1	actin-related protein 4	Glyma03g25550	ARP4,ATARP4
AT1G18450.1	actin-related protein 4	Glyma05g35231	ARP4,ATARP4
AT1G18450.1	actin-related protein 4	Glyma05g35231	ARP4,ATARP4
AT1G18450.1	actin-related protein 4	Glyma07g13230	ARP4,ATARP4
AT1G18450.1	actin-related protein 4	Glyma08g04490	ARP4,ATARP4
AT1G15270.1	Translation machinery associated TMA7	Glyma07g00761
AT1G15270.1	Translation machinery associated TMA7	Glyma08g22020
AT1G15270.1	Translation machinery associated TMA7	Glyma20g11122
AT1G14370.1	protein kinase 2A	Glyma13g03990	APK2A,PBL2
AT1G14370.1	protein kinase 2A	Glyma14g04420	APK2A,PBL2
AT1G14370.1	protein kinase 2A	Glyma20g10920	APK2A,PBL2
AT4G29680.1	Alkaline-phosphatase-like family protein	Glyma01g00560
AT4G29680.1	Alkaline-phosphatase-like family protein	Glyma05g36330
AT4G29680.1	Alkaline-phosphatase-like family protein	Glyma07g15560
AT4G29680.1	Alkaline-phosphatase-like family protein	Glyma08g03270
AT1G80930.1	MIF4G domain-containing protein / MA3 domain-containing protein	Glyma07g31811
AT1G80930.1	MIF4G domain-containing protein / MA3 domain-containing protein	Glyma08g41440
AT1G80930.1	MIF4G domain-containing protein / MA3 domain-containing protein	Glyma08g41440
AT1G80930.1	MIF4G domain-containing protein / MA3 domain-containing protein	Glyma13g24660
AT1G80930.1	MIF4G domain-containing protein / MA3 domain-containing protein	Glyma16g21451
AT1G80930.1	MIF4G domain-containing protein / MA3 domain-containing protein	Glyma18g14770
AT1G69370.1	chorismate mutase 3	Glyma01g06660	cm-3,CM3
AT1G69370.1	chorismate mutase 3	Glyma01g06660	cm-3,CM3
AT1G69370.1	chorismate mutase 3	Glyma01g06660	cm-3,CM3
AT1G69370.1	chorismate mutase 3	Glyma02g12586	cm-3,CM3
AT1G69370.1	chorismate mutase 3	Glyma02g12603	cm-3,CM3
AT1G69370.1	chorismate mutase 3	Glyma02g12603	cm-3,CM3
AT1G60930.1	RECQ helicase L4B	Glyma08g36711	ATRECQ4B,RECQ4B,RECQL4B
AT2G36060.1	MMS ZWEI homologue 3	Glyma03g35791	MMZ3,UEV1C
AT2G36060.1	MMS ZWEI homologue 3	Glyma03g35791	MMZ3,UEV1C
AT2G36060.3	MMS ZWEI homologue 3	Glyma15g21780	MMZ3,UEV1C
AT2G36060.1	MMS ZWEI homologue 3	Glyma19g38450	MMZ3,UEV1C
AT1G63700.1	Protein kinase superfamily protein	Glyma01g42960	EMB71,MAPKKK4,YDA
AT1G63700.1	Protein kinase superfamily protein	Glyma01g42960	EMB71,MAPKKK4,YDA
AT1G63700.1	Protein kinase superfamily protein	Glyma01g42960	EMB71,MAPKKK4,YDA
AT1G63700.1	Protein kinase superfamily protein	Glyma08g01881	EMB71,MAPKKK4,YDA
AT1G63700.1	Protein kinase superfamily protein	Glyma08g01881	EMB71,MAPKKK4,YDA
AT1G63700.1	Protein kinase superfamily protein	Glyma09g24970	EMB71,MAPKKK4,YDA
AT1G63700.1	Protein kinase superfamily protein	Glyma10g37730	EMB71,MAPKKK4,YDA
AT1G63700.1	Protein kinase superfamily protein	Glyma10g37730	EMB71,MAPKKK4,YDA
AT1G63700.1	Protein kinase superfamily protein	Glyma11g02516	EMB71,MAPKKK4,YDA
AT1G63700.1	Protein kinase superfamily protein	Glyma12g18162	EMB71,MAPKKK4,YDA
AT1G63700.1	Protein kinase superfamily protein	Glyma16g30030	EMB71,MAPKKK4,YDA
AT1G63700.1	Protein kinase superfamily protein	Glyma20g30100	EMB71,MAPKKK4,YDA
AT4G12300.1	cytochrome P450, family 706, subfamily A, polypeptide 4	Glyma05g03810	CYP706A4
AT4G12300.1	cytochrome P450, family 706, subfamily A, polypeptide 4	Glyma17g14320	CYP706A4
AT4G12300.1	cytochrome P450, family 706, subfamily A, polypeptide 4	Glyma17g14330	CYP706A4
AT4G23660.1	polyprenyltransferase 1	Glyma09g40921	AtPPT1,PPT1
AT4G23660.1	polyprenyltransferase 1	Glyma18g44900	AtPPT1,PPT1
AT4G23660.1	polyprenyltransferase 1	Glyma18g44900	AtPPT1,PPT1
AT2G32950.1	Transducin/WD40 repeat-like superfamily protein	Glyma02g43540	ATCOP1,COP1,DET340,EMB168,FUS1
AT2G32950.1	Transducin/WD40 repeat-like superfamily protein	Glyma02g43540	ATCOP1,COP1,DET340,EMB168,FUS1
AT2G32950.1	Transducin/WD40 repeat-like superfamily protein	Glyma14g05430	ATCOP1,COP1,DET340,EMB168,FUS1
AT2G32950.1	Transducin/WD40 repeat-like superfamily protein	Glyma14g05430	ATCOP1,COP1,DET340,EMB168,FUS1
AT2G32950.1	Transducin/WD40 repeat-like superfamily protein	Glyma14g05430	ATCOP1,COP1,DET340,EMB168,FUS1
AT5G07990.1	Cytochrome P450 superfamily protein	Glyma05g00500	CYP75B1,D501,TT7
AT5G07990.1	Cytochrome P450 superfamily protein	Glyma05g00510	CYP75B1,D501,TT7
AT5G07990.1	Cytochrome P450 superfamily protein	Glyma05g00521	CYP75B1,D501,TT7
AT5G07990.1	Cytochrome P450 superfamily protein	Glyma05g00530	CYP75B1,D501,TT7
AT5G07990.1	Cytochrome P450 superfamily protein	Glyma05g35200	CYP75B1,D501,TT7
AT5G07990.1	Cytochrome P450 superfamily protein	Glyma06g21920	CYP75B1,D501,TT7
AT5G07990.1	Cytochrome P450 superfamily protein	Glyma07g04470	CYP75B1,D501,TT7
AT5G07990.1	Cytochrome P450 superfamily protein	Glyma08g14890	CYP75B1,D501,TT7
AT5G07990.1	Cytochrome P450 superfamily protein	Glyma09g31820	CYP75B1,D501,TT7
AT5G07990.1	Cytochrome P450 superfamily protein	Glyma13g04210	CYP75B1,D501,TT7
AT5G07990.1	Cytochrome P450 superfamily protein	Glyma16g01060	CYP75B1,D501,TT7
AT5G07990.1	Cytochrome P450 superfamily protein	Glyma17g08550	CYP75B1,D501,TT7
AT5G07990.1	Cytochrome P450 superfamily protein	Glyma20g08160	CYP75B1,D501,TT7
AT2G45660.1	AGAMOUS-like 20	Glyma01g23089	AGL20,ATSOC1,SOC1
AT2G45660.1	AGAMOUS-like 20	Glyma03g02191	AGL20,ATSOC1,SOC1
AT2G45660.1	AGAMOUS-like 20	Glyma03g02191	AGL20,ATSOC1,SOC1
AT2G45660.1	AGAMOUS-like 20	Glyma03g02191	AGL20,ATSOC1,SOC1
AT2G45660.1	AGAMOUS-like 20	Glyma03g02191	AGL20,ATSOC1,SOC1
AT2G45660.1	AGAMOUS-like 20	Glyma03g02191	AGL20,ATSOC1,SOC1
AT2G45660.1	AGAMOUS-like 20	Glyma03g02191	AGL20,ATSOC1,SOC1
AT2G45660.1	AGAMOUS-like 20	Glyma07g08831	AGL20,ATSOC1,SOC1
AT2G45660.1	AGAMOUS-like 20	Glyma07g08831	AGL20,ATSOC1,SOC1
AT2G45660.1	AGAMOUS-like 20	Glyma09g40230	AGL20,ATSOC1,SOC1
AT2G45660.1	AGAMOUS-like 20	Glyma09g40230	AGL20,ATSOC1,SOC1
AT2G45660.1	AGAMOUS-like 20	Glyma18g45780	AGL20,ATSOC1,SOC1
AT4G04210.1	plant UBX domain containing protein 4	Glyma09g01010	PUX4
AT4G04210.1	plant UBX domain containing protein 4	Glyma15g11860	PUX4
AT2G34460.1	NAD(P)-binding Rossmann-fold superfamily protein	Glyma05g26000
AT2G34460.1	NAD(P)-binding Rossmann-fold superfamily protein	Glyma05g26000
AT2G34460.1	NAD(P)-binding Rossmann-fold superfamily protein	Glyma05g26000
AT2G34460.1	NAD(P)-binding Rossmann-fold superfamily protein	Glyma08g08940
AT2G33530.1	serine carboxypeptidase-like 46	Glyma04g32620	scpl46
AT2G33530.1	serine carboxypeptidase-like 46	Glyma16g10220	scpl46
AT2G33530.1	serine carboxypeptidase-like 46	Glyma18g43165	scpl46
AT1G24130.1	Transducin/WD40 repeat-like superfamily protein	Glyma01g04340
AT1G24130.1	Transducin/WD40 repeat-like superfamily protein	Glyma02g03350
AT2G27480.1	Calcium-binding EF-hand family protein	Glyma12g31070
AT2G27480.1	Calcium-binding EF-hand family protein	Glyma13g39240
AT2G27480.1	Calcium-binding EF-hand family protein	Glyma13g39240
AT2G27480.1	Calcium-binding EF-hand family protein	Glyma13g39240
AT3G13690.1	Protein kinase protein with adenine nucleotide alpha hydrolases-like domain	Glyma04g42174
AT3G13690.1	Protein kinase protein with adenine nucleotide alpha hydrolases-like domain	Glyma05g36280
AT3G13690.1	Protein kinase protein with adenine nucleotide alpha hydrolases-like domain	Glyma07g01350
AT3G13690.1	Protein kinase protein with adenine nucleotide alpha hydrolases-like domain	Glyma08g03340
AT3G13690.1	Protein kinase protein with adenine nucleotide alpha hydrolases-like domain	Glyma08g03340
AT3G13690.1	Protein kinase protein with adenine nucleotide alpha hydrolases-like domain	Glyma08g20750
AT3G13690.1	Protein kinase protein with adenine nucleotide alpha hydrolases-like domain	Glyma08g20750
AT3G13690.1	Protein kinase protein with adenine nucleotide alpha hydrolases-like domain	Glyma08g20750
AT3G13690.1	Protein kinase protein with adenine nucleotide alpha hydrolases-like domain	Glyma13g09341
AT3G13690.1	Protein kinase protein with adenine nucleotide alpha hydrolases-like domain	Glyma13g09341
AT3G13690.1	Protein kinase protein with adenine nucleotide alpha hydrolases-like domain	Glyma13g42760
AT3G13690.1	Protein kinase protein with adenine nucleotide alpha hydrolases-like domain	Glyma14g08600
AT3G13690.1	Protein kinase protein with adenine nucleotide alpha hydrolases-like domain	Glyma15g02680
AT3G13690.1	Protein kinase protein with adenine nucleotide alpha hydrolases-like domain	Glyma17g36513
AT1G06460.1	alpha-crystallin domain 32.1	Glyma02g45810	ACD31.2,ACD32.1
AT1G06460.1	alpha-crystallin domain 32.1	Glyma02g45810	ACD31.2,ACD32.1
AT1G06460.1	alpha-crystallin domain 32.1	Glyma14g02970	ACD31.2,ACD32.1
AT1G06460.1	alpha-crystallin domain 32.1	Glyma14g02970	ACD31.2,ACD32.1
AT1G06460.1	alpha-crystallin domain 32.1	Glyma14g02970	ACD31.2,ACD32.1
AT1G06460.1	alpha-crystallin domain 32.1	Glyma14g02970	ACD31.2,ACD32.1
AT1G24490.1	OxaA/YidC-like membrane insertion protein	Glyma11g37590	ALB4,ARTEMIS
AT1G24490.1	OxaA/YidC-like membrane insertion protein	Glyma18g01540	ALB4,ARTEMIS
AT1G22070.1	TGA1A-related gene 3	Glyma04g43411	TGA3
AT1G22070.1	TGA1A-related gene 3	Glyma04g43411	TGA3
AT1G22070.1	TGA1A-related gene 3	Glyma04g43411	TGA3
AT1G22070.1	TGA1A-related gene 3	Glyma04g43411	TGA3
AT1G22070.1	TGA1A-related gene 3	Glyma06g11250	TGA3
AT1G09310.1	Protein of unknown function, DUF538	Glyma03g38990
AT1G09310.1	Protein of unknown function, DUF538	Glyma10g28680
AT3G47690.1	microtubule end binding protein EB1A	Glyma17g10720	ATEB1A,ATEB1H2,EB1A
AT3G54900.1	CAX interacting protein 1	Glyma09g38760	ATGRXCP,CXIP1
AT3G54900.1	CAX interacting protein 1	Glyma18g47570	ATGRXCP,CXIP1
AT3G54900.1	CAX interacting protein 1	Glyma18g47570	ATGRXCP,CXIP1
AT2G19990.1	pathogenesis-related protein-1-like	Glyma13g32560	PR-1-LIKE
AT2G19990.1	pathogenesis-related protein-1-like	Glyma15g06770	PR-1-LIKE
AT1G30270.1	CBL-interacting protein kinase 23	Glyma08g10470	ATCIPK23,CIPK23,LKS1,SnRK3.23
AT1G30270.1	CBL-interacting protein kinase 23	Glyma08g10475	ATCIPK23,CIPK23,LKS1,SnRK3.23
AT1G30270.1	CBL-interacting protein kinase 23	Glyma09g11770	ATCIPK23,CIPK23,LKS1,SnRK3.23
AT1G30270.1	CBL-interacting protein kinase 23	Glyma09g11770	ATCIPK23,CIPK23,LKS1,SnRK3.23
AT1G30270.1	CBL-interacting protein kinase 23	Glyma09g11770	ATCIPK23,CIPK23,LKS1,SnRK3.23
AT1G30270.1	CBL-interacting protein kinase 23	Glyma09g11770	ATCIPK23,CIPK23,LKS1,SnRK3.23
AT1G30270.1	CBL-interacting protein kinase 23	Glyma09g11770	ATCIPK23,CIPK23,LKS1,SnRK3.23
AT1G30270.1	CBL-interacting protein kinase 23	Glyma14g14100	ATCIPK23,CIPK23,LKS1,SnRK3.23
AT1G30270.1	CBL-interacting protein kinase 23	Glyma15g23500	ATCIPK23,CIPK23,LKS1,SnRK3.23
AT1G30270.1	CBL-interacting protein kinase 23	Glyma17g09165	ATCIPK23,CIPK23,LKS1,SnRK3.23
AT3G02540.3	Rad23 UV excision repair protein family	Glyma01g20670	RAD23-3,RAD23C
AT3G02540.1	Rad23 UV excision repair protein family	Glyma08g32090	RAD23-3,RAD23C
AT3G02540.1	Rad23 UV excision repair protein family	Glyma08g32090	RAD23-3,RAD23C
AT3G02540.1	Rad23 UV excision repair protein family	Glyma08g32090	RAD23-3,RAD23C
AT3G02540.1	Rad23 UV excision repair protein family	Glyma08g32090	RAD23-3,RAD23C
AT3G02540.1	Rad23 UV excision repair protein family	Glyma10g42180	RAD23-3,RAD23C
AT3G02540.1	Rad23 UV excision repair protein family	Glyma20g24850	RAD23-3,RAD23C
AT3G02540.3	Rad23 UV excision repair protein family	Glyma20g24850	RAD23-3,RAD23C
AT3G02540.3	Rad23 UV excision repair protein family	Glyma20g24850	RAD23-3,RAD23C
AT1G48350.1	Ribosomal L18p/L5e family protein	Glyma09g09110
AT1G48350.1	Ribosomal L18p/L5e family protein	Glyma15g20680
AT5G18150.1	Methyltransferase-related protein	Glyma16g04550
AT5G18150.1	Methyltransferase-related protein	Glyma19g28871
AT1G61670.1	Lung seven transmembrane receptor family protein	Glyma07g14850
AT4G36990.1	heat shock factor 4	Glyma01g39260	AT-HSFB1,ATHSF4,HSF4,HSFB1
AT4G36990.1	heat shock factor 4	Glyma05g20460	AT-HSFB1,ATHSF4,HSF4,HSFB1
AT4G36990.1	heat shock factor 4	Glyma11g06010	AT-HSFB1,ATHSF4,HSF4,HSFB1
AT4G36990.1	heat shock factor 4	Glyma17g20070	AT-HSFB1,ATHSF4,HSF4,HSFB1
AT1G51710.1	ubiquitin-specific protease 6	Glyma07g01480	ATUBP6,UBP6
AT1G47230.1	CYCLIN A3;4	Glyma06g04680	CYCA3;4
AT2G47810.1	nuclear factor Y, subunit B5	Glyma02g17310	NF-YB5
AT2G47810.1	nuclear factor Y, subunit B5	Glyma07g37840	NF-YB5
AT2G47810.1	nuclear factor Y, subunit B5	Glyma09g05150	NF-YB5
AT2G47810.1	nuclear factor Y, subunit B5	Glyma10g02480	NF-YB5
AT2G47810.1	nuclear factor Y, subunit B5	Glyma15g16460	NF-YB5
AT2G47810.1	nuclear factor Y, subunit B5	Glyma17g02810	NF-YB5
AT3G15410.1	Leucine-rich repeat (LRR) family protein	Glyma12g35110
AT3G15410.1	Leucine-rich repeat (LRR) family protein	Glyma13g35440
AT3G15410.1	Leucine-rich repeat (LRR) family protein	Glyma13g35440
AT1G29880.1	glycyl-tRNA synthetase / glycine--tRNA ligase	Glyma08g47890
AT1G29880.1	glycyl-tRNA synthetase / glycine--tRNA ligase	Glyma18g07790
AT1G12000.1	Phosphofructokinase family protein	Glyma02g26636
AT1G12000.1	Phosphofructokinase family protein	Glyma07g39380
AT1G12000.1	Phosphofructokinase family protein	Glyma07g39380
AT1G12000.1	Phosphofructokinase family protein	Glyma09g01050
AT1G12000.1	Phosphofructokinase family protein	Glyma10g25683
AT1G12000.1	Phosphofructokinase family protein	Glyma15g11890
AT1G12000.1	Phosphofructokinase family protein	Glyma17g01361
AT1G12000.1	Phosphofructokinase family protein	Glyma18g18360
AT2G38905.1	Low temperature and salt responsive protein family	Glyma05g16860
AT2G38905.1	Low temperature and salt responsive protein family	Glyma17g23602
AT3G01840.1	Protein kinase superfamily protein	Glyma16g06380
AT3G01840.1	Protein kinase superfamily protein	Glyma19g25260
AT3G57490.1	Ribosomal protein S5 family protein	Glyma02g09370
AT3G57490.1	Ribosomal protein S5 family protein	Glyma05g34570
AT3G57490.1	Ribosomal protein S5 family protein	Glyma08g05090
AT3G57490.1	Ribosomal protein S5 family protein	Glyma11g02190
AT3G57490.1	Ribosomal protein S5 family protein	Glyma11g02250
AT1G26940.1	Cyclophilin-like peptidyl-prolyl cis-trans isomerase family protein	Glyma01g05321
AT1G26940.1	Cyclophilin-like peptidyl-prolyl cis-trans isomerase family protein	Glyma02g11730
AT1G26940.1	Cyclophilin-like peptidyl-prolyl cis-trans isomerase family protein	Glyma02g11730
AT4G33010.1	glycine decarboxylase P-protein 1	Glyma04g05420	AtGLDP1,GLDP1
AT4G28510.1	prohibitin 1	Glyma08g37900	ATPHB1,PHB1
AT4G28510.1	prohibitin 1	Glyma13g36940	ATPHB1,PHB1
AT4G28510.1	prohibitin 1	Glyma13g36940	ATPHB1,PHB1
AT4G28510.1	prohibitin 1	Glyma18g34403	ATPHB1,PHB1
AT5G10540.1	Zincin-like metalloproteases family protein	Glyma11g25890
AT1G67320.2	DNA primase, large subunit family	Glyma05g28150
AT1G67320.2	DNA primase, large subunit family	Glyma08g11130
AT5G28540.1	heat shock protein 70 (Hsp 70) family protein	Glyma05g15130	BIP1
AT5G28540.1	heat shock protein 70 (Hsp 70) family protein	Glyma05g36620	BIP1
AT3G02910.1	AIG2-like (avirulence induced gene) family protein	Glyma11g11700
AT3G02910.1	AIG2-like (avirulence induced gene) family protein	Glyma12g01820
AT1G27510.1	Protein of unknown function (DUF3506)	Glyma04g35330
AT1G27510.1	Protein of unknown function (DUF3506)	Glyma06g19460
AT1G27510.1	Protein of unknown function (DUF3506)	Glyma06g19460
AT2G01330.1	nucleotide binding	Glyma10g41021
AT2G01330.1	nucleotide binding	Glyma10g41021
AT3G21060.1	Transducin/WD40 repeat-like superfamily protein	Glyma04g16100
AT3G21060.1	Transducin/WD40 repeat-like superfamily protein	Glyma04g16100
AT3G21060.1	Transducin/WD40 repeat-like superfamily protein	Glyma04g16100
AT3G21060.1	Transducin/WD40 repeat-like superfamily protein	Glyma04g16100
AT3G21060.1	Transducin/WD40 repeat-like superfamily protein	Glyma05g13100
AT3G21060.1	Transducin/WD40 repeat-like superfamily protein	Glyma05g13100
AT3G21060.1	Transducin/WD40 repeat-like superfamily protein	Glyma05g13100
AT3G21060.1	Transducin/WD40 repeat-like superfamily protein	Glyma05g13100
AT3G21060.1	Transducin/WD40 repeat-like superfamily protein	Glyma05g13100
AT3G21060.1	Transducin/WD40 repeat-like superfamily protein	Glyma05g13100
AT3G21060.1	Transducin/WD40 repeat-like superfamily protein	Glyma05g13100
AT3G21060.1	Transducin/WD40 repeat-like superfamily protein	Glyma05g13100
AT3G21060.1	Transducin/WD40 repeat-like superfamily protein	Glyma05g13100
AT3G21060.1	Transducin/WD40 repeat-like superfamily protein	Glyma05g13100
AT3G21060.1	Transducin/WD40 repeat-like superfamily protein	Glyma06g47330
AT3G21060.1	Transducin/WD40 repeat-like superfamily protein	Glyma06g47330
AT3G21060.1	Transducin/WD40 repeat-like superfamily protein	Glyma06g47330
AT3G21060.1	Transducin/WD40 repeat-like superfamily protein	Glyma06g47330
AT3G21060.1	Transducin/WD40 repeat-like superfamily protein	Glyma06g47330
AT3G21060.1	Transducin/WD40 repeat-like superfamily protein	Glyma06g47330
AT3G21060.1	Transducin/WD40 repeat-like superfamily protein	Glyma08g24690
AT3G21060.1	Transducin/WD40 repeat-like superfamily protein	Glyma08g24690
AT3G21060.1	Transducin/WD40 repeat-like superfamily protein	Glyma13g18540
AT1G24510.1	TCP-1/cpn60 chaperonin family protein	Glyma11g37630
AT1G24510.1	TCP-1/cpn60 chaperonin family protein	Glyma18g01580
AT2G44120.2	Ribosomal protein L30/L7 family protein	Glyma12g17181
AT1G10430.1	protein phosphatase 2A-2	Glyma01g04570	PP2A-2
AT1G10430.1	protein phosphatase 2A-2	Glyma01g04570	PP2A-2
AT1G10430.1	protein phosphatase 2A-2	Glyma02g02990	PP2A-2
AT1G10430.1	protein phosphatase 2A-2	Glyma08g40490	PP2A-2
AT1G10430.1	protein phosphatase 2A-2	Glyma18g17100	PP2A-2
AT3G47520.1	malate dehydrogenase	Glyma05g01010	MDH
AT3G47520.1	malate dehydrogenase	Glyma17g10880	MDH
AT3G47520.1	malate dehydrogenase	Glyma17g10880	MDH
AT1G05670.1	Pentatricopeptide repeat (PPR-like) superfamily protein	Glyma01g02031
AT1G05670.1	Pentatricopeptide repeat (PPR-like) superfamily protein	Glyma04g05760
AT1G05670.1	Pentatricopeptide repeat (PPR-like) superfamily protein	Glyma08g40580
AT1G05670.1	Pentatricopeptide repeat (PPR-like) superfamily protein	Glyma18g16861
AT1G07000.1	exocyst subunit exo70 family protein B2	Glyma06g21710	ATEXO70B2,EXO70B2
AT1G07000.1	exocyst subunit exo70 family protein B2	Glyma06g21710	ATEXO70B2,EXO70B2
AT3G11010.1	receptor like protein 34	Glyma02g05725	AtRLP34,RLP34
AT3G11010.1	receptor like protein 34	Glyma07g19021	AtRLP34,RLP34
AT3G11010.1	receptor like protein 34	Glyma14g04640	AtRLP34,RLP34
AT3G11010.1	receptor like protein 34	Glyma16g31591	AtRLP34,RLP34
AT2G16710.1	Iron-sulphur cluster biosynthesis family protein	Glyma03g35280
AT2G16710.1	Iron-sulphur cluster biosynthesis family protein	Glyma19g37930
AT2G29080.1	FTSH protease 3	Glyma12g06593	ftsh3
AT4G16720.1	Ribosomal protein L23/L15e family protein	Glyma01g41620
AT4G16720.1	Ribosomal protein L23/L15e family protein	Glyma01g41620
AT4G16720.1	Ribosomal protein L23/L15e family protein	Glyma01g41620
AT4G16720.1	Ribosomal protein L23/L15e family protein	Glyma01g41620
AT4G16720.1	Ribosomal protein L23/L15e family protein	Glyma05g04870
AT4G16720.1	Ribosomal protein L23/L15e family protein	Glyma11g03755
AT4G16720.1	Ribosomal protein L23/L15e family protein	Glyma17g15230
AT4G31500.1	cytochrome P450, family 83, subfamily B, polypeptide 1	Glyma01g17330	ATR4,CYP83B1,RED1,RNT1,SUR2
AT4G31500.1	cytochrome P450, family 83, subfamily B, polypeptide 1	Glyma03g03550	ATR4,CYP83B1,RED1,RNT1,SUR2
AT4G31500.1	cytochrome P450, family 83, subfamily B, polypeptide 1	Glyma03g03560	ATR4,CYP83B1,RED1,RNT1,SUR2
AT4G31500.1	cytochrome P450, family 83, subfamily B, polypeptide 1	Glyma03g03590	ATR4,CYP83B1,RED1,RNT1,SUR2
AT4G31500.1	cytochrome P450, family 83, subfamily B, polypeptide 1	Glyma03g03630	ATR4,CYP83B1,RED1,RNT1,SUR2
AT4G31500.1	cytochrome P450, family 83, subfamily B, polypeptide 1	Glyma03g03640	ATR4,CYP83B1,RED1,RNT1,SUR2
AT4G31500.1	cytochrome P450, family 83, subfamily B, polypeptide 1	Glyma03g03670	ATR4,CYP83B1,RED1,RNT1,SUR2
AT4G31500.1	cytochrome P450, family 83, subfamily B, polypeptide 1	Glyma03g03721	ATR4,CYP83B1,RED1,RNT1,SUR2
AT4G31500.1	cytochrome P450, family 83, subfamily B, polypeptide 1	Glyma11g17520	ATR4,CYP83B1,RED1,RNT1,SUR2
AT4G31500.1	cytochrome P450, family 83, subfamily B, polypeptide 1	Glyma11g17530	ATR4,CYP83B1,RED1,RNT1,SUR2
AT4G31500.1	cytochrome P450, family 83, subfamily B, polypeptide 1	Glyma17g37520	ATR4,CYP83B1,RED1,RNT1,SUR2
AT4G31500.1	cytochrome P450, family 83, subfamily B, polypeptide 1	Glyma18g11820	ATR4,CYP83B1,RED1,RNT1,SUR2
AT3G02280.1	Flavodoxin family protein	Glyma08g47951
AT3G02280.1	Flavodoxin family protein	Glyma18g53510
AT4G34200.1	D-3-phosphoglycerate dehydrogenase	Glyma10g40750	EDA9
AT4G34200.1	D-3-phosphoglycerate dehydrogenase	Glyma20g26530	EDA9
AT2G46700.1	CDPK-related kinase 3	Glyma07g05750	ATCRK3,CRK3
AT2G46700.1	CDPK-related kinase 3	Glyma16g02340	ATCRK3,CRK3
AT2G33450.1	Ribosomal L28 family	Glyma02g00500
AT2G33450.1	Ribosomal L28 family	Glyma10g00520
AT2G33450.1	Ribosomal L28 family	Glyma10g00520
AT1G76150.1	enoyl-CoA hydratase 2	Glyma04g02160	ATECH2,ECH2
AT1G76150.1	enoyl-CoA hydratase 2	Glyma06g02250	ATECH2,ECH2
AT3G18140.1	Transducin/WD40 repeat-like superfamily protein	Glyma13g29940
AT3G18140.1	Transducin/WD40 repeat-like superfamily protein	Glyma15g09170
AT2G14210.1	AGAMOUS-like 44	Glyma02g38091	AGL44,ANR1
AT2G14210.1	AGAMOUS-like 44	Glyma07g14363	AGL44,ANR1
AT2G14210.1	AGAMOUS-like 44	Glyma08g06981	AGL44,ANR1
AT2G14210.1	AGAMOUS-like 44	Glyma13g32810	AGL44,ANR1
AT2G14210.1	AGAMOUS-like 44	Glyma15g06470	AGL44,ANR1
AT2G14210.1	AGAMOUS-like 44	Glyma15g06491	AGL44,ANR1
AT5G58230.1	Transducin/WD40 repeat-like superfamily protein	Glyma05g26150	ATMSI1,MEE70,MSI1
AT5G58230.1	Transducin/WD40 repeat-like superfamily protein	Glyma05g26150	ATMSI1,MEE70,MSI1
AT5G58230.1	Transducin/WD40 repeat-like superfamily protein	Glyma05g26150	ATMSI1,MEE70,MSI1
AT5G58230.1	Transducin/WD40 repeat-like superfamily protein	Glyma08g09090	ATMSI1,MEE70,MSI1
AT2G45030.1	Translation elongation factor EFG/EF2 protein	Glyma01g14700
AT2G45030.1	Translation elongation factor EFG/EF2 protein	Glyma11g16460
AT2G42450.1	alpha/beta-Hydrolases superfamily protein	Glyma10g04060
AT2G42450.1	alpha/beta-Hydrolases superfamily protein	Glyma10g04060
AT2G42450.1	alpha/beta-Hydrolases superfamily protein	Glyma10g04060
AT2G42450.1	alpha/beta-Hydrolases superfamily protein	Glyma10g04060
AT2G42450.1	alpha/beta-Hydrolases superfamily protein	Glyma10g04060
AT2G42450.1	alpha/beta-Hydrolases superfamily protein	Glyma10g04060
AT2G42450.1	alpha/beta-Hydrolases superfamily protein	Glyma10g04060
AT2G42450.1	alpha/beta-Hydrolases superfamily protein	Glyma10g04060
AT2G42450.1	alpha/beta-Hydrolases superfamily protein	Glyma13g18220
AT1G68540.1	NAD(P)-binding Rossmann-fold superfamily protein	Glyma01g20030
AT1G68540.1	NAD(P)-binding Rossmann-fold superfamily protein	Glyma01g20030
AT1G68540.1	NAD(P)-binding Rossmann-fold superfamily protein	Glyma01g20030
AT1G68540.1	NAD(P)-binding Rossmann-fold superfamily protein	Glyma01g20030
AT1G68540.1	NAD(P)-binding Rossmann-fold superfamily protein	Glyma01g20030
AT1G68540.1	NAD(P)-binding Rossmann-fold superfamily protein	Glyma07g19370
AT1G68540.1	NAD(P)-binding Rossmann-fold superfamily protein	Glyma07g19370
AT2G35530.1	basic region/leucine zipper transcription factor 16	Glyma01g01740	AtbZIP16,bZIP16
AT2G35530.1	basic region/leucine zipper transcription factor 16	Glyma01g01740	AtbZIP16,bZIP16
AT2G35530.1	basic region/leucine zipper transcription factor 16	Glyma08g34280	AtbZIP16,bZIP16
AT2G35530.1	basic region/leucine zipper transcription factor 16	Glyma08g34280	AtbZIP16,bZIP16
AT2G35530.1	basic region/leucine zipper transcription factor 16	Glyma08g34280	AtbZIP16,bZIP16
AT2G35530.1	basic region/leucine zipper transcription factor 16	Glyma08g34280	AtbZIP16,bZIP16
AT2G35530.1	basic region/leucine zipper transcription factor 16	Glyma09g34170	AtbZIP16,bZIP16
AT2G35530.1	basic region/leucine zipper transcription factor 16	Glyma16g15810	AtbZIP16,bZIP16
AT4G39700.1	Heavy metal transport/detoxification superfamily protein	Glyma05g31520
AT4G39700.1	Heavy metal transport/detoxification superfamily protein	Glyma05g31520
AT4G39700.1	Heavy metal transport/detoxification superfamily protein	Glyma08g14750
AT4G39700.1	Heavy metal transport/detoxification superfamily protein	Glyma08g14750
AT4G39700.1	Heavy metal transport/detoxification superfamily protein	Glyma08g14750
AT4G39700.1	Heavy metal transport/detoxification superfamily protein	Glyma11g36170
AT4G39700.1	Heavy metal transport/detoxification superfamily protein	Glyma11g36170
AT4G39700.1	Heavy metal transport/detoxification superfamily protein	Glyma18g02270
AT1G16280.1	RNA helicase 36	Glyma08g17620	AtRH36,RH36,SWA3
AT1G16280.1	RNA helicase 36	Glyma15g41500	AtRH36,RH36,SWA3
AT1G12470.1	zinc ion binding	Glyma12g32780
AT1G12470.1	zinc ion binding	Glyma12g32780
AT1G12470.1	zinc ion binding	Glyma12g32780
AT1G12470.1	zinc ion binding	Glyma13g37690
AT1G12470.1	zinc ion binding	Glyma13g37690
AT1G12470.1	zinc ion binding	Glyma13g37690
AT1G56340.2	calreticulin 1a	Glyma15g41100	AtCRT1a,CRT1,CRT1a
AT5G14740.1	carbonic anhydrase 2	Glyma01g03720	BETA CA2,CA18,CA2
AT5G14740.1	carbonic anhydrase 2	Glyma01g03720	BETA CA2,CA18,CA2
AT5G14740.1	carbonic anhydrase 2	Glyma01g03720	BETA CA2,CA18,CA2
AT5G14740.2	carbonic anhydrase 2	Glyma01g03720	BETA CA2,CA18,CA2
AT5G14740.1	carbonic anhydrase 2	Glyma02g03990	BETA CA2,CA18,CA2
AT5G14740.1	carbonic anhydrase 2	Glyma06g19400	BETA CA2,CA18,CA2
AT5G14740.2	carbonic anhydrase 2	Glyma08g39510	BETA CA2,CA18,CA2
AT5G14740.1	carbonic anhydrase 2	Glyma18g19080	BETA CA2,CA18,CA2
AT5G14740.1	carbonic anhydrase 2	Glyma18g19080	BETA CA2,CA18,CA2
AT5G14740.1	carbonic anhydrase 2	Glyma18g19080	BETA CA2,CA18,CA2
AT4G11820.2	hydroxymethylglutaryl-CoA synthase / HMG-CoA synthase / 3-hydroxy-3-methylglutaryl coenzyme A synthase	Glyma01g42450	EMB2778,FKP1,HMGS,MVA1
AT4G11820.2	hydroxymethylglutaryl-CoA synthase / HMG-CoA synthase / 3-hydroxy-3-methylglutaryl coenzyme A synthase	Glyma01g42450	EMB2778,FKP1,HMGS,MVA1
AT4G11820.1	hydroxymethylglutaryl-CoA synthase / HMG-CoA synthase / 3-hydroxy-3-methylglutaryl coenzyme A synthase	Glyma05g03600	EMB2778,FKP1,HMGS,MVA1
AT4G11820.2	hydroxymethylglutaryl-CoA synthase / HMG-CoA synthase / 3-hydroxy-3-methylglutaryl coenzyme A synthase	Glyma09g27380	EMB2778,FKP1,HMGS,MVA1
AT4G11820.1	hydroxymethylglutaryl-CoA synthase / HMG-CoA synthase / 3-hydroxy-3-methylglutaryl coenzyme A synthase	Glyma10g15532	EMB2778,FKP1,HMGS,MVA1
AT4G11820.2	hydroxymethylglutaryl-CoA synthase / HMG-CoA synthase / 3-hydroxy-3-methylglutaryl coenzyme A synthase	Glyma11g02950	EMB2778,FKP1,HMGS,MVA1
AT4G11820.1	hydroxymethylglutaryl-CoA synthase / HMG-CoA synthase / 3-hydroxy-3-methylglutaryl coenzyme A synthase	Glyma15g32590	EMB2778,FKP1,HMGS,MVA1
AT4G11820.2	hydroxymethylglutaryl-CoA synthase / HMG-CoA synthase / 3-hydroxy-3-methylglutaryl coenzyme A synthase	Glyma16g32480	EMB2778,FKP1,HMGS,MVA1
AT4G11820.2	hydroxymethylglutaryl-CoA synthase / HMG-CoA synthase / 3-hydroxy-3-methylglutaryl coenzyme A synthase	Glyma16g32480	EMB2778,FKP1,HMGS,MVA1
AT4G11820.2	hydroxymethylglutaryl-CoA synthase / HMG-CoA synthase / 3-hydroxy-3-methylglutaryl coenzyme A synthase	Glyma17g14150	EMB2778,FKP1,HMGS,MVA1
AT2G44740.1	cyclin p4;1	Glyma02g30692	CYCP4;1
AT2G44740.1	cyclin p4;1	Glyma02g30692	CYCP4;1
AT2G44740.1	cyclin p4;1	Glyma03g25640	CYCP4;1
AT2G44740.1	cyclin p4;1	Glyma07g13200	CYCP4;1
AT2G44740.1	cyclin p4;1	Glyma09g38070	CYCP4;1
AT2G44740.1	cyclin p4;1	Glyma16g09057	CYCP4;1
AT2G44740.1	cyclin p4;1	Glyma18g48330	CYCP4;1
AT3G50390.1	Transducin/WD40 repeat-like superfamily protein	Glyma06g08920
AT3G50390.1	Transducin/WD40 repeat-like superfamily protein	Glyma13g43290
AT3G50390.1	Transducin/WD40 repeat-like superfamily protein	Glyma15g02053
AT4G22910.1	FIZZY-related 2	Glyma01g42380	CCS52A1,FZR2
AT4G22910.1	FIZZY-related 2	Glyma05g03710	CCS52A1,FZR2
AT4G22910.1	FIZZY-related 2	Glyma11g02990	CCS52A1,FZR2
AT4G22910.1	FIZZY-related 2	Glyma17g14220	CCS52A1,FZR2
AT5G60590.2	DHBP synthase RibB-like alpha/beta domain	Glyma11g20640
AT5G60590.2	DHBP synthase RibB-like alpha/beta domain	Glyma12g07281
AT1G77180.1	chromatin protein family	Glyma01g01190	SKIP
AT1G77180.1	chromatin protein family	Glyma16g08450	SKIP
AT1G06390.1	GSK3/SHAGGY-like protein kinase 1	Glyma12g33950	ATGSK1,ATSK2-3,ATSK22,BIL2,GSK1,SK22
AT1G06390.1	GSK3/SHAGGY-like protein kinase 1	Glyma12g33950	ATGSK1,ATSK2-3,ATSK22,BIL2,GSK1,SK22
AT1G06390.1	GSK3/SHAGGY-like protein kinase 1	Glyma13g30060	ATGSK1,ATSK2-3,ATSK22,BIL2,GSK1,SK22
AT1G06390.1	GSK3/SHAGGY-like protein kinase 1	Glyma13g36570	ATGSK1,ATSK2-3,ATSK22,BIL2,GSK1,SK22
AT1G06390.1	GSK3/SHAGGY-like protein kinase 1	Glyma15g19500	ATGSK1,ATSK2-3,ATSK22,BIL2,GSK1,SK22
AT2G40116.1	Phosphoinositide-specific phospholipase C family protein	Glyma02g42410
AT2G40116.1	Phosphoinositide-specific phospholipase C family protein	Glyma02g42420
AT2G40116.1	Phosphoinositide-specific phospholipase C family protein	Glyma11g35290
AT2G40116.1	Phosphoinositide-specific phospholipase C family protein	Glyma11g35300
AT2G40116.1	Phosphoinositide-specific phospholipase C family protein	Glyma14g06460
AT2G40116.1	Phosphoinositide-specific phospholipase C family protein	Glyma14g06470
AT2G40116.1	Phosphoinositide-specific phospholipase C family protein	Glyma14g06500
AT2G40116.1	Phosphoinositide-specific phospholipase C family protein	Glyma18g03100
AT2G40116.1	Phosphoinositide-specific phospholipase C family protein	Glyma18g03100
AT2G40116.1	Phosphoinositide-specific phospholipase C family protein	Glyma18g03110
AT2G40116.1	Phosphoinositide-specific phospholipase C family protein	Glyma18g03110
AT2G40116.1	Phosphoinositide-specific phospholipase C family protein	Glyma18g03110
AT1G71860.1	protein tyrosine phosphatase 1	Glyma10g36220	ATPTP1,PTP1
AT1G71860.1	protein tyrosine phosphatase 1	Glyma20g31390	ATPTP1,PTP1
AT1G71860.1	protein tyrosine phosphatase 1	Glyma20g31390	ATPTP1,PTP1
AT1G71860.1	protein tyrosine phosphatase 1	Glyma20g31395	ATPTP1,PTP1
AT3G25610.1	ATPase E1-E2 type family protein / haloacid dehalogenase-like hydrolase family protein	Glyma05g07730
AT3G25610.1	ATPase E1-E2 type family protein / haloacid dehalogenase-like hydrolase family protein	Glyma05g07730
AT1G03920.1	Protein kinase family protein	Glyma10g04410
AT4G11220.1	VIRB2-interacting protein 2	Glyma05g37300	BTI2,RTNLB2
AT4G11220.1	VIRB2-interacting protein 2	Glyma08g02250	BTI2,RTNLB2
AT1G27940.1	P-glycoprotein 13	Glyma14g40280	PGP13
AT1G27940.1	P-glycoprotein 13	Glyma17g37860	PGP13
AT2G38280.1	AMP deaminase, putative / myoadenylate deaminase, putative	Glyma01g29470	ATAMPD,FAC1
AT2G38280.1	AMP deaminase, putative / myoadenylate deaminase, putative	Glyma01g29470	ATAMPD,FAC1
AT2G38280.1	AMP deaminase, putative / myoadenylate deaminase, putative	Glyma03g07460	ATAMPD,FAC1
AT2G38280.1	AMP deaminase, putative / myoadenylate deaminase, putative	Glyma08g40690	ATAMPD,FAC1
AT2G38280.1	AMP deaminase, putative / myoadenylate deaminase, putative	Glyma12g20685	ATAMPD,FAC1
AT2G38280.1	AMP deaminase, putative / myoadenylate deaminase, putative	Glyma13g04390	ATAMPD,FAC1
AT2G38280.1	AMP deaminase, putative / myoadenylate deaminase, putative	Glyma13g04401	ATAMPD,FAC1
AT2G38280.1	AMP deaminase, putative / myoadenylate deaminase, putative	Glyma18g16600	ATAMPD,FAC1
AT4G25440.1	zinc finger WD40 repeat protein 1	Glyma02g39050	ZFWD1
AT4G25440.1	zinc finger WD40 repeat protein 1	Glyma02g39050	ZFWD1
AT4G25440.1	zinc finger WD40 repeat protein 1	Glyma09g27300	ZFWD1
AT4G25440.1	zinc finger WD40 repeat protein 1	Glyma14g37100	ZFWD1
AT4G25440.1	zinc finger WD40 repeat protein 1	Glyma15g19120	ZFWD1
AT4G25440.1	zinc finger WD40 repeat protein 1	Glyma15g19120	ZFWD1
AT4G25440.1	zinc finger WD40 repeat protein 1	Glyma15g19131	ZFWD1
AT4G25440.1	zinc finger WD40 repeat protein 1	Glyma15g19140	ZFWD1
AT4G25440.1	zinc finger WD40 repeat protein 1	Glyma15g19150	ZFWD1
AT4G25440.1	zinc finger WD40 repeat protein 1	Glyma15g19150	ZFWD1
AT4G25440.1	zinc finger WD40 repeat protein 1	Glyma15g19160	ZFWD1
AT4G25440.1	zinc finger WD40 repeat protein 1	Glyma15g19170	ZFWD1
AT4G25440.1	zinc finger WD40 repeat protein 1	Glyma15g19180	ZFWD1
AT4G25440.1	zinc finger WD40 repeat protein 1	Glyma15g19190	ZFWD1
AT4G25440.1	zinc finger WD40 repeat protein 1	Glyma15g19200	ZFWD1
AT4G25440.1	zinc finger WD40 repeat protein 1	Glyma15g19210	ZFWD1
AT4G25440.1	zinc finger WD40 repeat protein 1	Glyma15g19221	ZFWD1
AT4G25440.1	zinc finger WD40 repeat protein 1	Glyma15g19230	ZFWD1
AT4G25440.1	zinc finger WD40 repeat protein 1	Glyma15g19241	ZFWD1
AT4G25440.1	zinc finger WD40 repeat protein 1	Glyma15g19250	ZFWD1
AT4G25440.1	zinc finger WD40 repeat protein 1	Glyma15g19260	ZFWD1
AT4G25440.1	zinc finger WD40 repeat protein 1	Glyma15g19270	ZFWD1
AT4G25440.1	zinc finger WD40 repeat protein 1	Glyma15g19280	ZFWD1
AT4G25440.1	zinc finger WD40 repeat protein 1	Glyma15g19290	ZFWD1
AT4G25440.1	zinc finger WD40 repeat protein 1	Glyma16g32370	ZFWD1
AT3G21055.1	photosystem II subunit T	Glyma10g11564	PSBTN
AT2G46170.1	Reticulon family protein	Glyma07g06830
AT2G46170.1	Reticulon family protein	Glyma09g38890
AT2G46170.1	Reticulon family protein	Glyma16g03410
AT2G46170.1	Reticulon family protein	Glyma18g47420
AT3G50530.1	CDPK-related kinase	Glyma01g39090	CRK
AT3G50530.1	CDPK-related kinase	Glyma01g39090	CRK
AT3G50530.1	CDPK-related kinase	Glyma02g15220	CRK
AT3G50530.1	CDPK-related kinase	Glyma05g10202	CRK
AT3G50530.1	CDPK-related kinase	Glyma07g33260	CRK
AT3G50530.1	CDPK-related kinase	Glyma07g33260	CRK
AT3G50530.1	CDPK-related kinase	Glyma09g15760	CRK
AT3G50530.1	CDPK-related kinase	Glyma11g06170	CRK
AT3G50530.1	CDPK-related kinase	Glyma11g06170	CRK
AT3G50530.1	CDPK-related kinase	Glyma11g06170	CRK
AT3G50530.1	CDPK-related kinase	Glyma12g25160	CRK
AT3G50530.1	CDPK-related kinase	Glyma13g10685	CRK
AT3G50530.2	CDPK-related kinase	Glyma18g14140	CRK
AT1G63710.1	cytochrome P450, family 86, subfamily A, polypeptide 7	Glyma08g01890	CYP86A7
AT2G04620.1	Cation efflux family protein	Glyma08g10750
AT3G02810.1	Protein kinase superfamily protein	Glyma10g31230
AT5G24320.1	Transducin/WD40 repeat-like superfamily protein	Glyma04g39290
AT5G24320.1	Transducin/WD40 repeat-like superfamily protein	Glyma04g41200
AT5G24320.1	Transducin/WD40 repeat-like superfamily protein	Glyma05g32331
AT5G24320.1	Transducin/WD40 repeat-like superfamily protein	Glyma05g36560
AT5G24320.1	Transducin/WD40 repeat-like superfamily protein	Glyma06g13660
AT5G24320.1	Transducin/WD40 repeat-like superfamily protein	Glyma06g15640
AT5G24320.1	Transducin/WD40 repeat-like superfamily protein	Glyma06g15640
AT5G24320.1	Transducin/WD40 repeat-like superfamily protein	Glyma06g15640
AT5G24320.1	Transducin/WD40 repeat-like superfamily protein	Glyma06g15640
AT5G24320.1	Transducin/WD40 repeat-like superfamily protein	Glyma08g02990
AT5G24320.2	Transducin/WD40 repeat-like superfamily protein	Glyma18g48555
AT4G02730.1	Transducin/WD40 repeat-like superfamily protein	Glyma02g16570
AT4G02730.1	Transducin/WD40 repeat-like superfamily protein	Glyma10g03260
AT4G02730.1	Transducin/WD40 repeat-like superfamily protein	Glyma10g03260
AT1G74960.1	fatty acid biosynthesis 1	Glyma13g17290	ATKAS2,FAB1,KAS2
AT1G74960.1	fatty acid biosynthesis 1	Glyma13g17290	ATKAS2,FAB1,KAS2
AT1G74960.1	fatty acid biosynthesis 1	Glyma15g20030	ATKAS2,FAB1,KAS2
AT1G74960.1	fatty acid biosynthesis 1	Glyma15g20030	ATKAS2,FAB1,KAS2
AT1G74960.1	fatty acid biosynthesis 1	Glyma15g20045	ATKAS2,FAB1,KAS2
AT1G74960.1	fatty acid biosynthesis 1	Glyma17g05200	ATKAS2,FAB1,KAS2
AT1G74960.1	fatty acid biosynthesis 1	Glyma17g05200	ATKAS2,FAB1,KAS2
AT1G74960.1	fatty acid biosynthesis 1	Glyma17g05200	ATKAS2,FAB1,KAS2
AT2G18900.1	Transducin/WD40 repeat-like superfamily protein	Glyma11g07861
AT2G18900.1	Transducin/WD40 repeat-like superfamily protein	Glyma13g00880
AT2G18900.1	Transducin/WD40 repeat-like superfamily protein	Glyma17g06970
AT1G03090.2	methylcrotonyl-CoA carboxylase alpha chain, mitochondrial / 3-methylcrotonyl-CoA carboxylase 1 (MCCA)	Glyma02g16390	MCCA
AT1G03090.2	methylcrotonyl-CoA carboxylase alpha chain, mitochondrial / 3-methylcrotonyl-CoA carboxylase 1 (MCCA)	Glyma10g03440	MCCA
AT1G03090.2	methylcrotonyl-CoA carboxylase alpha chain, mitochondrial / 3-methylcrotonyl-CoA carboxylase 1 (MCCA)	Glyma14g27640	MCCA
AT4G12910.1	serine carboxypeptidase-like 20	Glyma03g22600	scpl20
AT4G12910.1	serine carboxypeptidase-like 20	Glyma09g38500	scpl20
AT4G12910.1	serine carboxypeptidase-like 20	Glyma16g09320	scpl20
AT4G12910.1	serine carboxypeptidase-like 20	Glyma16g09320	scpl20
AT4G12910.1	serine carboxypeptidase-like 20	Glyma16g09320	scpl20
AT4G12910.1	serine carboxypeptidase-like 20	Glyma18g47820	scpl20
AT1G73260.1	kunitz trypsin inhibitor 1	Glyma01g10900	ATKTI1,KTI1
AT1G73260.1	kunitz trypsin inhibitor 1	Glyma01g11640	ATKTI1,KTI1
AT1G73260.1	kunitz trypsin inhibitor 1	Glyma01g11870	ATKTI1,KTI1
AT1G73260.1	kunitz trypsin inhibitor 1	Glyma08g25520	ATKTI1,KTI1
AT1G73260.1	kunitz trypsin inhibitor 1	Glyma08g45490	ATKTI1,KTI1
AT1G73260.1	kunitz trypsin inhibitor 1	Glyma08g45531	ATKTI1,KTI1
AT1G73260.1	kunitz trypsin inhibitor 1	Glyma08g45540	ATKTI1,KTI1
AT1G73260.1	kunitz trypsin inhibitor 1	Glyma08g45550	ATKTI1,KTI1
AT1G73260.1	kunitz trypsin inhibitor 1	Glyma08g45560	ATKTI1,KTI1
AT1G73260.1	kunitz trypsin inhibitor 1	Glyma08g45580	ATKTI1,KTI1
AT1G73260.1	kunitz trypsin inhibitor 1	Glyma08g45590	ATKTI1,KTI1
AT1G73260.1	kunitz trypsin inhibitor 1	Glyma08g45610	ATKTI1,KTI1
AT1G73260.1	kunitz trypsin inhibitor 1	Glyma13g33930	ATKTI1,KTI1
AT1G73260.1	kunitz trypsin inhibitor 1	Glyma18g41540	ATKTI1,KTI1
AT4G38900.1	Basic-leucine zipper (bZIP) transcription factor family protein	Glyma02g09162
AT4G38900.2	Basic-leucine zipper (bZIP) transcription factor family protein	Glyma04g02850
AT4G38900.2	Basic-leucine zipper (bZIP) transcription factor family protein	Glyma06g02860
AT4G38900.2	Basic-leucine zipper (bZIP) transcription factor family protein	Glyma06g02860
AT4G38900.2	Basic-leucine zipper (bZIP) transcription factor family protein	Glyma11g11791
AT4G38900.2	Basic-leucine zipper (bZIP) transcription factor family protein	Glyma12g04050
AT4G38900.2	Basic-leucine zipper (bZIP) transcription factor family protein	Glyma12g04050
AT4G38900.2	Basic-leucine zipper (bZIP) transcription factor family protein	Glyma14g40580
AT4G38900.2	Basic-leucine zipper (bZIP) transcription factor family protein	Glyma14g40580
AT4G38900.2	Basic-leucine zipper (bZIP) transcription factor family protein	Glyma17g37510
AT2G07180.1	Protein kinase superfamily protein	Glyma05g36500
AT2G07180.1	Protein kinase superfamily protein	Glyma05g36500
AT2G07180.1	Protein kinase superfamily protein	Glyma08g03070
AT2G07180.1	Protein kinase superfamily protein	Glyma08g03070
AT3G03110.1	exportin 1B	Glyma12g28930	CRM1B,XPO1B
AT1G12360.1	Sec1/munc18-like (SM) proteins superfamily	Glyma01g42140	KEU
AT1G12360.1	Sec1/munc18-like (SM) proteins superfamily	Glyma01g42140	KEU
AT1G12360.1	Sec1/munc18-like (SM) proteins superfamily	Glyma01g42140	KEU
AT1G12360.1	Sec1/munc18-like (SM) proteins superfamily	Glyma04g15040	KEU
AT1G12360.1	Sec1/munc18-like (SM) proteins superfamily	Glyma05g03970	KEU
AT1G12360.1	Sec1/munc18-like (SM) proteins superfamily	Glyma11g03230	KEU
AT1G12360.1	Sec1/munc18-like (SM) proteins superfamily	Glyma17g14450	KEU
AT4G05160.1	AMP-dependent synthetase and ligase family protein	Glyma11g20020
AT4G05160.1	AMP-dependent synthetase and ligase family protein	Glyma11g20020
AT4G05160.1	AMP-dependent synthetase and ligase family protein	Glyma12g08460
AT4G05160.1	AMP-dependent synthetase and ligase family protein	Glyma12g30125
AT4G05160.1	AMP-dependent synthetase and ligase family protein	Glyma13g39770
AT4G05160.1	AMP-dependent synthetase and ligase family protein	Glyma13g39770
AT3G19960.2	myosin 1	Glyma07g19611	ATM1
AT3G19960.1	myosin 1	Glyma09g42180	ATM1
AT3G19960.1	myosin 1	Glyma10g43230	ATM1
AT3G19960.1	myosin 1	Glyma20g00320	ATM1
AT3G19960.1	myosin 1	Glyma20g23660	ATM1
AT5G01670.1	NAD(P)-linked oxidoreductase superfamily protein	Glyma09g41730
AT5G01670.1	NAD(P)-linked oxidoreductase superfamily protein	Glyma18g43940
AT3G63280.1	NIMA-related kinase 4	Glyma02g16350	ATNEK4,NEK4
AT3G63280.1	NIMA-related kinase 4	Glyma03g31330	ATNEK4,NEK4
AT3G63280.1	NIMA-related kinase 4	Glyma03g31330	ATNEK4,NEK4
AT3G63280.1	NIMA-related kinase 4	Glyma10g03470	ATNEK4,NEK4
AT3G63280.1	NIMA-related kinase 4	Glyma19g34170	ATNEK4,NEK4
AT3G12580.1	heat shock protein 70	Glyma02g09400	ATHSP70,HSP70
AT3G12580.1	heat shock protein 70	Glyma02g09400	ATHSP70,HSP70
AT3G12580.1	heat shock protein 70	Glyma02g09400	ATHSP70,HSP70
AT3G12580.1	heat shock protein 70	Glyma02g09400	ATHSP70,HSP70
AT3G12580.1	heat shock protein 70	Glyma02g10195	ATHSP70,HSP70
AT3G12580.1	heat shock protein 70	Glyma02g10261	ATHSP70,HSP70
AT3G12580.1	heat shock protein 70	Glyma02g10320	ATHSP70,HSP70
AT3G12580.1	heat shock protein 70	Glyma07g26550	ATHSP70,HSP70
AT3G12580.1	heat shock protein 70	Glyma07g26550	ATHSP70,HSP70
AT3G12580.1	heat shock protein 70	Glyma07g26550	ATHSP70,HSP70
AT3G12580.1	heat shock protein 70	Glyma11g14950	ATHSP70,HSP70
AT3G12580.1	heat shock protein 70	Glyma11g31673	ATHSP70,HSP70
AT3G12580.1	heat shock protein 70	Glyma12g06910	ATHSP70,HSP70
AT3G12580.1	heat shock protein 70	Glyma13g28781	ATHSP70,HSP70
AT3G12580.1	heat shock protein 70	Glyma15g10280	ATHSP70,HSP70
AT3G12580.1	heat shock protein 70	Glyma18g52461	ATHSP70,HSP70
AT3G12580.1	heat shock protein 70	Glyma18g52471	ATHSP70,HSP70
AT3G12580.1	heat shock protein 70	Glyma18g52480	ATHSP70,HSP70
AT3G12580.1	heat shock protein 70	Glyma18g52760	ATHSP70,HSP70
AT3G12580.1	heat shock protein 70	Glyma18g52760	ATHSP70,HSP70
AT1G47480.1	alpha/beta-Hydrolases superfamily protein	Glyma01g44980
AT1G47480.1	alpha/beta-Hydrolases superfamily protein	Glyma01g44990
AT1G47480.1	alpha/beta-Hydrolases superfamily protein	Glyma01g45000
AT1G47480.1	alpha/beta-Hydrolases superfamily protein	Glyma01g45020
AT1G47480.1	alpha/beta-Hydrolases superfamily protein	Glyma02g15120
AT1G47480.1	alpha/beta-Hydrolases superfamily protein	Glyma02g15170
AT1G47480.1	alpha/beta-Hydrolases superfamily protein	Glyma04g03980
AT1G47480.1	alpha/beta-Hydrolases superfamily protein	Glyma04g04330
AT1G47480.1	alpha/beta-Hydrolases superfamily protein	Glyma06g04140
AT1G47480.1	alpha/beta-Hydrolases superfamily protein	Glyma07g33320
AT1G47480.1	alpha/beta-Hydrolases superfamily protein	Glyma07g33330
AT1G47480.1	alpha/beta-Hydrolases superfamily protein	Glyma07g33340
AT1G47480.1	alpha/beta-Hydrolases superfamily protein	Glyma11g00650
AT1G09340.1	chloroplast RNA binding	Glyma03g38930	CRB,CSP41B
AT1G09340.1	chloroplast RNA binding	Glyma19g41540	CRB,CSP41B
AT1G09340.1	chloroplast RNA binding	Glyma19g41540	CRB,CSP41B
AT2G33580.1	Protein kinase superfamily protein	Glyma01g38560
AT2G33580.1	Protein kinase superfamily protein	Glyma02g43710
AT2G33580.1	Protein kinase superfamily protein	Glyma11g06740
AT2G33580.1	Protein kinase superfamily protein	Glyma14g05180
AT2G33580.1	Protein kinase superfamily protein	Glyma14g08440
AT2G33580.1	Protein kinase superfamily protein	Glyma14g08440
AT2G33580.1	Protein kinase superfamily protein	Glyma15g28000
AT1G20575.1	Nucleotide-diphospho-sugar transferases superfamily protein	Glyma07g32560
AT1G20575.1	Nucleotide-diphospho-sugar transferases superfamily protein	Glyma07g32560
AT1G20575.1	Nucleotide-diphospho-sugar transferases superfamily protein	Glyma07g32560
AT1G20575.1	Nucleotide-diphospho-sugar transferases superfamily protein	Glyma13g24040
AT1G20575.1	Nucleotide-diphospho-sugar transferases superfamily protein	Glyma13g24040
AT1G29965.1	Ribosomal protein L18ae/LX family protein	Glyma19g21610
AT3G11710.1	lysyl-tRNA synthetase 1	Glyma10g08040	ATKRS-1
AT3G11710.1	lysyl-tRNA synthetase 1	Glyma13g21870	ATKRS-1
AT3G11710.1	lysyl-tRNA synthetase 1	Glyma17g03140	ATKRS-1
AT3G11710.1	lysyl-tRNA synthetase 1	Glyma17g03140	ATKRS-1
AT2G19490.1	recA DNA recombination family protein	Glyma03g28880
AT2G19490.1	recA DNA recombination family protein	Glyma09g07400
AT2G19490.1	recA DNA recombination family protein	Glyma13g16490
AT2G19490.1	recA DNA recombination family protein	Glyma15g18590
AT2G19490.1	recA DNA recombination family protein	Glyma17g06180
AT2G19490.1	recA DNA recombination family protein	Glyma17g06180
AT1G78340.1	glutathione S-transferase TAU 22	Glyma14g31915	ATGSTU22,GSTU22
AT1G35210.1		Glyma02g37180
AT1G35210.1		Glyma04g10730
AT1G35210.1		Glyma06g10580
AT1G35210.1		Glyma14g35510
AT1G35210.1		Glyma18g01841
AT3G12050.1	Aha1 domain-containing protein	Glyma01g29255
AT3G12050.1	Aha1 domain-containing protein	Glyma02g28830
AT3G12050.1	Aha1 domain-containing protein	Glyma02g28830
AT3G12050.1	Aha1 domain-containing protein	Glyma02g28830
AT3G12050.1	Aha1 domain-containing protein	Glyma03g30231
AT3G12050.1	Aha1 domain-containing protein	Glyma06g31594
AT3G12050.1	Aha1 domain-containing protein	Glyma09g12800
AT3G12050.1	Aha1 domain-containing protein	Glyma09g16656
AT3G12050.1	Aha1 domain-containing protein	Glyma09g16673
AT3G12050.1	Aha1 domain-containing protein	Glyma19g33140
AT3G12050.1	Aha1 domain-containing protein	Glyma19g33140
AT3G20740.1	Transducin/WD40 repeat-like superfamily protein	Glyma02g17110	FIE,FIE1,FIS3
AT3G20740.1	Transducin/WD40 repeat-like superfamily protein	Glyma08g27060	FIE,FIE1,FIS3
AT3G20740.1	Transducin/WD40 repeat-like superfamily protein	Glyma10g02690	FIE,FIE1,FIS3
AT3G20740.1	Transducin/WD40 repeat-like superfamily protein	Glyma10g02690	FIE,FIE1,FIS3
AT3G20740.1	Transducin/WD40 repeat-like superfamily protein	Glyma10g02690	FIE,FIE1,FIS3
AT3G20740.1	Transducin/WD40 repeat-like superfamily protein	Glyma12g34241	FIE,FIE1,FIS3
AT3G20740.1	Transducin/WD40 repeat-like superfamily protein	Glyma13g36310	FIE,FIE1,FIS3
AT1G05790.1	lipase class 3 family protein	Glyma10g44440
AT1G05790.1	lipase class 3 family protein	Glyma20g39210
AT1G05790.1	lipase class 3 family protein	Glyma20g39210
AT1G05790.1	lipase class 3 family protein	Glyma20g39210
AT1G16590.1	DNA-binding HORMA family protein	Glyma08g18141	ATREV7,REV7
AT1G16590.1	DNA-binding HORMA family protein	Glyma15g40820	ATREV7,REV7
AT1G16590.1	DNA-binding HORMA family protein	Glyma15g40820	ATREV7,REV7
AT1G16590.1	DNA-binding HORMA family protein	Glyma15g40820	ATREV7,REV7
AT1G16590.1	DNA-binding HORMA family protein	Glyma15g40820	ATREV7,REV7
AT4G34460.1	GTP binding protein beta 1	Glyma04g01460	AGB1,ATAGB1,ELK4
AT4G34460.1	GTP binding protein beta 1	Glyma04g01460	AGB1,ATAGB1,ELK4
AT4G34460.1	GTP binding protein beta 1	Glyma06g01510	AGB1,ATAGB1,ELK4
AT4G34460.1	GTP binding protein beta 1	Glyma06g01510	AGB1,ATAGB1,ELK4
AT4G34460.1	GTP binding protein beta 1	Glyma06g01510	AGB1,ATAGB1,ELK4
AT4G34460.1	GTP binding protein beta 1	Glyma11g12600	AGB1,ATAGB1,ELK4
AT4G34460.1	GTP binding protein beta 1	Glyma12g04810	AGB1,ATAGB1,ELK4
AT1G60230.1	Radical SAM superfamily protein	Glyma08g39710
AT1G60230.1	Radical SAM superfamily protein	Glyma08g39710
AT1G60230.1	Radical SAM superfamily protein	Glyma18g18961
AT1G29260.1	peroxin 7	Glyma13g30230	ATPEX7,PEX7
AT1G29260.1	peroxin 7	Glyma13g30230	ATPEX7,PEX7
AT1G29260.1	peroxin 7	Glyma15g08910	ATPEX7,PEX7
AT1G29260.1	peroxin 7	Glyma15g08910	ATPEX7,PEX7
AT1G17745.1	D-3-phosphoglycerate dehydrogenase	Glyma07g00540	PGDH
AT1G17745.1	D-3-phosphoglycerate dehydrogenase	Glyma08g23860	PGDH
AT1G17745.1	D-3-phosphoglycerate dehydrogenase	Glyma13g44970	PGDH
AT2G40360.1	Transducin/WD40 repeat-like superfamily protein	Glyma12g28910
AT2G40360.1	Transducin/WD40 repeat-like superfamily protein	Glyma12g28910
AT2G40360.1	Transducin/WD40 repeat-like superfamily protein	Glyma16g00541
AT2G40360.1	Transducin/WD40 repeat-like superfamily protein	Glyma16g00541
AT2G40360.1	Transducin/WD40 repeat-like superfamily protein	Glyma16g00541
AT1G72860.1	Disease resistance protein (TIR-NBS-LRR class) family	Glyma09g24881
AT3G63010.1	alpha/beta-Hydrolases superfamily protein	Glyma02g17010	ATGID1B,GID1B
AT3G63010.1	alpha/beta-Hydrolases superfamily protein	Glyma03g30460	ATGID1B,GID1B
AT3G63010.1	alpha/beta-Hydrolases superfamily protein	Glyma10g02790	ATGID1B,GID1B
AT3G63010.1	alpha/beta-Hydrolases superfamily protein	Glyma19g33381	ATGID1B,GID1B
AT3G63510.1	FMN-linked oxidoreductases superfamily protein	Glyma05g26560
AT3G63510.1	FMN-linked oxidoreductases superfamily protein	Glyma05g26560
AT3G63510.1	FMN-linked oxidoreductases superfamily protein	Glyma05g26560
AT3G63510.1	FMN-linked oxidoreductases superfamily protein	Glyma05g26560
AT3G63510.1	FMN-linked oxidoreductases superfamily protein	Glyma08g09540
AT2G30020.1	Protein phosphatase 2C family protein	Glyma02g39340
AT2G30020.1	Protein phosphatase 2C family protein	Glyma02g39340
AT2G30020.1	Protein phosphatase 2C family protein	Glyma11g27460
AT2G30020.1	Protein phosphatase 2C family protein	Glyma11g27770
AT2G30020.1	Protein phosphatase 2C family protein	Glyma14g37480
AT2G30020.1	Protein phosphatase 2C family protein	Glyma14g37480
AT2G30020.1	Protein phosphatase 2C family protein	Glyma14g37480
AT2G30020.1	Protein phosphatase 2C family protein	Glyma18g06810
AT1G09210.1	calreticulin 1b	Glyma10g28890	AtCRT1b,CRT1b
AT1G09210.1	calreticulin 1b	Glyma10g28890	AtCRT1b,CRT1b
AT1G09210.1	calreticulin 1b	Glyma20g23080	AtCRT1b,CRT1b
AT1G09210.1	calreticulin 1b	Glyma20g23080	AtCRT1b,CRT1b
AT3G07110.1	Ribosomal protein L13 family protein	Glyma08g46850
AT3G07110.1	Ribosomal protein L13 family protein	Glyma08g46860
AT5G18200.1	UTP:galactose-1-phosphate uridylyltransferases;ribose-5-phosphate adenylyltransferases	Glyma16g26930
AT1G67750.1	Pectate lyase family protein	Glyma10g06690
AT1G67750.1	Pectate lyase family protein	Glyma11g37610
AT1G67750.1	Pectate lyase family protein	Glyma11g37620
AT1G67750.1	Pectate lyase family protein	Glyma18g01560
AT1G67750.1	Pectate lyase family protein	Glyma18g01570
AT1G15520.1	pleiotropic drug resistance 12	Glyma03g32520	ABCG40,ATABCG40,ATPDR12,PDR12
AT1G15520.1	pleiotropic drug resistance 12	Glyma03g32520	ABCG40,ATABCG40,ATPDR12,PDR12
AT1G15520.1	pleiotropic drug resistance 12	Glyma03g32530	ABCG40,ATABCG40,ATPDR12,PDR12
AT1G15520.1	pleiotropic drug resistance 12	Glyma03g32540	ABCG40,ATABCG40,ATPDR12,PDR12
AT1G15520.1	pleiotropic drug resistance 12	Glyma04g07420	ABCG40,ATABCG40,ATPDR12,PDR12
AT1G15520.1	pleiotropic drug resistance 12	Glyma06g07540	ABCG40,ATABCG40,ATPDR12,PDR12
AT1G15520.1	pleiotropic drug resistance 12	Glyma06g24020	ABCG40,ATABCG40,ATPDR12,PDR12
AT1G15520.1	pleiotropic drug resistance 12	Glyma06g37381	ABCG40,ATABCG40,ATPDR12,PDR12
AT1G15520.1	pleiotropic drug resistance 12	Glyma07g03780	ABCG40,ATABCG40,ATPDR12,PDR12
AT1G15520.1	pleiotropic drug resistance 12	Glyma09g24230	ABCG40,ATABCG40,ATPDR12,PDR12
AT1G15520.1	pleiotropic drug resistance 12	Glyma10g05570	ABCG40,ATABCG40,ATPDR12,PDR12
AT1G15520.1	pleiotropic drug resistance 12	Glyma13g43860	ABCG40,ATABCG40,ATPDR12,PDR12
AT1G15520.1	pleiotropic drug resistance 12	Glyma13g43870	ABCG40,ATABCG40,ATPDR12,PDR12
AT1G15520.1	pleiotropic drug resistance 12	Glyma13g43870	ABCG40,ATABCG40,ATPDR12,PDR12
AT1G15520.1	pleiotropic drug resistance 12	Glyma13g43870	ABCG40,ATABCG40,ATPDR12,PDR12
AT1G15520.1	pleiotropic drug resistance 12	Glyma13g43870	ABCG40,ATABCG40,ATPDR12,PDR12
AT1G15520.1	pleiotropic drug resistance 12	Glyma13g43880	ABCG40,ATABCG40,ATPDR12,PDR12
AT1G15520.1	pleiotropic drug resistance 12	Glyma14g15390	ABCG40,ATABCG40,ATPDR12,PDR12
AT1G15520.1	pleiotropic drug resistance 12	Glyma14g15390	ABCG40,ATABCG40,ATPDR12,PDR12
AT1G15520.1	pleiotropic drug resistance 12	Glyma15g01460	ABCG40,ATABCG40,ATPDR12,PDR12
AT1G15520.1	pleiotropic drug resistance 12	Glyma15g01460	ABCG40,ATABCG40,ATPDR12,PDR12
AT1G15520.1	pleiotropic drug resistance 12	Glyma15g01470	ABCG40,ATABCG40,ATPDR12,PDR12
AT1G15520.1	pleiotropic drug resistance 12	Glyma15g01490	ABCG40,ATABCG40,ATPDR12,PDR12
AT1G15520.1	pleiotropic drug resistance 12	Glyma15g38450	ABCG40,ATABCG40,ATPDR12,PDR12
AT1G15520.1	pleiotropic drug resistance 12	Glyma16g23521	ABCG40,ATABCG40,ATPDR12,PDR12
AT1G15520.1	pleiotropic drug resistance 12	Glyma17g30970	ABCG40,ATABCG40,ATPDR12,PDR12
AT1G15520.1	pleiotropic drug resistance 12	Glyma17g30980	ABCG40,ATABCG40,ATPDR12,PDR12
AT1G15520.1	pleiotropic drug resistance 12	Glyma19g04390	ABCG40,ATABCG40,ATPDR12,PDR12
AT1G15520.1	pleiotropic drug resistance 12	Glyma19g35236	ABCG40,ATABCG40,ATPDR12,PDR12
AT1G15520.1	pleiotropic drug resistance 12	Glyma19g35240	ABCG40,ATABCG40,ATPDR12,PDR12
AT1G15520.1	pleiotropic drug resistance 12	Glyma19g35251	ABCG40,ATABCG40,ATPDR12,PDR12
AT1G15520.1	pleiotropic drug resistance 12	Glyma19g35251	ABCG40,ATABCG40,ATPDR12,PDR12
AT1G15520.1	pleiotropic drug resistance 12	Glyma19g35251	ABCG40,ATABCG40,ATPDR12,PDR12
AT1G15520.1	pleiotropic drug resistance 12	Glyma19g35261	ABCG40,ATABCG40,ATPDR12,PDR12
AT1G15520.1	pleiotropic drug resistance 12	Glyma19g35270	ABCG40,ATABCG40,ATPDR12,PDR12
AT4G23920.1	UDP-D-glucose/UDP-D-galactose 4-epimerase 2	Glyma08g02690	ATUGE2,UGE2
AT4G23920.1	UDP-D-glucose/UDP-D-galactose 4-epimerase 2	Glyma08g02690	ATUGE2,UGE2
AT1G13180.1	Actin-like ATPase superfamily protein	Glyma05g30591	ARP3,ATARP3,DIS1
AT1G13180.1	Actin-like ATPase superfamily protein	Glyma05g30630	ARP3,ATARP3,DIS1
AT1G13180.1	Actin-like ATPase superfamily protein	Glyma08g13780	ARP3,ATARP3,DIS1
AT1G13180.1	Actin-like ATPase superfamily protein	Glyma08g13810	ARP3,ATARP3,DIS1
AT1G54100.1	aldehyde dehydrogenase 7B4	Glyma01g27160	ALDH7B4
AT1G54100.1	aldehyde dehydrogenase 7B4	Glyma09g08150	ALDH7B4
AT1G54100.1	aldehyde dehydrogenase 7B4	Glyma15g19670	ALDH7B4
AT1G54100.1	aldehyde dehydrogenase 7B4	Glyma15g19670	ALDH7B4
AT1G54100.1	aldehyde dehydrogenase 7B4	Glyma15g19670	ALDH7B4
AT1G54100.1	aldehyde dehydrogenase 7B4	Glyma15g19670	ALDH7B4
AT1G54100.1	aldehyde dehydrogenase 7B4	Glyma15g19670	ALDH7B4
AT4G02930.1	GTP binding Elongation factor Tu family protein	Glyma03g30720
AT4G02930.1	GTP binding Elongation factor Tu family protein	Glyma13g28160
AT4G02930.1	GTP binding Elongation factor Tu family protein	Glyma15g10910
AT4G02930.1	GTP binding Elongation factor Tu family protein	Glyma19g33570
AT1G14610.1	valyl-tRNA synthetase / valine--tRNA ligase (VALRS)	Glyma10g38450	TWN2,VALRS
AT1G14610.1	valyl-tRNA synthetase / valine--tRNA ligase (VALRS)	Glyma10g38450	TWN2,VALRS
AT1G14610.1	valyl-tRNA synthetase / valine--tRNA ligase (VALRS)	Glyma20g29395	TWN2,VALRS
AT2G39800.1	delta1-pyrroline-5-carboxylate synthase 1	Glyma14g13346	ATP5CS,P5CS1
AT1G30440.1	Phototropic-responsive NPH3 family protein	Glyma09g10370
AT1G30440.1	Phototropic-responsive NPH3 family protein	Glyma15g22510
AT1G25290.2	RHOMBOID-like protein 10	Glyma08g19760	ATRBL10,RBL10
AT1G25290.1	RHOMBOID-like protein 10	Glyma15g05260	ATRBL10,RBL10
AT1G73460.1	Protein kinase superfamily protein	Glyma05g33560
AT1G73460.1	Protein kinase superfamily protein	Glyma09g29970
AT1G73460.1	Protein kinase superfamily protein	Glyma16g34510
AT1G73460.1	Protein kinase superfamily protein	Glyma16g34510
AT4G09020.1	isoamylase 3	Glyma04g10693	ATISA3,ISA3
AT4G09020.1	isoamylase 3	Glyma04g10693	ATISA3,ISA3
AT4G09020.1	isoamylase 3	Glyma04g10693	ATISA3,ISA3
AT4G09020.1	isoamylase 3	Glyma04g27220	ATISA3,ISA3
AT4G09020.1	isoamylase 3	Glyma06g10540	ATISA3,ISA3
AT4G09020.1	isoamylase 3	Glyma18g41920	ATISA3,ISA3
AT3G17910.1	Surfeit locus 1 cytochrome c oxidase biogenesis protein	Glyma07g11650	SURF1
AT3G17910.1	Surfeit locus 1 cytochrome c oxidase biogenesis protein	Glyma09g30480	SURF1
AT2G43010.2	phytochrome interacting factor 4	Glyma02g45150	PIF4,SRL2
AT2G43010.2	phytochrome interacting factor 4	Glyma02g45150	PIF4,SRL2
AT2G43010.2	phytochrome interacting factor 4	Glyma08g41620	PIF4,SRL2
AT2G43010.2	phytochrome interacting factor 4	Glyma14g03600	PIF4,SRL2
AT2G43010.2	phytochrome interacting factor 4	Glyma18g14530	PIF4,SRL2
AT2G09990.1	Ribosomal protein S5 domain 2-like superfamily protein	Glyma08g05290
AT2G28760.1	UDP-XYL synthase 6	Glyma11g15010	UXS6
AT2G28760.1	UDP-XYL synthase 6	Glyma12g06980	UXS6
AT2G28760.1	UDP-XYL synthase 6	Glyma12g06980	UXS6
AT2G27970.1	CDK-subunit 2	Glyma11g19780	CKS2
AT2G27970.1	CDK-subunit 2	Glyma11g19780	CKS2
AT2G27970.1	CDK-subunit 2	Glyma12g08760	CKS2
AT2G27970.1	CDK-subunit 2	Glyma12g08890	CKS2
AT2G37060.1	nuclear factor Y, subunit B8	Glyma03g33490	NF-YB8
AT2G37060.1	nuclear factor Y, subunit B8	Glyma10g05606	NF-YB8
AT2G37060.1	nuclear factor Y, subunit B8	Glyma10g33550	NF-YB8
AT2G37060.1	nuclear factor Y, subunit B8	Glyma10g33550	NF-YB8
AT2G37060.1	nuclear factor Y, subunit B8	Glyma11g29866	NF-YB8
AT2G37060.1	nuclear factor Y, subunit B8	Glyma13g10690	NF-YB8
AT2G37060.1	nuclear factor Y, subunit B8	Glyma19g36220	NF-YB8
AT2G37060.1	nuclear factor Y, subunit B8	Glyma20g34050	NF-YB8
AT2G37060.1	nuclear factor Y, subunit B8	Glyma20g34050	NF-YB8
AT3G52590.1	ubiquitin extension protein 1	Glyma03g35540	EMB2167,ERD16,HAP4,UBQ1
AT3G52590.1	ubiquitin extension protein 1	Glyma06g13870	EMB2167,ERD16,HAP4,UBQ1
AT3G52590.1	ubiquitin extension protein 1	Glyma15g35156	EMB2167,ERD16,HAP4,UBQ1
AT5G38710.1	Methylenetetrahydrofolate reductase family protein	Glyma08g28460
AT5G38710.1	Methylenetetrahydrofolate reductase family protein	Glyma13g07110
AT5G38710.1	Methylenetetrahydrofolate reductase family protein	Glyma18g51400
AT5G38710.1	Methylenetetrahydrofolate reductase family protein	Glyma19g05570
AT5G38710.1	Methylenetetrahydrofolate reductase family protein	Glyma19g05570
AT5G38710.1	Methylenetetrahydrofolate reductase family protein	Glyma19g05580
AT1G30110.1	nudix hydrolase homolog 25	Glyma07g21440	ATNUDX25,NUDX25
AT1G30110.1	nudix hydrolase homolog 25	Glyma09g20290	ATNUDX25,NUDX25
AT1G78600.1	light-regulated zinc finger protein 1	Glyma09g14880	DBB3,LZF1,STH3
AT1G78600.2	light-regulated zinc finger protein 1	Glyma12g36260	DBB3,LZF1,STH3
AT1G78600.2	light-regulated zinc finger protein 1	Glyma12g36260	DBB3,LZF1,STH3
AT1G78600.2	light-regulated zinc finger protein 1	Glyma12g362601	DBB3,LZF1,STH3
AT1G78600.2	light-regulated zinc finger protein 1	Glyma12g36260	DBB3,LZF1,STH3
AT1G78600.2	light-regulated zinc finger protein 1	Glyma12g36260	DBB3,LZF1,STH3
AT1G78600.1	light-regulated zinc finger protein 1	Glyma12g36260	DBB3,LZF1,STH3
AT1G78600.1	light-regulated zinc finger protein 1	Glyma12g36260	DBB3,LZF1,STH3
AT1G78600.1	light-regulated zinc finger protein 1	Glyma12g36260	DBB3,LZF1,STH3
AT1G78600.2	light-regulated zinc finger protein 1	Glyma12g36260	DBB3,LZF1,STH3
AT1G78600.2	light-regulated zinc finger protein 1	Glyma12g36260	DBB3,LZF1,STH3
AT1G78600.2	light-regulated zinc finger protein 1	Glyma12g36260	DBB3,LZF1,STH3
AT1G78600.1	light-regulated zinc finger protein 1	Glyma13g33987	DBB3,LZF1,STH3
AT1G28280.2	VQ motif-containing protein	Glyma06g36640
AT1G28280.1	VQ motif-containing protein	Glyma07g31781
AT1G28280.1	VQ motif-containing protein	Glyma07g31781
AT1G28280.1	VQ motif-containing protein	Glyma07g31781
AT1G28280.2	VQ motif-containing protein	Glyma12g24250
AT1G28280.2	VQ motif-containing protein	Glyma12g35380
AT1G28280.1	VQ motif-containing protein	Glyma13g24700
AT1G28280.1	VQ motif-containing protein	Glyma13g24700
AT1G28280.2	VQ motif-containing protein	Glyma13g31180
AT1G28280.2	VQ motif-containing protein	Glyma13g31180
AT1G28280.2	VQ motif-containing protein	Glyma13g35130
AT1G28280.2	VQ motif-containing protein	Glyma15g08160
AT2G30490.1	cinnamate-4-hydroxylase	Glyma02g40290	ATC4H,C4H,CYP73A5,REF3
AT2G30490.1	cinnamate-4-hydroxylase	Glyma10g42230	ATC4H,C4H,CYP73A5,REF3
AT2G30490.1	cinnamate-4-hydroxylase	Glyma14g36500	ATC4H,C4H,CYP73A5,REF3
AT2G30490.1	cinnamate-4-hydroxylase	Glyma14g38580	ATC4H,C4H,CYP73A5,REF3
AT2G30490.1	cinnamate-4-hydroxylase	Glyma20g24810	ATC4H,C4H,CYP73A5,REF3
AT1G80170.1	Pectin lyase-like superfamily protein	Glyma15g01250
AT1G80170.1	Pectin lyase-like superfamily protein	Glyma15g01250
AT1G80170.1	Pectin lyase-like superfamily protein	Glyma15g012501
AT1G80170.1	Pectin lyase-like superfamily protein	Glyma15g012502
AT1G80170.1	Pectin lyase-like superfamily protein	Glyma15g012503
AT1G80170.1	Pectin lyase-like superfamily protein	Glyma15g012504
AT1G80170.1	Pectin lyase-like superfamily protein	Glyma15g012505
AT1G80170.1	Pectin lyase-like superfamily protein	Glyma15g01250
AT1G80170.1	Pectin lyase-like superfamily protein	Glyma15g01250
AT1G80170.1	Pectin lyase-like superfamily protein	Glyma15g01250
AT1G80170.1	Pectin lyase-like superfamily protein	Glyma15g01250
AT1G80170.1	Pectin lyase-like superfamily protein	Glyma15g01250
AT1G80170.1	Pectin lyase-like superfamily protein	Glyma15g01250
AT1G80170.1	Pectin lyase-like superfamily protein	Glyma15g01250
AT1G80170.1	Pectin lyase-like superfamily protein	Glyma15g01250
AT3G58040.1	seven in absentia of Arabidopsis 2	Glyma03g30250	SINAT2
AT3G58040.1	seven in absentia of Arabidopsis 2	Glyma03g30250	SINAT2
AT3G58040.1	seven in absentia of Arabidopsis 2	Glyma03g30250	SINAT2
AT3G58040.1	seven in absentia of Arabidopsis 2	Glyma19g33170	SINAT2
AT3G58040.1	seven in absentia of Arabidopsis 2	Glyma19g33170	SINAT2
AT3G58040.1	seven in absentia of Arabidopsis 2	Glyma19g33170	SINAT2
AT3G58040.1	seven in absentia of Arabidopsis 2	Glyma19g33170	SINAT2
AT5G13930.1	Chalcone and stilbene synthase family protein	Glyma01g22880	ATCHS,CHS,TT4
AT5G13930.1	Chalcone and stilbene synthase family protein	Glyma01g43880	ATCHS,CHS,TT4
AT5G13930.1	Chalcone and stilbene synthase family protein	Glyma02g14450	ATCHS,CHS,TT4
AT5G13930.1	Chalcone and stilbene synthase family protein	Glyma05g28610	ATCHS,CHS,TT4
AT5G13930.1	Chalcone and stilbene synthase family protein	Glyma05g28610	ATCHS,CHS,TT4
AT5G13930.1	Chalcone and stilbene synthase family protein	Glyma06g12470	ATCHS,CHS,TT4
AT5G13930.1	Chalcone and stilbene synthase family protein	Glyma08g11520	ATCHS,CHS,TT4
AT5G13930.1	Chalcone and stilbene synthase family protein	Glyma08g11530	ATCHS,CHS,TT4
AT5G13930.1	Chalcone and stilbene synthase family protein	Glyma08g11610	ATCHS,CHS,TT4
AT5G13930.1	Chalcone and stilbene synthase family protein	Glyma08g11620	ATCHS,CHS,TT4
AT5G13930.1	Chalcone and stilbene synthase family protein	Glyma08g11630	ATCHS,CHS,TT4
AT5G13930.1	Chalcone and stilbene synthase family protein	Glyma08g11635	ATCHS,CHS,TT4
AT5G13930.1	Chalcone and stilbene synthase family protein	Glyma08g11650	ATCHS,CHS,TT4
AT5G13930.1	Chalcone and stilbene synthase family protein	Glyma09g08751	ATCHS,CHS,TT4
AT5G13930.1	Chalcone and stilbene synthase family protein	Glyma09g08780	ATCHS,CHS,TT4
AT5G13930.1	Chalcone and stilbene synthase family protein	Glyma11g01350	ATCHS,CHS,TT4
AT5G13930.1	Chalcone and stilbene synthase family protein	Glyma11g01350	ATCHS,CHS,TT4
AT5G13930.1	Chalcone and stilbene synthase family protein	Glyma13g09640	ATCHS,CHS,TT4
AT5G13930.1	Chalcone and stilbene synthase family protein	Glyma19g27930	ATCHS,CHS,TT4
AT2G37040.1	PHE ammonia lyase 1	Glyma02g47940	ATPAL1,PAL1
AT2G37040.1	PHE ammonia lyase 1	Glyma03g33880	ATPAL1,PAL1
AT2G37040.1	PHE ammonia lyase 1	Glyma03g33890	ATPAL1,PAL1
AT2G37040.1	PHE ammonia lyase 1	Glyma10g06600	ATPAL1,PAL1
AT2G37040.1	PHE ammonia lyase 1	Glyma13g20800	ATPAL1,PAL1
AT2G37040.1	PHE ammonia lyase 1	Glyma19g36620	ATPAL1,PAL1
AT3G18740.1	Ribosomal protein L7Ae/L30e/S12e/Gadd45 family protein	Glyma02g29420
AT4G33760.1	tRNA synthetase class II (D, K and N) family protein	Glyma05g34820
AT4G33760.1	tRNA synthetase class II (D, K and N) family protein	Glyma08g04870
AT4G33760.1	tRNA synthetase class II (D, K and N) family protein	Glyma15g27147
AT4G33760.1	tRNA synthetase class II (D, K and N) family protein	Glyma16g12118
AT3G20000.1	translocase of the outer mitochondrial membrane 40	Glyma05g34360	TOM40
AT3G20000.1	translocase of the outer mitochondrial membrane 40	Glyma08g05280	TOM40
AT2G36835.1		Glyma03g34250
AT2G36835.1		Glyma19g36960
AT2G36835.1		Glyma19g36960
AT1G08630.1	threonine aldolase 1	Glyma03g41120	THA1
AT1G08630.1	threonine aldolase 1	Glyma10g30880	THA1
AT1G08630.1	threonine aldolase 1	Glyma10g30880	THA1
AT1G08630.1	threonine aldolase 1	Glyma10g30880	THA1
AT1G08630.1	threonine aldolase 1	Glyma10g30880	THA1
AT1G08630.1	threonine aldolase 1	Glyma20g36590	THA1
AT1G08630.1	threonine aldolase 1	Glyma20g36590	THA1
AT1G08630.1	threonine aldolase 1	Glyma20g36590	THA1
AT4G31120.1	SHK1 binding protein 1	Glyma04g07841	ATPRMT5,PRMT5,SKB1
AT4G31120.1	SHK1 binding protein 1	Glyma06g07911	ATPRMT5,PRMT5,SKB1
AT3G01850.1	Aldolase-type TIM barrel family protein	Glyma16g06360
AT3G01850.1	Aldolase-type TIM barrel family protein	Glyma19g25270
AT3G01850.1	Aldolase-type TIM barrel family protein	Glyma19g25270
AT3G01850.1	Aldolase-type TIM barrel family protein	Glyma19g25270
AT3G01850.1	Aldolase-type TIM barrel family protein	Glyma19g25270
AT2G35760.1	Uncharacterised protein family (UPF0497)	Glyma07g39680
AT2G35760.1	Uncharacterised protein family (UPF0497)	Glyma09g01470
AT2G35760.1	Uncharacterised protein family (UPF0497)	Glyma15g12370
AT2G35760.1	Uncharacterised protein family (UPF0497)	Glyma17g01130
AT1G18030.1	Protein phosphatase 2C family protein	Glyma07g11201
AT1G18030.1	Protein phosphatase 2C family protein	Glyma09g31050
AT1G66150.1	transmembrane kinase 1	Glyma02g40981	TMK1
AT1G66150.1	transmembrane kinase 1	Glyma03g36040	TMK1
AT1G66150.1	transmembrane kinase 1	Glyma07g27390	TMK1
AT1G66150.1	transmembrane kinase 1	Glyma08g05340	TMK1
AT1G66150.1	transmembrane kinase 1	Glyma10g09990	TMK1
AT1G66150.1	transmembrane kinase 1	Glyma10g17980	TMK1
AT1G66150.1	transmembrane kinase 1	Glyma11g18310	TMK1
AT1G66150.1	transmembrane kinase 1	Glyma11g33430	TMK1
AT1G66150.1	transmembrane kinase 1	Glyma14g39290	TMK1
AT1G66150.1	transmembrane kinase 1	Glyma18g04780	TMK1
AT4G24040.1	trehalase 1	Glyma05g36580	ATTRE1,TRE1
AT4G24040.1	trehalase 1	Glyma05g36580	ATTRE1,TRE1
AT3G61650.1	gamma-tubulin	Glyma03g41670	TUBG1
AT3G61650.1	gamma-tubulin	Glyma03g41670	TUBG1
AT3G61650.1	gamma-tubulin	Glyma19g44260	TUBG1
AT3G61650.1	gamma-tubulin	Glyma19g44260	TUBG1
AT4G00090.1	Transducin/WD40 repeat-like superfamily protein	Glyma09g40560
AT4G00090.1	Transducin/WD40 repeat-like superfamily protein	Glyma18g45270
AT4G00090.1	Transducin/WD40 repeat-like superfamily protein	Glyma18g45270
AT1G53840.1	pectin methylesterase 1	Glyma16g01640	ATPME1,PME1
AT1G64200.1	vacuolar H+-ATPase subunit E isoform 3	Glyma05g37150	VHA-E3
AT1G64200.1	vacuolar H+-ATPase subunit E isoform 3	Glyma05g37160	VHA-E3
AT1G64200.1	vacuolar H+-ATPase subunit E isoform 3	Glyma05g37160	VHA-E3
AT1G64200.1	vacuolar H+-ATPase subunit E isoform 3	Glyma05g37190	VHA-E3
AT1G64200.1	vacuolar H+-ATPase subunit E isoform 3	Glyma08g02420	VHA-E3
AT3G27180.1	S-adenosyl-L-methionine-dependent methyltransferases superfamily protein	Glyma16g06200
AT3G27180.1	S-adenosyl-L-methionine-dependent methyltransferases superfamily protein	Glyma16g06200
AT3G27180.1	S-adenosyl-L-methionine-dependent methyltransferases superfamily protein	Glyma19g25670
AT1G04640.1	lipoyltransferase 2	Glyma10g40280	LIP2
AT1G04640.1	lipoyltransferase 2	Glyma20g27060	LIP2
AT1G63770.1	Peptidase M1 family protein	Glyma02g35670
AT1G63770.3	Peptidase M1 family protein	Glyma05g37670
AT1G63770.5	Peptidase M1 family protein	Glyma07g34660
AT1G63770.3	Peptidase M1 family protein	Glyma08g01921
AT4G10320.1	tRNA synthetase class I (I, L, M and V) family protein	Glyma11g09990
AT4G10320.1	tRNA synthetase class I (I, L, M and V) family protein	Glyma12g02330
AT1G18750.1	AGAMOUS-like 65	Glyma05g00960	AGL65
AT1G18750.1	AGAMOUS-like 65	Glyma17g10941	AGL65
AT1G18750.1	AGAMOUS-like 65	Glyma17g10941	AGL65
AT4G20760.1	NAD(P)-binding Rossmann-fold superfamily protein	Glyma09g03440
AT4G20760.1	NAD(P)-binding Rossmann-fold superfamily protein	Glyma15g14360
AT3G18430.1	Calcium-binding EF-hand family protein	Glyma02g36753
AT3G18430.1	Calcium-binding EF-hand family protein	Glyma13g44390
AT3G18430.1	Calcium-binding EF-hand family protein	Glyma15g00890
AT3G18430.1	Calcium-binding EF-hand family protein	Glyma15g00890
AT3G18430.1	Calcium-binding EF-hand family protein	Glyma15g00890
AT3G18430.1	Calcium-binding EF-hand family protein	Glyma15g00890
AT3G18430.1	Calcium-binding EF-hand family protein	Glyma17g07970
AT3G18430.1	Calcium-binding EF-hand family protein	Glyma17g07970
AT3G18430.1	Calcium-binding EF-hand family protein	Glyma17g07970
AT1G25500.2	Plasma-membrane choline transporter family protein	Glyma01g21360
AT1G25500.2	Plasma-membrane choline transporter family protein	Glyma01g21360
AT1G25500.2	Plasma-membrane choline transporter family protein	Glyma01g21360
AT1G25500.2	Plasma-membrane choline transporter family protein	Glyma10g42290
AT1G25500.2	Plasma-membrane choline transporter family protein	Glyma14g34651
AT1G25500.2	Plasma-membrane choline transporter family protein	Glyma20g24760
AT4G07410.1	Transducin family protein / WD-40 repeat family protein	Glyma14g09940
AT4G07410.1	Transducin family protein / WD-40 repeat family protein	Glyma14g09940
AT4G07410.1	Transducin family protein / WD-40 repeat family protein	Glyma17g35220
AT4G07410.1	Transducin family protein / WD-40 repeat family protein	Glyma17g35220
AT4G07410.2	Transducin family protein / WD-40 repeat family protein	Glyma17g35220
AT1G51590.1	alpha-mannosidase 1	Glyma07g02290	MANIB,MNS1
AT1G51590.1	alpha-mannosidase 1	Glyma08g23730	MANIB,MNS1
AT1G51590.1	alpha-mannosidase 1	Glyma13g00470	MANIB,MNS1
AT1G51590.1	alpha-mannosidase 1	Glyma17g06600	MANIB,MNS1
AT1G51590.1	alpha-mannosidase 1	Glyma17g06600	MANIB,MNS1
AT2G36270.1	Basic-leucine zipper (bZIP) transcription factor family protein	Glyma10g08370	ABI5,GIA1
AT2G36270.1	Basic-leucine zipper (bZIP) transcription factor family protein	Glyma13g39340	ABI5,GIA1
AT2G36270.1	Basic-leucine zipper (bZIP) transcription factor family protein	Glyma19g37910	ABI5,GIA1
AT1G63000.1	nucleotide-rhamnose synthase/epimerase-reductase	Glyma01g42441	NRS/ER,UER1
AT1G63000.1	nucleotide-rhamnose synthase/epimerase-reductase	Glyma05g03640	NRS/ER,UER1
AT1G63000.1	nucleotide-rhamnose synthase/epimerase-reductase	Glyma17g14170	NRS/ER,UER1
AT1G77670.1	Pyridoxal phosphate (PLP)-dependent transferases superfamily protein	Glyma02g01830
AT1G77670.1	Pyridoxal phosphate (PLP)-dependent transferases superfamily protein	Glyma04g43080
AT1G77670.1	Pyridoxal phosphate (PLP)-dependent transferases superfamily protein	Glyma06g11625
AT1G77670.1	Pyridoxal phosphate (PLP)-dependent transferases superfamily protein	Glyma06g11640
AT1G77670.1	Pyridoxal phosphate (PLP)-dependent transferases superfamily protein	Glyma10g01901
AT1G77670.1	Pyridoxal phosphate (PLP)-dependent transferases superfamily protein	Glyma19g45371
AT2G28940.2	Protein kinase superfamily protein	Glyma11g14810
AT2G28940.2	Protein kinase superfamily protein	Glyma12g06750
AT1G67250.1	Proteasome maturation factor UMP1	Glyma11g09870
AT1G67250.1	Proteasome maturation factor UMP1	Glyma12g02180
AT1G24360.1	NAD(P)-binding Rossmann-fold superfamily protein	Glyma08g10760
AT1G24360.1	NAD(P)-binding Rossmann-fold superfamily protein	Glyma09g26480
AT1G24360.1	NAD(P)-binding Rossmann-fold superfamily protein	Glyma11g37320
AT1G24360.1	NAD(P)-binding Rossmann-fold superfamily protein	Glyma11g37320
AT1G24360.1	NAD(P)-binding Rossmann-fold superfamily protein	Glyma18g01280
AT1G77210.1	sugar transporter 14	Glyma01g34890	AtSTP14,STP14
AT1G77210.1	sugar transporter 14	Glyma05g35710	AtSTP14,STP14
AT1G77210.1	sugar transporter 14	Glyma08g03940	AtSTP14,STP14
AT1G77210.1	sugar transporter 14	Glyma09g32690	AtSTP14,STP14
AT1G78630.1	Ribosomal protein L13 family protein	Glyma15g32540	emb1473
AT2G36850.1	glucan synthase-like 8	Glyma04g36725	ATGSL08,ATGSL8,CHOR,GSL08,GSL8
AT2G36850.1	glucan synthase-like 8	Glyma06g18216	ATGSL08,ATGSL8,CHOR,GSL08,GSL8
AT4G37360.1	cytochrome P450, family 81, subfamily D, polypeptide 2	Glyma02g07493	CYP81D2
AT2G04350.1	AMP-dependent synthetase and ligase family protein	Glyma13g11700	LACS8
AT2G04350.1	AMP-dependent synthetase and ligase family protein	Glyma20g07060	LACS8
AT2G04350.1	AMP-dependent synthetase and ligase family protein	Glyma20g07280	LACS8
AT2G04350.1	AMP-dependent synthetase and ligase family protein	Glyma20g07280	LACS8
AT1G18540.1	Ribosomal protein L6 family protein	Glyma05g31760
AT1G18540.1	Ribosomal protein L6 family protein	Glyma05g317601
AT1G18540.1	Ribosomal protein L6 family protein	Glyma05g31760
AT1G18540.1	Ribosomal protein L6 family protein	Glyma05g31760
AT1G18540.1	Ribosomal protein L6 family protein	Glyma08g16130
AT4G13510.1	ammonium transporter 1;1	Glyma03g32560	AMT1;1,ATAMT1,ATAMT1;1
AT4G13510.1	ammonium transporter 1;1	Glyma10g26690	AMT1;1,ATAMT1,ATAMT1;1
AT4G13510.1	ammonium transporter 1;1	Glyma20g21030	AMT1;1,ATAMT1,ATAMT1;1
AT3G03780.1	methionine synthase 2	Glyma17g20690	ATMS2,MS2
AT1G16720.1	high chlorophyll fluorescence phenotype 173	Glyma07g00240	HCF173
AT1G16720.1	high chlorophyll fluorescence phenotype 173	Glyma08g24280	HCF173
AT1G16720.1	high chlorophyll fluorescence phenotype 173	Glyma08g24280	HCF173
AT1G16720.1	high chlorophyll fluorescence phenotype 173	Glyma08g24280	HCF173
AT5G11340.1	Acyl-CoA N-acyltransferases (NAT) superfamily protein	Glyma02g47970
AT5G11340.1	Acyl-CoA N-acyltransferases (NAT) superfamily protein	Glyma09g17840
AT5G11340.1	Acyl-CoA N-acyltransferases (NAT) superfamily protein	Glyma14g00630
AT5G11340.1	Acyl-CoA N-acyltransferases (NAT) superfamily protein	Glyma14g00630
AT5G11340.1	Acyl-CoA N-acyltransferases (NAT) superfamily protein	Glyma14g28761
AT5G11340.1	Acyl-CoA N-acyltransferases (NAT) superfamily protein	Glyma14g28761
AT5G11340.1	Acyl-CoA N-acyltransferases (NAT) superfamily protein	Glyma14g37581
AT5G19780.1	tubulin alpha-5	Glyma05g29000	TUA5
AT5G19780.1	tubulin alpha-5	Glyma08g12140	TUA5
AT5G19780.1	tubulin alpha-5	Glyma08g12140	TUA5
AT5G19780.1	tubulin alpha-5	Glyma08g12140	TUA5
AT5G19780.1	tubulin alpha-5	Glyma16g04420	TUA5
AT4G33720.1	CAP (Cysteine-rich secretory proteins, Antigen 5, and Pathogenesis-related 1 protein) superfamily protein	Glyma13g32551
AT1G77760.1	nitrate reductase 1	Glyma06g11430	GNR1,NIA1,NR1
AT1G77760.1	nitrate reductase 1	Glyma13g02510	GNR1,NIA1,NR1
AT1G77760.1	nitrate reductase 1	Glyma14g33480	GNR1,NIA1,NR1
AT1G77760.1	nitrate reductase 1	Glyma14g33490	GNR1,NIA1,NR1
AT1G45249.1	abscisic acid responsive elements-binding factor 2	Glyma04g04170	ABF2,AREB1,ATAREB1
AT1G45249.3	abscisic acid responsive elements-binding factor 2	Glyma06g04346	ABF2,AREB1,ATAREB1
AT1G45249.1	abscisic acid responsive elements-binding factor 2	Glyma06g04353	ABF2,AREB1,ATAREB1
AT1G68090.1	annexin 5	Glyma01g24136	ANN5,ANNAT5
AT1G68090.1	annexin 5	Glyma05g33620	ANN5,ANNAT5
AT1G68090.1	annexin 5	Glyma07g12030	ANN5,ANNAT5
AT1G68090.1	annexin 5	Glyma07g28080	ANN5,ANNAT5
AT1G68090.1	annexin 5	Glyma08g06100	ANN5,ANNAT5
AT1G68090.1	annexin 5	Glyma09g30190	ANN5,ANNAT5
AT1G68090.1	annexin 5	Glyma09g30190	ANN5,ANNAT5
AT1G68090.1	annexin 5	Glyma09g30190	ANN5,ANNAT5
AT1G68090.1	annexin 5	Glyma09g30190	ANN5,ANNAT5
AT1G68090.1	annexin 5	Glyma20g01460	ANN5,ANNAT5
AT5G19770.1	tubulin alpha-3	Glyma06g41815	TUA3
AT5G19770.1	tubulin alpha-3	Glyma16g27030	TUA3
AT5G19770.1	tubulin alpha-3	Glyma17g33400	TUA3
AT5G19770.1	tubulin alpha-3	Glyma19g28990	TUA3
AT3G23610.2	dual specificity protein phosphatase 1	Glyma07g38690	DSPTP1
AT3G23610.2	dual specificity protein phosphatase 1	Glyma17g02011	DSPTP1
AT3G23610.2	dual specificity protein phosphatase 1	Glyma17g02011	DSPTP1
AT2G13360.1	alanine:glyoxylate aminotransferase	Glyma08g41460	AGT,AGT1,SGAT
AT2G13360.1	alanine:glyoxylate aminotransferase	Glyma08g41460	AGT,AGT1,SGAT
AT2G13360.1	alanine:glyoxylate aminotransferase	Glyma10g24232	AGT,AGT1,SGAT
AT2G13360.1	alanine:glyoxylate aminotransferase	Glyma18g14740	AGT,AGT1,SGAT
AT2G13360.1	alanine:glyoxylate aminotransferase	Glyma18g14740	AGT,AGT1,SGAT
AT1G72610.1	germin-like protein 1	Glyma07g04310	ATGER1,GER1,GLP1
AT1G72610.1	germin-like protein 1	Glyma13g16960	ATGER1,GER1,GLP1
AT1G72610.1	germin-like protein 1	Glyma16g00980	ATGER1,GER1,GLP1
AT1G72610.1	germin-like protein 1	Glyma16g07560	ATGER1,GER1,GLP1
AT3G48270.1	cytochrome P450, family 71, subfamily A, polypeptide 26	Glyma07g31380	CYP71A26
AT3G48270.1	cytochrome P450, family 71, subfamily A, polypeptide 26	Glyma09g26290	CYP71A26
AT3G48270.1	cytochrome P450, family 71, subfamily A, polypeptide 26	Glyma09g26301	CYP71A26
AT3G48270.1	cytochrome P450, family 71, subfamily A, polypeptide 26	Glyma09g26340	CYP71A26
AT3G48270.1	cytochrome P450, family 71, subfamily A, polypeptide 26	Glyma09g26384	CYP71A26
AT3G48270.1	cytochrome P450, family 71, subfamily A, polypeptide 26	Glyma09g26407	CYP71A26
AT3G48270.1	cytochrome P450, family 71, subfamily A, polypeptide 26	Glyma09g26430	CYP71A26
AT3G48270.1	cytochrome P450, family 71, subfamily A, polypeptide 26	Glyma09g39660	CYP71A26
AT3G48270.1	cytochrome P450, family 71, subfamily A, polypeptide 26	Glyma16g32000	CYP71A26
AT3G48270.1	cytochrome P450, family 71, subfamily A, polypeptide 26	Glyma16g32010	CYP71A26
AT5G24520.1	Transducin/WD40 repeat-like superfamily protein	Glyma04g40610	ATTTG1,TTG,TTG1,URM23
AT5G24520.1	Transducin/WD40 repeat-like superfamily protein	Glyma06g14180	ATTTG1,TTG,TTG1,URM23
AT1G51410.1	NAD(P)-binding Rossmann-fold superfamily protein	Glyma08g43313
AT1G51410.1	NAD(P)-binding Rossmann-fold superfamily protein	Glyma12g02240
AT1G51410.1	NAD(P)-binding Rossmann-fold superfamily protein	Glyma12g02240
AT1G51410.1	NAD(P)-binding Rossmann-fold superfamily protein	Glyma12g02240
AT1G21065.1		Glyma07g34680
AT1G21065.1		Glyma15g17345
AT1G21065.1		Glyma20g02391
AT3G05600.1	alpha/beta-Hydrolases superfamily protein	Glyma03g37350
AT3G05600.1	alpha/beta-Hydrolases superfamily protein	Glyma03g39390
AT3G05600.1	alpha/beta-Hydrolases superfamily protein	Glyma03g39390
AT3G05600.1	alpha/beta-Hydrolases superfamily protein	Glyma03g39400
AT3G05600.1	alpha/beta-Hydrolases superfamily protein	Glyma03g39410
AT3G05600.1	alpha/beta-Hydrolases superfamily protein	Glyma19g41990
AT3G05600.1	alpha/beta-Hydrolases superfamily protein	Glyma19g42000
AT3G05600.1	alpha/beta-Hydrolases superfamily protein	Glyma19g42000
AT3G05600.1	alpha/beta-Hydrolases superfamily protein	Glyma19g42010
AT3G05600.1	alpha/beta-Hydrolases superfamily protein	Glyma19g42020
AT3G05600.1	alpha/beta-Hydrolases superfamily protein	Glyma20g38140
AT3G05600.1	alpha/beta-Hydrolases superfamily protein	Glyma20g38140
AT1G13110.1	cytochrome P450, family 71 subfamily B, polypeptide 7	Glyma05g02760	CYP71B7
AT1G13110.1	cytochrome P450, family 71 subfamily B, polypeptide 7	Glyma08g43900	CYP71B7
AT1G13110.1	cytochrome P450, family 71 subfamily B, polypeptide 7	Glyma14g14520	CYP71B7
AT1G07430.1	highly ABA-induced PP2C gene 2	Glyma02g44631	HAI2
AT1G07430.1	highly ABA-induced PP2C gene 2	Glyma05g32231	HAI2
AT1G07430.1	highly ABA-induced PP2C gene 2	Glyma19g11770	HAI2
AT1G07430.1	highly ABA-induced PP2C gene 2	Glyma19g11770	HAI2
AT1G07430.1	highly ABA-induced PP2C gene 2	Glyma19g11770	HAI2
AT4G10960.1	UDP-D-glucose/UDP-D-galactose 4-epimerase 5	Glyma01g43540	UGE5
AT4G10960.1	UDP-D-glucose/UDP-D-galactose 4-epimerase 5	Glyma01g43540	UGE5
AT4G10960.1	UDP-D-glucose/UDP-D-galactose 4-epimerase 5	Glyma05g36850	UGE5
AT4G10960.1	UDP-D-glucose/UDP-D-galactose 4-epimerase 5	Glyma11g01940	UGE5
AT4G10960.1	UDP-D-glucose/UDP-D-galactose 4-epimerase 5	Glyma11g01940	UGE5
AT4G10960.1	UDP-D-glucose/UDP-D-galactose 4-epimerase 5	Glyma11g01940	UGE5
AT4G10450.1	Ribosomal protein L6 family	Glyma02g28612
AT4G10450.1	Ribosomal protein L6 family	Glyma09g30111
AT4G10450.1	Ribosomal protein L6 family	Glyma14g28105
AT1G22370.2	UDP-glucosyl transferase 85A5	Glyma03g16283	AtUGT85A5,UGT85A5
AT1G22370.1	UDP-glucosyl transferase 85A5	Glyma06g36876	AtUGT85A5,UGT85A5
AT1G22370.2	UDP-glucosyl transferase 85A5	Glyma13g05961	AtUGT85A5,UGT85A5
AT1G22370.2	UDP-glucosyl transferase 85A5	Glyma13g26621	AtUGT85A5,UGT85A5
AT2G40840.1	disproportionating enzyme 2	Glyma03g27600	DPE2
AT2G40840.1	disproportionating enzyme 2	Glyma19g30580	DPE2
AT4G09650.1	ATP synthase delta-subunit gene	Glyma05g03340	ATPD
AT4G09650.1	ATP synthase delta-subunit gene	Glyma17g13930	ATPD
AT3G11520.1	CYCLIN B1;3	Glyma03g27930	CYC2,CYCB1;3
AT3G50690.1	Leucine-rich repeat (LRR) family protein	Glyma02g06440
AT3G50690.1	Leucine-rich repeat (LRR) family protein	Glyma16g25500
AT3G53970.1	proteasome inhibitor-related	Glyma09g06650
AT3G53970.1	proteasome inhibitor-related	Glyma15g17840
AT3G53970.1	proteasome inhibitor-related	Glyma15g17840
AT4G38250.1	Transmembrane amino acid transporter family protein	Glyma09g33030
AT4G38250.1	Transmembrane amino acid transporter family protein	Glyma11g09192
AT2G40510.1	Ribosomal protein S26e family protein	Glyma02g40660
AT2G40510.1	Ribosomal protein S26e family protein	Glyma04g39940
AT2G40510.1	Ribosomal protein S26e family protein	Glyma05g21370
AT2G40510.1	Ribosomal protein S26e family protein	Glyma06g14950
AT2G40510.1	Ribosomal protein S26e family protein	Glyma14g38950
AT3G63310.1	Bax inhibitor-1 family protein	Glyma02g16320	BIL4
AT3G63310.1	Bax inhibitor-1 family protein	Glyma03g31351	BIL4
AT5G11260.1	Basic-leucine zipper (bZIP) transcription factor family protein	Glyma08g41450	HY5,TED 5
AT5G11260.1	Basic-leucine zipper (bZIP) transcription factor family protein	Glyma18g14750	HY5,TED 5
AT5G11260.1	Basic-leucine zipper (bZIP) transcription factor family protein	Glyma18g14750	HY5,TED 5
AT1G27400.1	Ribosomal protein L22p/L17e family protein	Glyma11g37160
AT1G27400.1	Ribosomal protein L22p/L17e family protein	Glyma18g01110
AT3G55280.1	ribosomal protein L23AB	Glyma02g10550	RPL23AB
AT3G55280.1	ribosomal protein L23AB	Glyma11g15230	RPL23AB
AT3G55280.1	ribosomal protein L23AB	Glyma11g15230	RPL23AB
AT3G55280.1	ribosomal protein L23AB	Glyma12g07160	RPL23AB
AT3G55280.1	ribosomal protein L23AB	Glyma12g07160	RPL23AB
AT3G55280.1	ribosomal protein L23AB	Glyma12g07160	RPL23AB
AT3G55280.1	ribosomal protein L23AB	Glyma13g40780	RPL23AB
AT3G55280.1	ribosomal protein L23AB	Glyma13g40780	RPL23AB
AT3G55280.1	ribosomal protein L23AB	Glyma15g04670	RPL23AB
AT3G55280.1	ribosomal protein L23AB	Glyma15g04670	RPL23AB
AT3G55280.1	ribosomal protein L23AB	Glyma18g52310	RPL23AB
AT3G55280.1	ribosomal protein L23AB	Glyma18g52310	RPL23AB
AT4G37200.1	Thioredoxin superfamily protein	Glyma01g38930	HCF164
AT4G37200.1	Thioredoxin superfamily protein	Glyma02g06870	HCF164
AT4G37200.1	Thioredoxin superfamily protein	Glyma11g06460	HCF164
AT1G75230.1	DNA glycosylase superfamily protein	Glyma04g03390
AT1G75230.1	DNA glycosylase superfamily protein	Glyma06g03470
AT3G63070.1	Tudor/PWWP/MBT domain-containing protein	Glyma10g02980
AT3G63070.1	Tudor/PWWP/MBT domain-containing protein	Glyma19g33636
AT2G45400.1	NAD(P)-binding Rossmann-fold superfamily protein	Glyma09g40570	BEN1
AT2G45400.1	NAD(P)-binding Rossmann-fold superfamily protein	Glyma09g40580	BEN1
AT2G45400.1	NAD(P)-binding Rossmann-fold superfamily protein	Glyma09g40590	BEN1
AT2G45400.1	NAD(P)-binding Rossmann-fold superfamily protein	Glyma09g40590	BEN1
AT2G45400.1	NAD(P)-binding Rossmann-fold superfamily protein	Glyma11g32112	BEN1
AT2G45400.1	NAD(P)-binding Rossmann-fold superfamily protein	Glyma12g36670	BEN1
AT2G45400.1	NAD(P)-binding Rossmann-fold superfamily protein	Glyma12g36680	BEN1
AT2G45400.1	NAD(P)-binding Rossmann-fold superfamily protein	Glyma12g36690	BEN1
AT2G45400.1	NAD(P)-binding Rossmann-fold superfamily protein	Glyma13g27390	BEN1
AT2G45400.1	NAD(P)-binding Rossmann-fold superfamily protein	Glyma18g45250	BEN1
AT2G45400.1	NAD(P)-binding Rossmann-fold superfamily protein	Glyma18g45260	BEN1
AT1G29150.1	non-ATPase subunit 9	Glyma04g08280	ATS9,RPN6
AT1G29150.1	non-ATPase subunit 9	Glyma06g08380	ATS9,RPN6
AT1G29150.1	non-ATPase subunit 9	Glyma14g20000	ATS9,RPN6
AT1G29150.1	non-ATPase subunit 9	Glyma17g24650	ATS9,RPN6
AT1G08380.1	photosystem I subunit O	Glyma11g18640	PSAO
AT1G08380.1	photosystem I subunit O	Glyma12g09731	PSAO
AT1G08380.1	photosystem I subunit O	Glyma12g09731	PSAO
AT2G38270.1	CAX-interacting protein 2	Glyma01g29540	ATGRX2,CXIP2
AT2G38270.1	CAX-interacting protein 2	Glyma03g07530	ATGRX2,CXIP2
AT4G26180.1	Mitochondrial substrate carrier family protein	Glyma07g15430
AT5G26030.1	ferrochelatase 1	Glyma04g05320	ATFC-I,FC-I,FC1
AT5G26030.1	ferrochelatase 1	Glyma04g05320	ATFC-I,FC-I,FC1
AT5G26030.1	ferrochelatase 1	Glyma06g05390	ATFC-I,FC-I,FC1
AT3G10530.1	Transducin/WD40 repeat-like superfamily protein	Glyma10g34390
AT3G10530.1	Transducin/WD40 repeat-like superfamily protein	Glyma20g33160
AT1G71790.1	Subunits of heterodimeric actin filament capping protein Capz superfamily	Glyma03g15913
AT1G71790.1	Subunits of heterodimeric actin filament capping protein Capz superfamily	Glyma04g27460
AT1G71790.1	Subunits of heterodimeric actin filament capping protein Capz superfamily	Glyma06g24063
AT1G71790.1	Subunits of heterodimeric actin filament capping protein Capz superfamily	Glyma09g08741
AT1G71790.1	Subunits of heterodimeric actin filament capping protein Capz superfamily	Glyma09g08741
AT1G71790.1	Subunits of heterodimeric actin filament capping protein Capz superfamily	Glyma10g36400
AT1G71790.1	Subunits of heterodimeric actin filament capping protein Capz superfamily	Glyma16g18075
AT1G71790.1	Subunits of heterodimeric actin filament capping protein Capz superfamily	Glyma20g31170
AT3G14740.2	RING/FYVE/PHD zinc finger superfamily protein	Glyma15g27550
AT3G14740.2	RING/FYVE/PHD zinc finger superfamily protein	Glyma15g27701
AT3G14740.1	RING/FYVE/PHD zinc finger superfamily protein	Glyma15g27701
AT1G66240.1	homolog of anti-oxidant 1	Glyma02g19380	ATATX1,ATX1
AT1G66240.1	homolog of anti-oxidant 1	Glyma10g34880	ATATX1,ATX1
AT1G66240.1	homolog of anti-oxidant 1	Glyma20g32850	ATATX1,ATX1
AT2G16950.1	transportin 1	Glyma10g08620	ATTRN1,TRN1
AT2G16950.2	transportin 1	Glyma10g42960	ATTRN1,TRN1
AT2G16950.2	transportin 1	Glyma20g24040	ATTRN1,TRN1
AT1G30380.1	photosystem I subunit K	Glyma09g11460	PSAK
AT1G30380.1	photosystem I subunit K	Glyma15g22780	PSAK
[truncated: 13,077 more rows]

## Sheet: Supplementary Table 7
Supplementary Table 7 List of the DEGs identified by the comparison of control vs UV-B treatments in UV-B tolerant Buseok
Gene ID	Gene position	sample1	sample2	FPKM value 1	FPKM value 2	log2(Fold Change)	p-value	q-value	significant	GO ID	A. thaliana homolog	Gene definition
Glyma06g14850	Gm06:11635851-11637881	IT0	IT30	183.906	4.37094	-5.39488	5e-05	0.016241	yes		AT2G40610.1	expansin A8
Glyma04g40000	Gm04:46149636-46151541	IT0	IT30	236.247	6.80976	-5.11655	5e-05	0.016241	yes		AT2G40610.1	expansin A8
Glyma01g06030	Gm01:5873668-5876124	IT0	IT30	85.4529	3.57265	-4.58006	5e-05	0.016241	yes		AT1G69530.1	expansin A1
Glyma15g01820	Gm15:1200170-1204142	IT0	IT30	3.0526	44.3179	3.85978	5e-05	0.016241	yes	GO:0004672,GO:0005524,GO:0006468,GO:0004553,GO:0005975	AT3G16030.1	lectin protein kinase family protein
Glyma16g25110	Gm16:29050695-29053197	IT0	IT30	6.36223	135.077	4.4081	5e-05	0.016241	yes	GO:0005515	AT5G36930.1	Disease resistance protein (TIR-NBS-LRR class) family
Glyma05g31190	Gm05:36357224-36365346	IT0	IT30	1.67727	36.6517	4.44969	5e-05	0.016241	yes	GO:0005515,GO:0003677,GO:0005634,GO:0030528,GO:0006355,GO:0005516	AT2G22300.1	signal responsive 1
Glyma20g26770	Gm20:36117690-36120676	IT0	IT30	4.59604	102.749	4.48259	5e-05	0.016241	yes	GO:0003824	AT4G33920.1	Protein phosphatase 2C family protein
Glyma07g37790	Gm07:42743260-42744494	IT0	IT30	7.96969	206.474	4.69529	5e-05	0.016241	yes	GO:0005515	AT1G09070.1	soybean gene regulated by cold-2
Glyma13g38040	Gm13:38956764-38959166	IT0	IT30	6.15396	169.681	4.78517	5e-05	0.016241	yes	GO:0004553,GO:0005975,GO:0016762,GO:0006073,GO:0005618,GO:0048046	AT4G03210.1	xyloglucan endotransglucosylase/hydrolase 9
Glyma08g14370	Gm08:10445252-10453301	IT0	IT30	0.964016	28.7698	4.89936	5e-05	0.016241	yes	GO:0005515,GO:0003677,GO:0005634,GO:0030528,GO:0006355,GO:0005516	AT2G22300.1	signal responsive 1
Glyma02g04620	Gm02:3778612-3780304	IT0	IT30	2.73894	91.3056	5.05902	5e-05	0.016241	yes		AT2G22500.1	uncoupling protein 5
Glyma13g30770	Gm13:33302260-33303185	IT0	IT30	4.98619	169.36	5.08601	5e-05	0.016241	yes	GO:0009055,GO:0015035,GO:0045454	AT1G28480.1	Thioredoxin superfamily protein
Glyma05g26330	Gm05:32310948-32316398	IT0	IT30	3.19244	127.327	5.31774	5e-05	0.016241	yes	GO:0000166,GO:0046872,GO:0030001,GO:0003824,GO:0008152	AT5G44790.1	copper-exporting ATPase / responsive-to-antagonist 1 / copper-transporting ATPase (RAN1)
Glyma04g08800	Gm04:6918932-6925250	IT0	IT30	3.79019	151.977	5.32544	5e-05	0.016241	yes	GO:0004672,GO:0005524,GO:0006468	AT4G28880.1	casein kinase I-like 3
Glyma17g03390	Gm17:2262616-2265357	IT0	IT30	3.03464	130.729	5.42891	5e-05	0.016241	yes		AT4G16120.1	COBRA-like protein-7 precursor
Glyma09g35250	Gm09:41452079-41455095	IT0	IT30	4.00766	181.879	5.50407	5e-05	0.016241	yes	GO:0005506,GO:0009055,GO:0016705,GO:0020037,GO:0055114	AT4G19230.1	cytochrome P450, family 707, subfamily A, polypeptide 1
Glyma13g07490	Gm13:7655398-7657991	IT0	IT30	5.79255	265.391	5.51778	5e-05	0.016241	yes	GO:0016853,GO:0009507	AT3G25780.1	allene oxide cyclase 3
Glyma16g29710	Gm16:33432554-33433447	IT0	IT30	4.2518	207.946	5.61199	5e-05	0.016241	yes	GO:0046872,GO:0030001	AT1G01490.1	Heavy metal transport/detoxification superfamily protein
Glyma07g32010	Gm07:36948976-36955048	IT0	IT30	1.29847	63.6256	5.61472	5e-05	0.016241	yes		AT1G28380.1	MAC/Perforin domain-containing protein
Glyma07g36440	Gm07:41837334-41842585	IT0	IT30	3.33941	165.145	5.62799	5e-05	0.016241	yes		AT3G06500.1	Plant neutral invertase family protein
Glyma11g11350	Gm11:8080946-8085452	IT0	IT30	1.54636	86.1774	5.80036	5e-05	0.016241	yes		AT4G34950.1	Major facilitator superfamily protein
Glyma11g09070	Gm11:6412775-6417798	IT0	IT30	1.03104	58.7857	5.83329	5e-05	0.016241	yes	GO:0004672,GO:0005524,GO:0006468	AT4G35600.2	Protein kinase superfamily protein
Glyma11g04130	Gm11:2751559-2753162	IT0	IT30	10.0909	616.157	5.93217	5e-05	0.016241	yes	GO:0005515	AT1G74950.1	TIFY domain/Divergent CCT motif family protein
Glyma10g31240	Gm10:39797254-39798964	IT0	IT30	5.98326	402.01	6.07016	5e-05	0.016241	yes	GO:0005515	AT2G02360.1	phloem protein 2-B10
Glyma01g41290	Gm01:52837390-52839262	IT0	IT30	8.15505	586.5	6.16829	5e-05	0.016241	yes	GO:0005515	AT1G74950.1	TIFY domain/Divergent CCT motif family protein
Glyma01g35660	Gm01:48174704-48177832	IT0	IT30	3.06915	228.543	6.21848	5e-05	0.016241	yes	GO:0005506,GO:0009055,GO:0016705,GO:0020037,GO:0055114	AT4G19230.1	cytochrome P450, family 707, subfamily A, polypeptide 1
Glyma11g20030	Gm11:16846077-16848107	IT0	IT30	3.02139	269.633	6.47964	5e-05	0.016241	yes	GO:0046872,GO:0030001	AT5G60800.2	Heavy metal transport/detoxification superfamily protein
Glyma09g27180	Gm09:33966374-33967589	IT0	IT30	1.84163	177.531	6.59094	5e-05	0.016241	yes	GO:0003700,GO:0006355	AT5G51990.1	C-repeat-binding factor 4
Glyma03g17300	Gm03:21896279-21898584	IT0	IT30	1.311	158.367	6.91646	5e-05	0.016241	yes		AT3G53950.1	glyoxal oxidase-related protein
Glyma14g06990	Gm14:5184402-5194283	IT0	IT30	1.21748	178.57	7.19646	5e-05	0.016241	yes	GO:0004252,GO:0006508,GO:0042802,GO:0043086	AT3G46850.1	Subtilase family protein
Glyma07g02630	Gm07:1769989-1772543	IT0	IT30	1.07679	259.252	7.91147	5e-05	0.016241	yes	GO:0003700,GO:0043565,GO:0006355	AT1G80840.1	WRKY DNA-binding protein 40
Glyma02g14940	Gm02:13534864-13536087	IT0	IT30	0	18.0163	inf	5e-05	0.016241	yes	GO:0003700,GO:0006355	AT4G34410.1	redox responsive transcription factor 1
Glyma03g34821	Gm03:42125961-42126684	IT0	IT30	0	9.82537	inf	5e-05	0.016241	yes	GO:0016209,GO:0016491,GO:0055114	AT3G52960.1	Thioredoxin superfamily protein
Glyma04g02280	Gm04:1582344-1584513	IT0	IT30	0	21.7584	inf	5e-05	0.016241	yes		AT1G76070.1
Glyma06g07480	Gm06:5437072-5442126	IT0	IT30	0	14.3052	inf	5e-05	0.016241	yes	GO:0006820,GO:0016021,GO:0016020,GO:0005452	AT1G15460.1	HCO3- transporter family
Glyma12g09130	Gm12:6939861-6940551	IT0	IT30	0	11.7854	inf	5e-05	0.016241	yes	GO:0003700,GO:0006355	AT5G51990.1	C-repeat-binding factor 4
Glyma16g32330	Gm16:35538227-35539639	IT0	IT30	0	14.6954	inf	5e-05	0.016241	yes	GO:0003700,GO:0006355	AT5G51990.1	C-repeat-binding factor 4
Glyma17g06610	Gm17:4728731-4735414	IT0	IT30	0	10.1002	inf	5e-05	0.016241	yes	GO:0030528,GO:0006355	AT5G57150.1	basic helix-loop-helix (bHLH) DNA-binding superfamily protein
Glyma19g38890	Gm19:45738314-45742815	IT0	IT30	3.30618	45.1466	3.77138	0.0001	0.0297005	yes	GO:0004672,GO:0005524,GO:0006468	AT3G10660.1	calmodulin-domain protein kinase cdpk isoform 2
Glyma04g40450	Gm04:46495020-46498562	IT0	IT30	7.43761	159.833	4.42558	0.0001	0.0297005	yes	GO:0003677,GO:0006355	AT4G35580.2	NAC transcription factor-like 9
Glyma10g32901	Gm10:41270528-41275603	IT0	IT30	1.30844	39.7314	4.92436	0.0001	0.0297005	yes	GO:0005524,GO:0016301,GO:0001906	AT1G06750.1	P-loop containing nucleoside triphosphate hydrolases superfamily protein
Glyma14g33480	Gm14:41447730-41453828	IT0	IT30	1.05954	32.2523	4.92789	0.0001	0.0297005	yes	GO:0020037,GO:0009055,GO:0055114,GO:0016491,GO:0030151	AT1G77760.1	nitrate reductase 1
Glyma10g00470	Gm10:248103-250721	IT0	IT30	3.57218	151.798	5.4092	0.0001	0.0297005	yes		AT3G22930.1	calmodulin-like 11
Glyma08g29470	Gm08:23928439-23931080	IT0	IT30	0.939912	43.0315	5.51672	0.0001	0.0297005	yes		AT1G13340.1	Regulator of Vps4 activity in the MVB pathway protein
Glyma14g35340	Gm14:44234276-44235627	IT0	IT30	4.39355	281.349	6.00083	0.0001	0.0297005	yes		AT4G08950.1	Phosphate-responsive 1 family protein
Glyma14g35330	Gm14:44224417-44225777	IT0	IT30	2.24698	157.477	6.13101	0.0001	0.0297005	yes		AT4G08950.1	Phosphate-responsive 1 family protein
Glyma08g05000	Gm08:3577536-3579403	IT0	IT30	1.71885	133.164	6.27561	0.0001	0.0297005	yes	GO:0016787	AT2G01670.1	nudix hydrolase homolog 17
Glyma17g13550	Gm17:10364994-10367323	IT0	IT30	83.0739	2.45572	-5.08018	0.00015	0.0409304	yes		AT5G63180.1	Pectin lyase-like superfamily protein
Glyma02g12140	Gm02:10367090-10369542	IT0	IT30	175.155	7.34942	-4.57486	0.00015	0.0409304	yes		AT1G69530.1	expansin A1
Glyma15g16360	Gm15:12659001-12660720	IT0	IT30	12.2559	187.514	3.93545	0.00015	0.0409304	yes	GO:0005515	AT1G09070.1	soybean gene regulated by cold-2
Glyma10g31260	Gm10:39807046-39812325	IT0	IT30	11.2689	180.908	4.00484	0.00015	0.0409304	yes	GO:0005515	AT2G02360.1	phloem protein 2-B10
Glyma03g05245	Gm03:5525990-5527536	IT0	IT30	2.66225	43.9042	4.04364	0.00015	0.0409304	yes	GO:0008168,GO:0008152	AT5G01710.1	methyltransferases
Glyma17g04160	Gm17:2739767-2745205	IT0	IT30	6.19457	136.2	4.45858	0.00015	0.0409304	yes		AT3G06500.1	Plant neutral invertase family protein
Glyma06g40740	Gm06:43913599-43918380	IT0	IT30	3.15064	76.3813	4.5995	0.00015	0.0409304	yes	GO:0005515,GO:0043531,GO:0007165,GO:0005622,GO:0045087,GO:0031224,GO:0004888,GO:0006915,GO:0005524	AT4G12010.1	Disease resistance protein (TIR-NBS-LRR class) family
Glyma13g01150	Gm13:860852-862445	IT0	IT30	2.00222	96.7723	5.59492	0.00015	0.0409304	yes	GO:0004553,GO:0005975,GO:0016762,GO:0006073,GO:0005618,GO:0048046	AT5G57560.1	Xyloglucan endotransglucosylase/hydrolase family protein
Glyma09g08290	Gm09:7403987-7406804	IT0	IT30	15.0909	1072.6	6.15128	0.00015	0.0409304	yes	GO:0005515	AT1G19180.1	jasmonate-zim-domain protein 1
Glyma10g37500	Gm10:45475418-45476872	IT0	IT30	5.47583	87.6212	4.00013	0.0002	0.050424	yes	GO:0046872,GO:0030001	AT1G01490.1	Heavy metal transport/detoxification superfamily protein
Glyma14g02350	Gm14:1417341-1419893	IT0	IT30	3.76733	81.6566	4.43796	0.0002	0.050424	yes	GO:0004553,GO:0005975	AT5G55180.1	O-Glycosyl hydrolases family 17 protein
Glyma12g07150	Gm12:4885854-4889343	IT0	IT30	1.39305	37.9846	4.7691	0.0002	0.050424	yes		AT2G28690.1	Protein of unknown function (DUF1635)
Glyma13g36120	Gm13:37453218-37456622	IT0	IT30	1.21833	36.2423	4.8947	0.0002	0.050424	yes		AT1G50600.1	scarecrow-like 5
Glyma10g32190	Gm10:40635839-40638465	IT0	IT30	1.88457	79.0888	5.39116	0.0002	0.050424	yes	GO:0005509,GO:0007165,GO:0005578	AT3G22930.1	calmodulin-like 11
Glyma13g17180	Gm13:20986183-20988819	IT0	IT30	14.2472	690.6	5.5991	0.0002	0.050424	yes	GO:0005515	AT1G19180.1	jasmonate-zim-domain protein 1
Glyma05g27450	Gm05:33381964-33382883	IT0	IT30	87.0873	3.07107	-4.82565	0.00025	0.0584201	yes		AT1G30260.1
Glyma02g06200	Gm02:4945056-4950886	IT0	IT30	2.57242	34.2998	3.737	0.00025	0.0584201	yes	GO:0004842,GO:0016567,GO:0000151	AT4G36550.1	ARM repeat superfamily protein
Glyma11g12990	Gm11:9278615-9279775	IT0	IT30	4.64872	105.615	4.50583	0.00025	0.0584201	yes		AT5G66580.1
Glyma13g33290	Gm13:35172356-35174467	IT0	IT30	1.75996	83.0655	5.56063	0.00025	0.0584201	yes	GO:0016491,GO:0016706,GO:0055114	AT1G78440.1	Arabidopsis thaliana gibberellin 2-oxidase 1
Glyma16g02690	Gm16:2298820-2301613	IT0	IT30	0.687725	36.0733	5.71295	0.00025	0.0584201	yes	GO:0030528,GO:0006355	AT1G01260.1	basic helix-loop-helix (bHLH) DNA-binding superfamily protein
Glyma08g16810	Gm08:12332683-12333696	IT0	IT30	3.21153	194.601	5.92111	0.00025	0.0584201	yes		AT2G31945.1
Glyma01g34300	Gm01:46676161-46677711	IT0	IT30	64.1253	3.26001	-4.29794	0.0003	0.0663401	yes	GO:0004553,GO:0005975
Glyma09g24321	Gm09:30072242-30075983	IT0	IT30	19.5775	283.171	3.85441	0.0003	0.0663401	yes	GO:0046872,GO:0030001	AT1G01490.1	Heavy metal transport/detoxification superfamily protein
Glyma10g40250	Gm10:47725340-47727190	IT0	IT30	29.5181	430.992	3.86799	0.0003	0.0663401	yes		AT2G41420.1	proline-rich family protein
Glyma12g28870	Gm12:32238920-32242131	IT0	IT30	4.85835	75.164	3.9515	0.0003	0.0663401	yes		AT1G80160.1	Lactoylglutathione lyase / glyoxalase I family protein
Glyma11g06290	Gm11:4465180-4469182	IT0	IT30	2.51335	46.77	4.2179	0.0003	0.0663401	yes	GO:0016491,GO:0055114,GO:0005507	AT5G66920.1	SKU5 similar 17
Glyma13g33780	Gm13:35487226-35488415	IT0	IT30	22.1845	295.089	3.73353	0.00035	0.0740129	yes
Glyma16g29650	Gm16:33404883-33406256	IT0	IT30	21.7408	310.746	3.83726	0.00035	0.0740129	yes	GO:0046872,GO:0030001	AT1G01490.1	Heavy metal transport/detoxification superfamily protein
Glyma03g28740	Gm03:36685648-36688333	IT0	IT30	10.2785	163.284	3.98968	0.00035	0.0740129	yes		AT1G74670.1	Gibberellin-regulated family protein
Glyma18g03310	Gm18:2220678-2222783	IT0	IT30	1.80079	30.6839	4.09078	0.00035	0.0740129	yes		AT2G40000.1	ortholog of sugar beet HS1 PRO-1 2
Glyma02g01960	Gm02:1429083-1430853	IT0	IT30	3.30588	60.7632	4.20009	0.00035	0.0740129	yes	GO:0003700,GO:0006355	AT2G47520.1	Integrase-type DNA-binding superfamily protein
Glyma11g35050	Gm11:36780107-36781950	IT0	IT30	1.67217	35.3953	4.40377	0.00035	0.0740129	yes		AT2G40000.1	ortholog of sugar beet HS1 PRO-1 2
Glyma11g05190	Gm11:3592330-3606344	IT0	IT30	2.94448	229.674	6.28543	0.00035	0.0740129	yes	GO:0000166,GO:0046872,GO:0003824,GO:0008152,GO:0005516,GO:0016020,GO:0015662,GO:0006812,GO:0006754	AT4G37640.1	calcium ATPase 2
Glyma06g16440	Gm06:12910300-12912252	IT0	IT30	4.29277	55.6477	3.69634	0.0004	0.0803021	yes	GO:0003677,GO:0006355	AT1G01720.1	NAC (No Apical Meristem) domain transcriptional regulator superfamily protein
Glyma07g33880	Gm07:38814436-38816833	IT0	IT30	1.36504	26.2413	4.26483	0.0004	0.0803021	yes	GO:0016758,GO:0008152	AT2G15490.1	UDP-glycosyltransferase 73B4
Glyma07g03950	Gm07:2797191-2799606	IT0	IT30	0.931279	25.6998	4.7864	0.0004	0.0803021	yes		AT1G72790.1	hydroxyproline-rich glycoprotein family protein
Glyma01g41200	Gm01:52782345-52785370	IT0	IT30	1.48707	44.9301	4.91714	0.0004	0.0803021	yes	GO:0004672,GO:0005524,GO:0006468	AT5G47070.1	Protein kinase superfamily protein
Glyma11g10240	Gm11:7364889-7367032	IT0	IT30	8.94925	281.904	4.97729	0.0004	0.0803021	yes		AT3G45970.1	expansin-like A1
Glyma04g35030	Gm04:41307191-41308705	IT0	IT30	2.05983	100.73	5.61182	0.0004	0.0803021	yes		AT5G14920.1	Gibberellin-regulated family protein
Glyma01g01860	Gm01:1432595-1439227	IT0	IT30	3.70447	42.1512	3.50824	0.00045	0.086392	yes	GO:0005515,GO:0005634	AT5G46910.1	Transcription factor jumonji (jmj) family protein / zinc finger (C5HC2 type) family protein
Glyma14g05300	Gm14:3752017-3755066	IT0	IT30	1.78159	34.572	4.27837	0.00045	0.086392	yes	GO:0004553,GO:0005975	AT2G05790.1	O-Glycosyl hydrolases family 17 protein
Glyma07g05500	Gm07:4140490-4144004	IT0	IT30	0.610217	25.2816	5.37262	0.00045	0.086392	yes	GO:0030528,GO:0006355	AT2G46810.1	basic helix-loop-helix (bHLH) DNA-binding superfamily protein
Glyma01g31921	Gm01:43157131-43160950	IT0	IT30	2.01048	24.8961	3.63031	0.0005	0.0910821	yes	GO:0003700,GO:0043565,GO:0006355	AT2G38470.1	WRKY DNA-binding protein 33
Glyma06g41380	Gm06:44663318-44668194	IT0	IT30	2.61871	36.4846	3.80036	0.0005	0.0910821	yes	GO:0005515,GO:0043531,GO:0007165,GO:0005622,GO:0045087,GO:0031224,GO:0004888,GO:0006915,GO:0005524	AT1G69550.1	disease resistance protein (TIR-NBS-LRR class)
Glyma04g03680	Gm04:2695779-2697788	IT0	IT30	5.47584	86.4482	3.98068	0.0005	0.0910821	yes		AT1G19310.1	RING/U-box superfamily protein
Glyma19g30780	Gm19:38444336-38448757	IT0	IT30	3.06833	28.941	3.23759	0.00055	0.0957565	yes	GO:0003677,GO:0006351,GO:0005634,GO:0030528	AT5G05140.1	Transcription elongation factor (TFIIS) family protein
Glyma07g39650	Gm07:44070727-44074530	IT0	IT30	3.04265	29.571	3.28079	0.00055	0.0957565	yes		AT4G17230.1	SCARECROW-like 13
Glyma12g08440	Gm12:6185227-6187696	IT0	IT30	2.4895	35.4429	3.83157	0.00055	0.0957565	yes	GO:0046872,GO:0030001	AT5G60800.1	Heavy metal transport/detoxification superfamily protein
Glyma14g04580	Gm14:3147968-3150500	IT0	IT30	10.7593	179.785	4.06262	0.00055	0.0957565	yes		AT2G27080.1	Late embryogenesis abundant (LEA) hydroxyproline-rich glycoprotein family
Glyma17g05540	Gm17:3886223-3888669	IT0	IT30	18.4608	420.256	4.50873	0.00055	0.0957565	yes	GO:0005515	AT1G19180.1	jasmonate-zim-domain protein 1
Glyma06g14290	Gm06:11245587-11249023	IT0	IT30	8.85181	267.163	4.91561	0.00055	0.0957565	yes	GO:0003677,GO:0006355	AT4G35580.2	NAC transcription factor-like 9
Glyma10g01770	Gm10:1289269-1293478	IT0	IT30	0.467131	24.8269	5.73193	0.00055	0.0957565	yes	GO:0004806,GO:0006629	AT3G62590.1	alpha/beta-Hydrolases superfamily protein
Glyma15g07691	Gm15:5418751-5421149	IT0	IT30	131.13	11.364	-3.52845	0.0006	0.100639	yes
Glyma17g11940	Gm17:8985939-8988187	IT0	IT30	8.44624	108.019	3.67683	0.0006	0.100639	yes		AT2G10940.1	Bifunctional inhibitor/lipid-transfer protein/seed storage 2S albumin superfamily protein
Glyma02g02820	Gm02:2121934-2129990	IT0	IT30	1.9489	28.7662	3.88364	0.0006	0.100639	yes		AT1G27100.1	Actin cross-linking protein
Glyma08g18891	Gm08:14269129-14270134	IT0	IT30	12.0135	179.981	3.90512	0.0006	0.100639	yes		AT5G64310.1	arabinogalactan protein 1
Glyma07g05010	Gm07:3716359-3717655	IT0	IT30	3.20127	53.8174	4.07136	0.0006	0.100639	yes		AT1G53903.1	Protein of unknown function (DUF581)
Glyma02g13941	Gm02:12261989-12264113	IT0	IT30	2.03355	34.5022	4.08462	0.0006	0.100639	yes
Glyma05g02290	Gm05:1687450-1692672	IT0	IT30	4.28582	40.9473	3.25612	0.00065	0.105307	yes	GO:0016788,GO:0006629	AT5G62930.1	SGNH hydrolase-type esterase superfamily protein
Glyma11g13380	Gm11:9495729-9498628	IT0	IT30	5.19988	50.7132	3.28581	0.00065	0.105307	yes		AT3G07560.1	peroxin 13
Glyma16g25120	Gm16:29058174-29061521	IT0	IT30	6.60996	80.9689	3.61465	0.00065	0.105307	yes	GO:0043531,GO:0005515,GO:0007165,GO:0005622,GO:0045087,GO:0031224,GO:0004888,GO:0006915,GO:0005524	AT5G17680.1	disease resistance protein (TIR-NBS-LRR class), putative
Glyma12g07770	Gm12:5380019-5383515	IT0	IT30	7.54534	125.388	4.05467	0.00065	0.105307	yes	GO:0004672,GO:0005524,GO:0006468,GO:0016773,GO:0009103,GO:0016020	AT3G45640.1	mitogen-activated protein kinase 3
Glyma15g00570	Gm15:289708-291897	IT0	IT30	5.4032	105.369	4.28549	0.00065	0.105307	yes	GO:0003700,GO:0043565,GO:0006355	AT1G80840.1	WRKY DNA-binding protein 40
Glyma17g35430	Gm17:39398378-39400154	IT0	IT30	2.48128	57.3759	4.53129	0.00065	0.105307	yes		AT1G27730.1	salt tolerance zinc finger
Glyma16g08340	Gm16:7617006-7620540	IT0	IT30	0.868871	30.6873	5.14236	0.00065	0.105307	yes	GO:0005506,GO:0009055,GO:0016705,GO:0020037,GO:0055114	AT4G19230.1	cytochrome P450, family 707, subfamily A, polypeptide 1
Glyma02g13910	Gm02:12247013-12249762	IT0	IT30	0.934774	35.5875	5.25061	0.00065	0.105307	yes		AT2G14960.1	Auxin-responsive GH3 family protein
Glyma08g01300	Gm08:771447-773996	IT0	IT30	59.4733	1.56922	-5.24412	0.0007	0.110322	yes	GO:0016021	AT5G23660.1	homolog of Medicago truncatula MTN3
Glyma06g14430	Gm06:11337630-11338654	IT0	IT30	81.5893	5.25117	-3.95767	0.0007	0.110322	yes		AT5G24660.1	response to low sulfur 2
Glyma09g07070	Gm09:5909045-5911259	IT0	IT30	197.719	14.9509	-3.72515	0.0007	0.110322	yes	GO:0004553,GO:0005975,GO:0016762,GO:0006073,GO:0005618,GO:0048046	AT4G25810.1	xyloglucan endotransglycosylase 6
Glyma13g17130	Gm13:20947197-20952775	IT0	IT30	7.55522	68.6048	3.18276	0.0007	0.110322	yes	GO:0005515	AT1G19110.1	inter-alpha-trypsin inhibitor heavy chain-related
Glyma04g39890	Gm04:46052441-46055930	IT0	IT30	7.31657	67.6034	3.20786	0.0007	0.110322	yes	GO:0008138,GO:0006470	AT3G10940.1	dual specificity protein phosphatase (DsPTP1) family protein
Glyma03g38510	Gm03:44842029-44852737	IT0	IT30	0.373587	7.32973	4.29424	0.0007	0.110322	yes		AT3G62010.1
Glyma03g36100	Gm03:43110184-43112030	IT0	IT30	0.967682	33.4453	5.11112	0.0007	0.110322	yes	GO:0004842,GO:0016567,GO:0000151	AT3G52450.1	plant U-box 22
Glyma06g10700	Gm06:8094346-8095687	IT0	IT30	13.2642	138.152	3.38065	0.00075	0.113748	yes		AT4G08950.1	Phosphate-responsive 1 family protein
Glyma13g29350	Gm13:32263413-32266881	IT0	IT30	4.5892	48.7452	3.40894	0.00075	0.113748	yes
Glyma08g38740	Gm08:37936030-37936875	IT0	IT30	20.1274	236.57	3.55504	0.00075	0.113748	yes		AT4G40090.1	arabinogalactan protein 3
Glyma13g35550	Gm13:36983073-36984757	IT0	IT30	5.31303	65.2881	3.61921	0.00075	0.113748	yes	GO:0003677,GO:0006355	AT3G15500.1	NAC domain containing protein 3
Glyma02g11800	Gm02:10039227-10043279	IT0	IT30	2.52996	35.6243	3.81568	0.00075	0.113748	yes		AT3G05290.1	peroxisomal adenine nucleotide carrier 1
Glyma11g22960	Gm11:20452973-20455912	IT0	IT30	7.19187	103.222	3.84325	0.00075	0.113748	yes	GO:0003677	AT5G58900.1	Homeodomain-like transcriptional regulator
Glyma01g38980	Gm01:50956636-50960580	IT0	IT30	2.57645	52.5286	4.34964	0.00075	0.113748	yes	GO:0016491,GO:0055114,GO:0005507	AT5G66920.1	SKU5 similar 17
Glyma11g05430	Gm11:3791324-3795468	IT0	IT30	1.2992	34.8553	4.74569	0.00075	0.113748	yes	GO:0003824	AT4G33920.1	Protein phosphatase 2C family protein
Glyma06g10660	Gm06:8051308-8061649	IT0	IT30	5.91506	68.0463	3.52405	0.0008	0.117872	yes	GO:0005515	AT1G78280.1	transferases, transferring glycosyl groups
Glyma01g26840	Gm01:35643767-35646603	IT0	IT30	6.50294	91.5056	3.8147	0.0008	0.117872	yes		AT3G54040.1	PAR1 protein
Glyma03g14888	Gm03:19079981-19089860	IT0	IT30	2.53509	37.7707	3.89716	0.0008	0.117872	yes	GO:0043531,GO:0005515,GO:0007165,GO:0005622,GO:0045087,GO:0031224,GO:0004888,GO:0006915,GO:0005524	AT5G36930.2	Disease resistance protein (TIR-NBS-LRR class) family
Glyma07g15150	Gm07:14973683-14979055	IT0	IT30	3.3555	29.0349	3.11319	0.00085	0.122467	yes	GO:0003840	AT4G29210.1	gamma-glutamyl transpeptidase 4
Glyma20g03395	Gm20:3193135-3197948	IT0	IT30	18.5633	248.598	3.74329	0.00085	0.122467	yes		AT4G19390.1	Uncharacterised protein family (UPF0114)
Glyma09g07560	Gm09:6461856-6463606	IT0	IT30	2.10237	34.8362	4.0505	0.00085	0.122467	yes	GO:0004222,GO:0008270,GO:0006508,GO:0031012,GO:0008152	AT1G70170.1	matrix metalloproteinase
Glyma14g09670	Gm14:7731750-7734701	IT0	IT30	19.1911	1.60422	-3.5805	0.0009	0.124728	yes	GO:0004252,GO:0006508,GO:0042802,GO:0043086	AT5G67360.1	Subtilase family protein
Glyma10g34440	Gm10:42576157-42581401	IT0	IT30	4.00571	47.6902	3.57356	0.0009	0.124728	yes	GO:0004553,GO:0005975,GO:0016758,GO:0031227	AT5G04500.1	glycosyltransferase family protein 47
Glyma20g25990	Gm20:35585027-35586265	IT0	IT30	5.52333	88.9318	4.00909	0.0009	0.124728	yes		AT3G03280.1
Glyma15g06816	Gm15:4788303-4795751	IT0	IT30	2.90048	75.144	4.69529	0.0009	0.124728	yes		AT2G14580.1	basic pathogenesis-related protein 1
Glyma17g07270	Gm17:5308762-5310295	IT0	IT30	1.4366	41.3255	4.84631	0.0009	0.124728	yes	GO:0004553,GO:0005975,GO:0016762,GO:0006073,GO:0005618,GO:0048046	AT4G25810.1	xyloglucan endotransglycosylase 6
Glyma05g17460	Gm05:20185056-20190951	IT0	IT30	2.12636	22.1248	3.37921	0.00095	0.129579	yes	GO:0005515,GO:0043531,GO:0006915,GO:0005524	AT5G66900.1	Disease resistance protein (CC-NBS-LRR class) family
Glyma03g04920	Gm03:5122290-5124070	IT0	IT30	10.6092	122.688	3.53161	0.00095	0.129579	yes		AT2G38540.1	lipid transfer protein 1
Glyma02g42251	Gm02:47319510-47321510	IT0	IT30	1.67707	23.3484	3.79931	0.00095	0.129579	yes		AT2G40000.1	ortholog of sugar beet HS1 PRO-1 2
Glyma14g11151	Gm14:9466722-9474079	IT0	IT30	0.905502	16.7637	4.21048	0.00095	0.129579	yes	GO:0016872,GO:0042398	AT2G26310.1	Chalcone-flavanone isomerase family protein
Glyma04g08020	Gm04:6267529-6268381	IT0	IT30	2.96494	83.6417	4.81815	0.00095	0.129579	yes		AT5G10695.1
Glyma06g39760	Gm06:42662480-42670185	IT0	IT30	0.716482	15.45	4.43053	0.00095	0.129579	yes	GO:0004143,GO:0007205	AT2G20900.2	diacylglycerol kinase 5
Glyma05g36970	Gm05:40700821-40702765	IT0	IT30	5.42328	68.4458	3.65773	0.001	0.13343	yes	GO:0003700,GO:0043565,GO:0006355	AT4G23810.1	WRKY family transcription factor
Glyma17g35620	Gm17:39601541-39603441	IT0	IT30	5.34052	68.3489	3.67787	0.001	0.13343	yes	GO:0003677	AT5G67300.1	myb domain protein r1
Glyma13g10000	Gm13:11572465-11574892	IT0	IT30	2.23668	28.7375	3.68351	0.001	0.13343	yes	GO:0004672,GO:0005524,GO:0006468	AT1G11050.1	Protein kinase superfamily protein
Glyma15g24610	Gm15:25550955-25551911	IT0	IT30	7.51144	96.7986	3.68782	0.001	0.13343	yes		AT2G46490.1
Glyma05g32860	Gm05:37652490-37656419	IT0	IT30	1.37562	20.2086	3.87682	0.001	0.13343	yes	GO:0004190,GO:0006508	AT4G33490.2	Eukaryotic aspartyl protease family protein
Glyma16g29701	Gm16:33428772-33429954	IT0	IT30	2.71551	72.4513	4.73772	0.001	0.13343	yes	GO:0046872,GO:0030001	AT1G01490.1	Heavy metal transport/detoxification superfamily protein
Glyma13g44730	Gm13:44119892-44122197	IT0	IT30	0.748521	69.9727	6.54661	0.001	0.13343	yes	GO:0003700,GO:0043565,GO:0006355	AT1G80840.1	WRKY DNA-binding protein 40
Glyma02g03680	Gm02:2902397-2903632	IT0	IT6	261.981	5.57304	-5.55486	5e-05	0.016241	yes	GO:0006952,GO:0009607	AT1G24020	MLP-like protein 423
Glyma09g07070	Gm09:5909045-5911259	IT0	IT6	197.719	4.96941	-5.31423	5e-05	0.016241	yes	GO:0004553,GO:0005975,GO:0016762,GO:0006073,GO:0005618,GO:0048046	AT4G25810	xyloglucan endotransglycosylase 6
Glyma08g26160	Gm08:20518595-20520591	IT0	IT6	120.684	3.15387	-5.25797	5e-05	0.016241	yes	GO:0008080,GO:0008152	AT1G72030	Acyl-CoA N-acyltransferases (NAT) superfamily protein
Glyma13g33420	Gm13:35269872-35272451	IT0	IT6	86.5633	1.50736	-5.84366	5e-05	0.016241	yes	GO:0008270,GO:0005622,GO:0005515	AT1G25440	B-box type zinc finger protein with CCT domain
Glyma15g36790	Gm15:42276594-42281671	IT0	IT6	43.2517	1.58136	-4.77352	5e-05	0.016241	yes		AT3G12320
Glyma07g10161	Gm07:8498329-8506194	IT0	IT6	187.798	3.0828	-5.9288	5e-05	0.016241	yes	GO:0008270,GO:0005622,GO:0005515	AT1G25440	B-box type zinc finger protein with CCT domain
Glyma04g40000	Gm04:46149636-46151541	IT0	IT6	236.247	6.72181	-5.1353	5e-05	0.016241	yes		AT2G40610	expansin A8
Glyma18g06063	Gm18:4662912-4665727	IT0	IT6	90.1962	3.18528	-4.82358	5e-05	0.016241	yes		AT2G40610	expansin A8
Glyma05g04290	Gm05:3429445-3437728	IT0	IT6	165.572	3.53192	-5.55086	5e-05	0.016241	yes	GO:0004564,GO:0004575	AT1G12240	Glycosyl hydrolases family 32 protein
Glyma05g02890	Gm05:2201036-2203328	IT0	IT6	107.293	2.53644	-5.40261	5e-05	0.016241	yes		AT5G63180	Pectin lyase-like superfamily protein
Glyma11g37450	Gm11:38558354-38559972	IT0	IT6	74.8251	1.40551	-5.73436	5e-05	0.016241	yes		AT4G27670	heat shock protein 21
Glyma18g46286	Gm18:56047090-56061377	IT0	IT6	68.4375	2.09029	-5.03301	5e-05	0.016241	yes	GO:0055085,GO:0016021	AT4G22990.2	Major Facilitator Superfamily with SPX (SYG1/Pho81/XPR1) domain-containing protein
Glyma02g45270	Gm02:49599008-49602102	IT0	IT6	152.43	4.53955	-5.06945	5e-05	0.016241	yes	GO:0016740,GO:0009058	AT5G17230	PHYTOENE SYNTHASE
Glyma10g05560	Gm10:4346520-4352186	IT0	IT6	73.9175	3.64502	-4.34192	5e-05	0.016241	yes	GO:0003677	AT3G09600	Homeodomain-like superfamily protein
Glyma11g25860	Gm11:24606781-24611008	IT0	IT6	225.09	9.69555	-4.53704	5e-05	0.016241	yes		AT3G12320
Glyma07g32650	Gm07:37555622-37557544	IT0	IT6	3.86449	88.0169	4.50943	5e-05	0.016241	yes	GO:0008234,GO:0006508	AT3G49340	Cysteine proteinases superfamily protein
Glyma02g01740	Gm02:1261027-1265610	IT0	IT6	2.71993	101.999	5.22884	5e-05	0.016241	yes	GO:0003677	AT2G47460	myb domain protein 12
Glyma14g02970	Gm14:1874610-1878417	IT0	IT6	3.80159	95.1985	4.64626	5e-05	0.016241	yes		AT1G06460	alpha-crystallin domain 32
Glyma08g45150	Gm08:44576095-44578692	IT0	IT6	2.33558	123.918	5.72946	5e-05	0.016241	yes		AT4G37300	maternal effect embryo arrest 59
Glyma15g01420	Gm15:892589-896246	IT0	IT6	1.77916	53.9362	4.92198	5e-05	0.016241	yes	GO:0005471,GO:0005524,GO:0006810,GO:0016021	AT1G80300	nucleotide transporter 1
Glyma10g05210	Gm10:4022505-4023690	IT0	IT6	0	14.922	inf	5e-05	0.016241	yes		AT3G53600	C2H2-type zinc finger family protein
Glyma11g09880	Gm11:7041970-7047509	IT0	IT6	0	10.1629	inf	5e-05	0.016241	yes	GO:0005506,GO:0009055,GO:0016705,GO:0020037,GO:0055114	AT4G37370	cytochrome P450, family 81, subfamily D, polypeptide 8
Glyma17g05381	Gm17:3729297-3733625	IT0	IT6	0	10.3918	inf	5e-05	0.016241	yes		AT1G08230.2	Transmembrane amino acid transporter family protein
Glyma19g40110	Gm19:46572327-46573891	IT0	IT6	10.7307	0	#NAME?	5e-05	0.016241	yes	GO:0031072	AT1G71000	Chaperone DnaJ-domain superfamily protein
Glyma20g26640	Gm20:36016915-36018502	IT0	IT6	206.587	7.63809	-4.7574	0.0001	0.0297005	yes		AT2G15020
Glyma17g13550	Gm17:10364994-10367323	IT0	IT6	83.0739	2.8554	-4.86263	0.0001	0.0297005	yes		AT5G63180	Pectin lyase-like superfamily protein
Glyma04g00600	Gm04:346075-349178	IT0	IT6	3.62436	53.875	3.89382	0.0001	0.0297005	yes		AT4G34950	Major facilitator superfamily protein
Glyma08g05130	Gm08:3654156-3657622	IT0	IT6	1.54499	36.8063	4.57428	0.0001	0.0297005	yes	GO:0005515,GO:0006355	AT1G68050	flavin-binding, kelch repeat, f box 1
Glyma19g44410	Gm19:49850475-49855856	IT0	IT6	24.1663	1.70434	-3.82571	0.00015	0.0409304	yes	GO:0004806,GO:0006629	AT3G61680	alpha/beta-Hydrolases superfamily protein
Glyma09g28340	Gm09:35318377-35321601	IT0	IT6	0.655422	25.7631	5.29674	0.00015	0.0409304	yes		AT1G42550	plastid movement impaired1
Glyma03g06420	Gm03:6689905-6693406	IT0	IT6	15.6506	296.164	4.2421	0.00015	0.0409304	yes	GO:0008199,GO:0006879,GO:0006826,GO:0005488	AT5G01600	ferretin 1
Glyma07g38110	Gm07:42967050-42969570	IT0	IT6	4.00083	100.26	4.64729	0.00015	0.0409304	yes		AT3G06390	Uncharacterised protein family (UPF0497)
Glyma09g21070	Gm09:25932103-25938309	IT0	IT6	3.8478	100.969	4.71373	0.00015	0.0409304	yes	GO:0006810,GO:0055085,GO:0016020,GO:0015171,GO:0003333	AT4G21120	amino acid transporter 1
Glyma03g24020	Gm03:30681540-30684519	IT0	IT6	5.88785	150.58	4.67665	0.00015	0.0409304	yes	GO:0008270,GO:0016491,GO:0055114	AT5G16970	alkenal reductase
Glyma04g16721	Gm04:17841843-17846160	IT0	IT6	118.707	0.933783	-6.9901	0.0002	0.050424	yes		AT3G12320
Glyma01g37370	Gm01:49725132-49728656	IT0	IT6	63.3566	2.14998	-4.8811	0.0002	0.050424	yes	GO:0008270,GO:0005622	AT4G38960	B-box type zinc finger family protein
Glyma06g17790	Gm06:14141754-14144181	IT0	IT6	137.746	5.89431	-4.54655	0.0002	0.050424	yes	GO:0000287,GO:0030976,GO:0003824	AT3G48560	chlorsulfuron/imidazolinone resistant 1
Glyma16g26900	Gm16:30995406-30998099	IT0	IT6	8.44277	176.61	4.38671	0.0002	0.050424	yes		AT1G55370.2	NDH-dependent cyclic electron flow 5
Glyma13g43920	Gm13:43466821-43470611	IT0	IT6	2.74256	57.0129	4.37769	0.0002	0.050424	yes	GO:0005471,GO:0005524,GO:0006810,GO:0016021	AT1G80300	nucleotide transporter 1
Glyma13g17930	Gm13:21609950-21624010	IT0	IT6	0.508637	25.4676	5.64588	0.0002	0.050424	yes	GO:0005524,GO:0016887,GO:0042626,GO:0006810,GO:0055085,GO:0016021	AT1G02520	P-glycoprotein 11
Glyma13g04670	Gm13:4965033-4967861	IT0	IT6	2.38171	52.6009	4.46502	0.0002	0.050424	yes	GO:0005506,GO:0009055,GO:0016705,GO:0020037,GO:0055114	AT4G31940	cytochrome P450, family 82, subfamily C, polypeptide 4
Glyma07g29990	Gm07:35081083-35081910	IT0	IT6	678.454	39.1854	-4.11386	0.00025	0.0584201	yes
Glyma06g46340	Gm06:48987250-48988468	IT0	IT6	82.1554	4.18165	-4.29621	0.00025	0.0584201	yes	GO:0005215,GO:0006810,GO:0016020	AT3G04090	small and basic intrinsic protein 1A
Glyma09g39920	Gm09:44891657-44904827	IT0	IT6	32.9562	0.833055	-5.30599	0.00025	0.0584201	yes	GO:0055085,GO:0016021	AT4G22990	Major Facilitator Superfamily with SPX (SYG1/Pho81/XPR1) domain-containing protein
Glyma03g28600	Gm03:36536046-36540629	IT0	IT6	153.899	6.03682	-4.67205	0.00025	0.0584201	yes	GO:0003824,GO:0008152	AT2G41250	Haloacid dehalogenase-like hydrolase (HAD) superfamily protein
Glyma19g00850	Gm19:528774-532064	IT0	IT6	93.5801	3.9614	-4.56212	0.00025	0.0584201	yes		AT3G12110	actin-11
Glyma14g05560	Gm14:3979323-3983796	IT0	IT6	105.056	7.01171	-3.90524	0.00025	0.0584201	yes	GO:0016788,GO:0006629	AT2G42990	GDSL-like Lipase/Acylhydrolase superfamily protein
Glyma15g07691	Gm15:5418751-5421149	IT0	IT6	131.13	4.49287	-4.86721	0.00025	0.0584201	yes
Glyma06g14850	Gm06:11635851-11637881	IT0	IT6	183.906	11.9928	-3.93872	0.00025	0.0584201	yes		AT2G40610	expansin A8
Glyma06g03670	Gm06:2566314-2573853	IT0	IT6	33.1516	2.33834	-3.82552	0.00025	0.0584201	yes		AT1G75100	J-domain protein required for chloroplast accumulation response 1
Glyma06g12890	Gm06:10050919-10052793	IT0	IT6	10.2208	137.058	3.74521	0.00025	0.0584201	yes		AT1G78780.2	pathogenesis-related family protein
Glyma02g45810	Gm02:49960884-49964843	IT0	IT6	8.37021	128.203	3.93703	0.00025	0.0584201	yes		AT1G06460	alpha-crystallin domain 32
Glyma08g07130	Gm08:5114457-5116052	IT0	IT6	2.8267	70.8992	4.64858	0.00025	0.0584201	yes	GO:0016758,GO:0008152	AT5G17050	UDP-glucosyl transferase 78D2
Glyma06g35550	Gm06:37357684-37361017	IT0	IT6	12.6308	459.119	5.18384	0.00025	0.0584201	yes		AT3G15110
Glyma06g07070	Gm06:5101537-5102795	IT0	IT6	776.631	24.726	-4.97313	0.0003	0.0663401	yes		AT2G45180	Bifunctional inhibitor/lipid-transfer protein/seed storage 2S albumin superfamily protein
Glyma18g51320	Gm18:60245124-60247910	IT0	IT6	162.201	8.14156	-4.31634	0.0003	0.0663401	yes	GO:0008270,GO:0005622,GO:0005515	AT3G02380	CONSTANS-like 2
Glyma06g12340	Gm06:9526563-9528716	IT0	IT6	150.753	7.88099	-4.25766	0.0003	0.0663401	yes	GO:0016491,GO:0016706,GO:0055114	AT1G77330	2-oxoglutarate (2OG) and Fe(II)-dependent oxygenase superfamily protein
Glyma04g03581	Gm04:2605970-2614388	IT0	IT6	39.2043	2.13951	-4.19566	0.0003	0.0663401	yes		AT1G75100	J-domain protein required for chloroplast accumulation response 1
Glyma06g12420	Gm06:9601266-9603141	IT0	IT6	139.869	8.00661	-4.12674	0.0003	0.0663401	yes	GO:0016655,GO:0055114	AT4G37925	subunit NDH-M of NAD(P)H:plastoquinone dehydrogenase complex
Glyma17g32070	Gm17:35301764-35304986	IT0	IT6	46.391	1.98011	-4.55019	0.0003	0.0663401	yes		AT4G32190	Myosin heavy chain-related protein
Glyma03g31420	Gm03:39330973-39334739	IT0	IT6	2.31581	39.4577	4.09072	0.0003	0.0663401	yes	GO:0000166,GO:0046872,GO:0003824,GO:0008152,GO:0016020,GO:0015662,GO:0006812,GO:0006754	AT3G63380	ATPase E1-E2 type family protein / haloacid dehalogenase-like hydrolase family protein
Glyma01g43880	Gm01:54742695-54744656	IT0	IT6	2.22558	45.7768	4.36236	0.0003	0.0663401	yes	GO:0016746,GO:0009058,GO:0016747,GO:0006633,GO:0016020,GO:0008610,GO:0004315,GO:0008415	AT5G13930	Chalcone and stilbene synthase family protein
Glyma06g40690	Gm06:43857935-43861836	IT0	IT6	1.35841	21.3567	3.9747	0.0003	0.0663401	yes	GO:0005515,GO:0043531,GO:0007165,GO:0005622,GO:0045087,GO:0031224,GO:0004888,GO:0006915,GO:0005524	AT5G17680	disease resistance protein (TIR-NBS-LRR class), putative
Glyma14g09120	Gm14:7124434-7129069	IT0	IT6	0.977663	73.8909	6.23992	0.0003	0.0663401	yes		AT5G42900	cold regulated gene 27
Glyma08g11620	Gm08:8466645-8469994	IT0	IT6	0.925456	36.2519	5.29175	0.0003	0.0663401	yes	GO:0016746,GO:0009058,GO:0016747,GO:0006633,GO:0016020,GO:0008610,GO:0004315,GO:0008415	AT5G13930	Chalcone and stilbene synthase family protein
Glyma04g02210	Gm04:1522095-1524613	IT0	IT6	42.9516	1.36291	-4.97795	0.00035	0.0740129	yes	GO:0005515,GO:0003677,GO:0005622	AT1G76110	HMG (high mobility group) box protein with ARID/BRIGHT DNA-binding domain
Glyma18g04020	Gm18:2779019-2784323	IT0	IT6	49.5468	3.54089	-3.80661	0.00035	0.0740129	yes	GO:0016757,GO:0016020	AT3G11420	Protein of unknown function (DUF604)
Glyma02g36410	Gm02:41874040-41876559	IT0	IT6	70.3583	2.26731	-4.95567	0.00035	0.0740129	yes	GO:0004672,GO:0005524,GO:0006468,GO:0007165	AT4G30960	SOS3-interacting protein 3
Glyma18g04251	Gm18:3011542-3017292	IT0	IT6	27.8113	1.65341	-4.07215	0.00035	0.0740129	yes		AT3G12560	TRF-like 9
Glyma05g28530	Gm05:34365045-34370156	IT0	IT6	77.5004	5.41146	-3.84011	0.00035	0.0740129	yes	GO:0016747	AT4G13840	HXXXD-type acyl-transferase family protein
Glyma13g10360	Gm13:12138249-12141557	IT0	IT6	1.27551	21.0826	4.04691	0.00035	0.0740129	yes	GO:0016740,GO:0030170,GO:0009058,GO:0006520	AT1G64660	methionine gamma-lyase
Glyma08g18470	Gm08:13867946-13872796	IT0	IT6	1.88497	32.3943	4.10313	0.00035	0.0740129	yes	GO:0003677,GO:0006355	AT1G56010.2	NAC domain containing protein 1
Glyma05g34530	Gm05:38834623-38838042	IT0	IT6	1.34002	27.892	4.37952	0.00035	0.0740129	yes	GO:0005515,GO:0006355	AT1G68050	flavin-binding, kelch repeat, f box 1
Glyma15g09530	Gm15:6825590-6828151	IT0	IT6	47.4041	3.03006	-3.96759	0.0004	0.0803021	yes	GO:0016788,GO:0006629	AT1G29670	GDSL-like Lipase/Acylhydrolase superfamily protein
Glyma02g45450	Gm02:49706727-49711342	IT0	IT6	273.091	10.9743	-4.63719	0.0004	0.0803021	yes		AT2G42975
Glyma16g34340	Gm16:36973402-36977942	IT0	IT6	70.4038	3.65647	-4.26713	0.0004	0.0803021	yes	GO:0003677	AT1G18330	Homeodomain-like superfamily protein
Glyma11g07930	Gm11:5584003-5587577	IT0	IT6	94.5381	6.373	-3.89085	0.0004	0.0803021	yes	GO:0008270,GO:0005622	AT4G38960	B-box type zinc finger family protein
Glyma19g40590	Gm19:46963737-46967369	IT0	IT6	1.72022	32.808	4.25338	0.0004	0.0803021	yes	GO:0016746,GO:0008152,GO:0008415	AT1G02390	glycerol-3-phosphate acyltransferase 2
Glyma17g35430	Gm17:39398378-39400154	IT0	IT6	2.48128	65.4099	4.72035	0.0004	0.0803021	yes		AT1G27730	salt tolerance zinc finger
Glyma14g03360	Gm14:2162180-2166953	IT0	IT6	304.139	23.8917	-3.67015	0.00045	0.086392	yes		AT2G42975
Glyma04g02880	Gm04:2082593-2084666	IT0	IT6	30.5044	1.37588	-4.47059	0.00045	0.086392	yes		AT1G75620	glyoxal oxidase-related protein
Glyma01g42640	Gm01:53862304-53864464	IT0	IT6	37.08	1.16332	-4.99432	0.00045	0.086392	yes	GO:0003700,GO:0043565,GO:0006355,GO:0005634	AT4G11660	winged-helix DNA-binding transcription factor family protein
Glyma19g03390	Gm19:3392218-3396675	IT0	IT6	128.42	7.95424	-4.013	0.00045	0.086392	yes		AT3G01060
Glyma13g03280	Gm13:3224145-3233613	IT0	IT6	48.7224	3.13214	-3.95936	0.00045	0.086392	yes	GO:0003824,GO:0008152	AT1G77590	long chain acyl-CoA synthetase 9
Glyma11g11350	Gm11:8080946-8085452	IT0	IT6	1.54636	22.3558	3.8537	0.00045	0.086392	yes		AT4G34950	Major facilitator superfamily protein
Glyma02g13980	Gm02:12332716-12339449	IT0	IT6	1.01542	23.4009	4.52642	0.00045	0.086392	yes	GO:0005524,GO:0044267	AT1G26230	TCP-1/cpn60 chaperonin family protein
Glyma06g40740	Gm06:43913599-43918380	IT0	IT6	3.15064	40.7491	3.69305	0.00045	0.086392	yes	GO:0005515,GO:0043531,GO:0007165,GO:0005622,GO:0045087,GO:0031224,GO:0004888,GO:0006915,GO:0005524	AT4G12010	Disease resistance protein (TIR-NBS-LRR class) family
Glyma08g16050	Gm08:11710694-11711825	IT0	IT6	14.4407	251.132	4.12023	0.00045	0.086392	yes		AT4G12735
Glyma13g01970	Gm13:1784321-1787862	IT0	IT6	34.6289	2.11406	-4.03388	0.0005	0.0910821	yes	GO:0016868,GO:0006096	AT1G22170	Phosphoglycerate mutase family protein
Glyma18g13540	Gm18:13032464-13039200	IT0	IT6	51.3149	4.64595	-3.46533	0.0005	0.0910821	yes	GO:0016788,GO:0006629	AT2G42990	GDSL-like Lipase/Acylhydrolase superfamily protein
Glyma07g04820	Gm07:3550372-3555216	IT0	IT6	8.7588	86.8274	3.30934	0.0005	0.0910821	yes	GO:0031072	AT3G14200	Chaperone DnaJ-domain superfamily protein
Glyma05g07730	Gm05:7703168-7710844	IT0	IT6	1.51443	15.7008	3.37399	0.0005	0.0910821	yes	GO:0000166,GO:0046872,GO:0003824,GO:0008152	AT3G25610	ATPase E1-E2 type family protein / haloacid dehalogenase-like hydrolase family protein
Glyma02g16580	Gm02:14950890-14957165	IT0	IT6	1.8734	31.2764	4.06135	0.0005	0.0910821	yes		AT3G22380.2	time for coffee
Glyma08g03160	Gm08:2236141-2244822	IT0	IT6	1.16459	15.0563	3.69247	0.0005	0.0910821	yes		AT4G12750	Homeodomain-like transcriptional regulator
Glyma07g05480	Gm07:4120631-4124741	IT0	IT6	3.37028	47.2455	3.80924	0.0005	0.0910821	yes	GO:0008171,GO:0008168,GO:0046983	AT5G54160	O-methyltransferase 1
Glyma02g46870	Gm02:50695298-50696963	IT0	IT6	2.30361	44.2761	4.26456	0.0005	0.0910821	yes	GO:0009001,GO:0006535,GO:0005737	AT3G13110	serine acetyltransferase 2;2
Glyma10g11564	Gm10:11746530-11746836	IT0	IT6	1168.94	102.279	-3.51462	0.00055	0.0957565	yes		AT3G21055	photosystem II subunit T
Glyma01g17300	Gm01:21447376-21448520	IT0	IT6	53.8198	3.60681	-3.89934	0.00055	0.0957565	yes		AT3G60690	SAUR-like auxin-responsive protein family
Glyma13g19910	Gm13:23403983-23410910	IT0	IT6	86.4526	6.53215	-3.72628	0.00055	0.0957565	yes	GO:0003677	AT3G09600	Homeodomain-like superfamily protein
Glyma13g26110	Gm13:29309851-29314233	IT0	IT6	36.543	1.07944	-5.08124	0.0006	0.100639	yes		AT3G12320
Glyma08g01300	Gm08:771447-773996	IT0	IT6	59.4733	3.74562	-3.98897	0.0006	0.100639	yes	GO:0016021	AT5G23660	homolog of Medicago truncatula MTN3
Glyma05g32850	Gm05:37649730-37651660	IT0	IT6	7.4016	85.0084	3.5217	0.0006	0.100639	yes	GO:0003677,GO:0006355	AT1G01720	NAC (No Apical Meristem) domain transcriptional regulator superfamily protein
Glyma19g44380	Gm19:49828035-49830844	IT0	IT6	2.12343	30.6672	3.85223	0.0006	0.100639	yes	GO:0003700,GO:0043565,GO:0006355	AT4G11070	WRKY family transcription factor
Glyma11g32520	Gm11:34199605-34203430	IT0	IT6	8.13225	150.845	4.21327	0.0006	0.100639	yes	GO:0004672,GO:0005524,GO:0006468	AT1G70520	cysteine-rich RLK (RECEPTOR-like protein kinase) 2
Glyma02g13941	Gm02:12261989-12264113	IT0	IT6	2.03355	35.2421	4.11523	0.0006	0.100639	yes
Glyma07g32050	Gm07:36977963-36978859	IT0	IT6	58.7341	3.23708	-4.18143	0.00065	0.105307	yes		AT1G53540	HSP20-like chaperones superfamily protein
Glyma11g12650	Gm11:9023074-9024659	IT0	IT6	40.2728	1.8483	-4.44553	0.00065	0.105307	yes
Glyma10g00460	Gm10:227201-229373	IT0	IT6	20.9266	1.01273	-4.36902	0.00065	0.105307	yes		AT3G22970	Protein of unknown function (DUF506)
Glyma02g47280	Gm02:50927143-50929908	IT0	IT6	60.2147	5.75258	-3.38783	0.00065	0.105307	yes	GO:0004332,GO:0006096	AT4G26530	Aldolase superfamily protein
Glyma15g06280	Gm15:4421459-4425542	IT0	IT6	117.126	12.8041	-3.19338	0.00065	0.105307	yes	GO:0004089,GO:0008270,GO:0015976	AT4G33580	beta carbonic anhydrase 5
Glyma02g39320	Gm02:44573639-44579555	IT0	IT6	3.50254	39.1495	3.48252	0.00065	0.105307	yes	GO:0004066,GO:0006529	AT3G47340	glutamine-dependent asparagine synthase 1
Glyma04g37320	Gm04:43683031-43687941	IT0	IT6	5.47383	57.1663	3.38454	0.00065	0.105307	yes		AT3G01930.2	Major facilitator superfamily protein
Glyma02g41810	Gm02:46911508-46916960	IT0	IT6	70.985	5.53311	-3.68135	0.0007	0.110322	yes		AT3G55580	Regulator of chromosome condensation (RCC1) family protein
Glyma05g08950	Gm05:8806065-8810908	IT0	IT6	22.6516	0.951049	-4.57395	0.0007	0.110322	yes		AT5G40390	Raffinose synthase family protein
Glyma11g08730	Gm11:6175552-6178678	IT0	IT6	130.496	9.54508	-3.7731	0.00075	0.113748	yes		AT4G35770	Rhodanese/Cell cycle control phosphatase superfamily protein
Glyma06g10160	Gm06:7653240-7654153	IT0	IT6	88.9418	6.82383	-3.70421	0.00075	0.113748	yes		AT3G12345
Glyma06g12550	Gm06:9717286-9721077	IT0	IT6	124.542	13.8848	-3.16505	0.00075	0.113748	yes		AT1G44000
Glyma11g29720	Gm11:30492981-30497039	IT0	IT6	3.06984	41.8601	3.76934	0.00075	0.113748	yes	GO:0003700,GO:0043565,GO:0006355	AT2G38470	WRKY DNA-binding protein 33
Glyma19g34250	Gm19:41879581-41883835	IT0	IT6	1.23776	19.5901	3.98431	0.00075	0.113748	yes	GO:0000166,GO:0046872,GO:0003824,GO:0008152,GO:0016020,GO:0015662,GO:0006812,GO:0006754	AT3G63380	ATPase E1-E2 type family protein / haloacid dehalogenase-like hydrolase family protein
Glyma07g02630	Gm07:1769989-1772543	IT0	IT6	1.07679	35.6671	5.04978	0.00075	0.113748	yes	GO:0003700,GO:0043565,GO:0006355	AT1G80840	WRKY DNA-binding protein 40
Glyma16g05540	Gm16:4846371-4850457	IT0	IT6	1.08612	37.3101	5.10231	0.00075	0.113748	yes	GO:0005515	AT1G28050	B-box type zinc finger protein with CCT domain
Glyma13g41480	Gm13:41761740-41765618	IT0	IT6	44.8897	0.669359	-6.06746	0.0008	0.117872	yes	GO:0016491,GO:0008152,GO:0055114,GO:0006081,GO:0004030	AT4G36250	aldehyde dehydrogenase 3F1
Glyma04g33610	Gm04:39240660-39242267	IT0	IT6	188.574	14.7785	-3.67356	0.0008	0.117872	yes		AT5G15230	GAST1 protein homolog 4
Glyma19g02810	Gm19:2742690-2745731	IT0	IT6	88.3067	6.7526	-3.70901	0.0008	0.117872	yes		AT2G03090	expansin A15
Glyma14g40220	Gm14:49191699-49196693	IT0	IT6	115.335	8.13012	-3.82641	0.0008	0.117872	yes	GO:0016788,GO:0006629	AT1G75880.2	SGNH hydrolase-type esterase superfamily protein
Glyma08g10890	Gm08:7939457-7942014	IT0	IT6	112.032	7.61732	-3.87848	0.0008	0.117872	yes	GO:0005515	AT1G67480	Galactose oxidase/kelch repeat superfamily protein
Glyma02g30714	Gm02:32791602-32793999	IT0	IT6	39.2131	1.17164	-5.06473	0.0008	0.117872	yes	GO:0003677	AT5G06800	myb-like HTH transcriptional regulator family protein
Glyma15g10660	Gm15:7744866-7747497	IT0	IT6	194.062	18.3298	-3.40425	0.0008	0.117872	yes	GO:0004871,GO:0000160	AT3G21510	histidine-containing phosphotransmitter 1
Glyma20g35270	Gm20:43516064-43518708	IT0	IT6	166.743	15.0658	-3.46828	0.0008	0.117872	yes	GO:0006355,GO:0005634	AT4G14550	indole-3-acetic acid inducible 14
Glyma19g02180	Gm19:1880523-1882646	IT0	IT6	9.33908	145.686	3.96344	0.0008	0.117872	yes	GO:0005524	AT5G40010	AAA-ATPase 1
Glyma07g08400	Gm07:7010998-7018996	IT0	IT6	2.90142	37.6604	3.69822	0.0008	0.117872	yes	GO:0008168,GO:0008152	AT4G00750	S-adenosyl-L-methionine-dependent methyltransferases superfamily protein
Glyma09g00820	Gm09:442504-444996	IT0	IT6	1.03744	21.0928	4.34565	0.0008	0.117872	yes	GO:0003700,GO:0043565,GO:0006355	AT1G62300	WRKY family transcription factor
Glyma10g37660	Gm10:45598919-45603684	IT0	IT6	8.83529	106.397	3.59004	0.0008	0.117872	yes	GO:0015238,GO:0015297,GO:0006855,GO:0055085,GO:0016020	AT4G25640.2	detoxifying efflux carrier 35
Glyma18g49540	Gm18:58932313-58933700	IT0	IT6	0.82735	39.777	5.58729	0.0008	0.117872	yes	GO:0005509,GO:0007165,GO:0005578	AT5G39670	Calcium-binding EF-hand family protein
Glyma10g35871	Gm10:44076742-44077667	IT0	IT6	196.246	15.4879	-3.66345	0.00085	0.122467	yes
Glyma15g13090	Gm15:9750359-9757901	IT0	IT6	73.6872	6.39651	-3.52606	0.00085	0.122467	yes	GO:0005506,GO:0009055,GO:0016491,GO:0050660,GO:0016021,GO:0055114	AT5G49740	ferric reduction oxidase 7
Glyma15g09110	Gm15:6474761-6478584	IT0	IT6	28.742	1.98427	-3.85648	0.00085	0.122467	yes		AT5G05830	RING/FYVE/PHD zinc finger superfamily protein
Glyma18g51160	Gm18:60113455-60125967	IT0	IT6	0.616047	9.54131	3.95307	0.00085	0.122467	yes	GO:0003677,GO:0003899,GO:0006351	AT5G15700	DNA/RNA polymerases superfamily protein
Glyma17g11040	Gm17:8287591-8292775	IT0	IT6	3.76519	38.8154	3.36584	0.00085	0.122467	yes	GO:0000156,GO:0000160,GO:0006355,GO:0005515	AT5G61380	CCT motif -containing response regulator protein
Glyma01g42840	Gm01:53990059-53991492	IT0	IT6	16.4065	168.746	3.36251	0.00085	0.122467	yes	GO:0004602,GO:0006979,GO:0055114,GO:0016209,GO:0016491	AT4G11600	glutathione peroxidase 6
Glyma03g39180	Gm03:45362081-45365372	IT0	IT6	0.573214	26.4108	5.52591	0.00085	0.122467	yes		AT5G57580	Calmodulin-binding protein
Glyma06g40330	Gm06:43456103-43457090	IT0	IT6	6.81419	106.012	3.95954	0.00085	0.122467	yes		AT4G27280	Calcium-binding EF-hand family protein
Glyma12g00420	Gm12:150508-152716	IT0	IT6	47.3517	2.35005	-4.33265	0.0009	0.124728	yes	GO:0008080,GO:0008152	AT1G72030	Acyl-CoA N-acyltransferases (NAT) superfamily protein
Glyma19g00620	Gm19:394160-396496	IT0	IT6	31.2909	2.36259	-3.7273	0.0009	0.124728	yes	GO:0003830,GO:0006487,GO:0016020	AT5G14480	beta-1,4-N-acetylglucosaminyltransferase family protein
Glyma11g27280	Gm11:26913386-26918010	IT0	IT6	62.8423	6.12212	-3.35963	0.0009	0.124728	yes	GO:0016491,GO:0050660,GO:0055114	AT1G07180	alternative NAD(P)H dehydrogenase 1
Glyma11g10310	Gm11:7411348-7413326	IT0	IT6	57.5185	5.51863	-3.38164	0.0009	0.124728	yes	GO:0005515	AT2G47450	chloroplast signal recognition particle component (CAO)
Glyma04g33110	Gm04:38589697-38595505	IT0	IT6	4.54559	40.9035	3.16968	0.0009	0.124728	yes	GO:0000156,GO:0000160,GO:0006355,GO:0005515	AT5G61380	CCT motif -containing response regulator protein
Glyma06g12710	Gm06:9880383-9882141	IT0	IT6	347.62	29.2671	-3.57016	0.00095	0.129579	yes	GO:0045454,GO:0015035,GO:0009055,GO:0006662	AT4G03520	Thioredoxin superfamily protein
Glyma16g29790	Gm16:33472524-33475361	IT0	IT6	66.3975	6.22656	-3.41462	0.00095	0.129579	yes	GO:0005506,GO:0016491,GO:0006633,GO:0055114	AT4G25700	beta-hydroxylase 1
Glyma08g28370	Gm08:22643537-22646193	IT0	IT6	131.375	9.90145	-3.7299	0.001	0.13343	yes	GO:0008270,GO:0005622,GO:0005515	AT3G02380	CONSTANS-like 2
Glyma06g14430	Gm06:11337630-11338654	IT0	IT6	81.5893	7.02328	-3.53816	0.001	0.13343	yes		AT5G24660	response to low sulfur 2
Glyma17g14330	Gm17:11083783-11088697	IT0	IT6	36.6508	3.11494	-3.55657	0.001	0.13343	yes	GO:0005506,GO:0009055,GO:0016705,GO:0020037,GO:0055114	AT4G12300	cytochrome P450, family 706, subfamily A, polypeptide 4
Glyma06g21920	Gm06:18534605-18541507	IT0	IT6	9.99415	105.024	3.39349	0.001	0.13343	yes	GO:0005506,GO:0009055,GO:0016705,GO:0020037,GO:0055114	AT5G07990	Cytochrome P450 superfamily protein
Glyma15g11680	Gm15:8605738-8608639	IT0	IT6	7.84452	94.5476	3.59128	0.001	0.13343	yes	GO:0003700,GO:0043565,GO:0006355	AT1G62300	WRKY family transcription factor
Glyma14g02350	Gm14:1417341-1419893	IT0	IT6	3.76733	47.0413	3.64231	0.001	0.13343	yes	GO:0004553,GO:0005975	AT5G55180	O-Glycosyl hydrolases family 17 protein
Glyma04g04760	Gm04:3531779-3533572	IT0	IT6	2.3618	37.0577	3.97181	0.001	0.13343	yes		AT1G27730	salt tolerance zinc finger
Glyma17g36060	Gm17:40043016-40047980	IT0	IT6	0.825745	97.5568	6.8844	0.001	0.13343	yes		AT5G42900	cold regulated gene 27

## Sheet: Supplementary Table 8
Supplementary Table 8 List of the DEGs identified by the comparison of control vs UV-B treatments in UV-B sensitive Cheongja 3
Gene ID	Gene position	sample1	sample2	FPKM value 1	FPKM value 2	log2(Fold Change)	p-value	q-value	significant	GO ID	A. thaliana homolog	Gene definition
Glyma04g08800	Gm04:6918932-6925250	C0	C30	3.98778	66.5274	4.06029	5e-05	0.016241	yes	GO:0004672,GO:0005524,GO:0006468	AT4G28880	casein kinase I-like 3
Glyma15g16360	Gm15:12659001-12660720	C0	C30	11.1535	189.212	4.08443	5e-05	0.016241	yes	GO:0005515	AT1G09070	soybean gene regulated by cold-2
Glyma17g04160	Gm17:2739767-2745205	C0	C30	3.3867	74.7384	4.4639	5e-05	0.016241	yes		AT3G06500	Plant neutral invertase family protein
Glyma11g11350	Gm11:8080946-8085452	C0	C30	1.84799	45.1853	4.61183	5e-05	0.016241	yes		AT4G34950	Major facilitator superfamily protein
Glyma07g32010	Gm07:36948976-36955048	C0	C30	1.60981	43.4339	4.75385	5e-05	0.016241	yes		AT1G28380	MAC/Perforin domain-containing protein
Glyma17g05540	Gm17:3886223-3888669	C0	C30	11.39	323.662	4.82865	5e-05	0.016241	yes	GO:0005515	AT1G19180	jasmonate-zim-domain protein 1
Glyma05g26330	Gm05:32310948-32316398	C0	C30	3.60178	108.946	4.91876	5e-05	0.016241	yes	GO:0000166,GO:0046872,GO:0030001,GO:0003824,GO:0008152	AT5G44790	copper-exporting ATPase / responsive-to-antagonist 1 / copper-transporting ATPase (RAN1)
Glyma07g02630	Gm07:1769989-1772543	C0	C30	6.7091	233.795	5.12298	5e-05	0.016241	yes	GO:0003700,GO:0043565,GO:0006355	AT1G80840	WRKY DNA-binding protein 40
Glyma14g06981	Gm14:5172391-5180818	C0	C30	5.23496	202.454	5.27327	5e-05	0.016241	yes	GO:0004252,GO:0006508,GO:0042802,GO:0043086	AT3G46850	Subtilase family protein
Glyma17g03390	Gm17:2262616-2265357	C0	C30	1.94501	81.7485	5.39334	5e-05	0.016241	yes		AT4G16120	COBRA-like protein-7 precursor
Glyma08g23380	Gm08:17848729-17851238	C0	C30	2.30968	107.027	5.53414	5e-05	0.016241	yes	GO:0003700,GO:0043565,GO:0006355	AT1G80840	WRKY DNA-binding protein 40
Glyma13g17180	Gm13:20986183-20988819	C0	C30	12.2518	738.273	5.91309	5e-05	0.016241	yes	GO:0005515	AT1G19180	jasmonate-zim-domain protein 1
Glyma13g07490	Gm13:7655398-7657991	C0	C30	3.77051	237.125	5.97475	5e-05	0.016241	yes	GO:0016853,GO:0009507	AT3G25780	allene oxide cyclase 3
Glyma09g32120	Gm09:38683396-38684350	C0	C30	2.38642	296.464	6.95687	5e-05	0.016241	yes
Glyma01g41290	Gm01:52837390-52839262	C0	C30	4.022	583.762	7.18132	5e-05	0.016241	yes	GO:0005515	AT1G74950	TIFY domain/Divergent CCT motif family protein
Glyma05g00351	Gm05:146478-150189	C0	C30	0	11.1986	inf	5e-05	0.016241	yes		AT3G07250	nuclear transport factor 2 (NTF2) family protein / RNA recognition motif (RRM)-containing protein
Glyma12g11340	Gm12:9453742-9455155	C0	C30	0	10.5092	inf	5e-05	0.016241	yes	GO:0003677	AT2G31180	myb domain protein 14
Glyma12g11390	Gm12:9469061-9470498	C0	C30	0	26.2065	inf	5e-05	0.016241	yes	GO:0003677	AT2G31180	myb domain protein 14
Glyma13g29070	Gm13:32022432-32025655	C0	C30	0	51.0587	inf	5e-05	0.016241	yes	GO:0005515	AT1G30135	jasmonate-zim-domain protein 8
Glyma14g02630	Gm14:1629489-1630728	C0	C30	0	9.43602	inf	5e-05	0.016241	yes		AT4G38460	geranylgeranyl reductase
Glyma14g28105	Gm14:34604239-34606245	C0	C30	0	27.5825	inf	5e-05	0.016241	yes		AT4G10450	Ribosomal protein L6 family
Glyma16g22474	Gm16:25971207-25973609	C0	C30	0	20.9181	inf	5e-05	0.016241	yes
Glyma17g01891	Gm17:1167951-1172585	C0	C30	0	11.4413	inf	5e-05	0.016241	yes	GO:0016020,GO:0055085	AT1G61800	glucose-6-phosphate/phosphate translocator 2
Glyma20g16025	Gm20:22118473-22119828	C0	C30	0	9.39587	inf	5e-05	0.016241	yes		AT3G22275
Glyma03g12150	Gm03:15206471-15208528	C0	C30	21.112	0	#NAME?	5e-05	0.016241	yes		AT4G09550	AtGCP3 interacting protein 1
Glyma04g35120	Gm04:41464829-41466418	C0	C30	12.3382	0	#NAME?	5e-05	0.016241	yes	GO:0004672,GO:0005524,GO:0006468	AT2G26730	Leucine-rich repeat protein kinase family protein
Glyma11g31310	Gm11:32350216-32353474	C0	C30	1.28929	23.7702	4.20451	0.0001	0.0297005	yes	GO:0003824,GO:0008152	AT3G48990	AMP-dependent synthetase and ligase family protein
Glyma03g38000	Gm03:44447850-44454338	C0	C30	3.28353	133.107	5.34119	0.0001	0.0297005	yes	GO:0003824,GO:0008152	AT2G47240	AMP-dependent synthetase and ligase family protein
Glyma08g27760	Gm08:22081832-22083398	C0	C30	1.46598	68.7112	5.55061	0.0001	0.0297005	yes		AT5G15780	Pollen Ole e 1 allergen and extensin family protein
Glyma11g10240	Gm11:7364889-7367032	C0	C30	2.17019	142.79	6.03993	0.0001	0.0297005	yes		AT3G45970	expansin-like A1
Glyma11g04130	Gm11:2751559-2753162	C0	C30	2.59883	508.377	7.61189	0.0001	0.0297005	yes		AT1G19180	jasmonate-zim-domain protein 1
Glyma03g35950	Gm03:42990266-42990890	C0	C30	0	5.02915	inf	0.0001	0.0297005	yes		AT2G35980	Late embryogenesis abundant (LEA) hydroxyproline-rich glycoprotein family
Glyma16g21620	Gm16:24761976-24766102	C0	C30	2.21843	43.6624	4.29878	0.00015	0.0409304	yes	GO:0004420,GO:0050662,GO:0015936,GO:0055114	AT1G76490	hydroxy methylglutaryl CoA reductase 1
Glyma02g03210	Gm02:2480546-2482597	C0	C30	2.48308	53.2802	4.4234	0.00015	0.0409304	yes	GO:0004222,GO:0008270,GO:0006508,GO:0031012,GO:0008152	AT1G59970	Matrixin family protein
Glyma02g13910	Gm02:12247013-12249762	C0	C30	1.49832	46.4739	4.95501	0.00015	0.0409304	yes		AT2G14960	Auxin-responsive GH3 family protein
Glyma08g16810	Gm08:12332683-12333696	C0	C30	7.63845	267.65	5.13092	0.00015	0.0409304	yes		AT2G31945
Glyma07g36440	Gm07:41837334-41842585	C0	C30	2.4485	93.3627	5.25287	0.00015	0.0409304	yes		AT3G06500	Plant neutral invertase family protein
Glyma16g29701	Gm16:33428772-33429954	C0	C30	3.63865	205.394	5.81884	0.00015	0.0409304	yes	GO:0046872,GO:0030001	AT1G01490	Heavy metal transport/detoxification superfamily protein
Glyma14g35340	Gm14:44234276-44235627	C0	C30	2.46389	153.932	5.96521	0.00015	0.0409304	yes		AT4G08950	Phosphate-responsive 1 family protein
Glyma17g13550	Gm17:10364994-10367323	C0	C30	64.4104	2.3548	-4.77362	0.0002	0.050424	no		AT5G63180	Pectin lyase-like superfamily protein
Glyma09g35250	Gm09:41452079-41455095	C0	C30	3.73548	48.2592	3.69144	0.0002	0.050424	no	GO:0005506,GO:0009055,GO:0016705,GO:0020037,GO:0055114	AT4G19230	cytochrome P450, family 707, subfamily A, polypeptide 1
Glyma11g06290	Gm11:4465180-4469182	C0	C30	5.04243	66.4673	3.72046	0.0002	0.050424	no	GO:0016491,GO:0055114,GO:0005507	AT5G66920	SKU5 similar 17
Glyma17g06150	Gm17:4347161-4350939	C0	C30	1.4191	29.5449	4.37986	0.0002	0.050424	no		AT4G33050.3	calmodulin-binding family protein
Glyma12g35411	Gm12:38536530-38537951	C0	C30	13.9517	295.502	4.40465	0.0002	0.050424	no	GO:0005507,GO:0009055	AT5G53870	early nodulin-like protein 1
Glyma14g20440	Gm14:23517397-23520337	C0	C30	2.48653	63.9732	4.68526	0.0002	0.050424	no		AT5G25610	BURP domain-containing protein
Glyma14g06990	Gm14:5184402-5194283	C0	C30	6.30773	225.042	5.15693	0.0002	0.050424	no	GO:0004252,GO:0006508,GO:0042802,GO:0043086	AT3G46850	Subtilase family protein
Glyma16g29710	Gm16:33432554-33433447	C0	C30	7.3099	344.125	5.55694	0.0002	0.050424	no	GO:0046872,GO:0030001	AT1G01490	Heavy metal transport/detoxification superfamily protein
Glyma09g27180	Gm09:33966374-33967589	C0	C30	1.8918	107.947	5.83442	0.0002	0.050424	no	GO:0003700,GO:0006355	AT5G51990	C-repeat-binding factor 4
Glyma03g17300	Gm03:21896279-21898584	C0	C30	3.32297	223.489	6.07159	0.0002	0.050424	no		AT3G53950	glyoxal oxidase-related protein
Glyma02g01960	Gm02:1429083-1430853	C0	C30	5.11724	96.7283	4.2405	0.00025	0.0584201	no	GO:0003700,GO:0006355	AT2G47520	Integrase-type DNA-binding superfamily protein
Glyma08g39700	Gm08:39228764-39231279	C0	C30	1.71105	35.8256	4.38803	0.00025	0.0584201	no		AT1G70370	polygalacturonase 2
Glyma08g29470	Gm08:23928439-23931080	C0	C30	2.4357	54.1373	4.47421	0.00025	0.0584201	no		AT1G13340	Regulator of Vps4 activity in the MVB pathway protein
Glyma01g38980	Gm01:50956636-50960580	C0	C30	2.66114	61.4099	4.52835	0.00025	0.0584201	no	GO:0016491,GO:0055114,GO:0005507	AT5G66920	SKU5 similar 17
Glyma04g13490	Gm04:13109642-13110739	C0	C30	14.9129	388.847	4.70457	0.00025	0.0584201	no	GO:0004857,GO:0030599	AT5G62350	Plant invertase/pectin methylesterase inhibitor superfamily protein
Glyma13g38040	Gm13:38956764-38959166	C0	C30	2.6241	95.4183	5.18437	0.00025	0.0584201	no	GO:0004553,GO:0005975,GO:0016762,GO:0006073,GO:0005618,GO:0048046	AT4G03210	xyloglucan endotransglucosylase/hydrolase 9
Glyma09g08290	Gm09:7403987-7406804	C0	C30	18.301	848.065	5.53418	0.00025	0.0584201	no	GO:0005515	AT1G19180	jasmonate-zim-domain protein 1
Glyma08g05000	Gm08:3577536-3579403	C0	C30	1.49579	146.56	6.61443	0.00025	0.0584201	no	GO:0016787	AT2G01670	nudix hydrolase homolog 17
Glyma20g03395	Gm20:3193135-3197948	C0	C30	5.45363	83.8917	3.94324	0.0003	0.0663401	no		AT4G19390	Uncharacterised protein family (UPF0114)
Glyma02g04620	Gm02:3778612-3780304	C0	C30	3.59129	61.7565	4.10402	0.0003	0.0663401	no		AT2G22500	uncoupling protein 5
Glyma14g02350	Gm14:1417341-1419893	C0	C30	2.92837	64.2641	4.45584	0.0003	0.0663401	no	GO:0004553,GO:0005975	AT5G55180	O-Glycosyl hydrolases family 17 protein
Glyma07g09700	Gm07:8109343-8110691	C0	C30	2.63962	84.0318	4.99253	0.0003	0.0663401	no
Glyma06g14850	Gm06:11635851-11637881	C0	C30	104.92	5.05713	-4.37482	0.00035	0.0740129	no		AT2G40610	expansin A8
Glyma18g14620	Gm18:14477240-14483374	C0	C30	3.52207	74.5705	4.40411	0.00035	0.0740129	no	GO:0009055,GO:0016491,GO:0055114,GO:0050660,GO:0008033	AT2G43020	polyamine oxidase 2
Glyma18g03020	Gm18:1968112-1972219	C0	C30	4.92175	55.3131	3.49038	0.0004	0.0803021	no	GO:0016491,GO:0016706,GO:0055114	AT5G05600	2-oxoglutarate (2OG) and Fe(II)-dependent oxygenase superfamily protein
Glyma08g45310	Gm08:44742530-44748521	C0	C30	731.857	56.0288	-3.70732	0.00045	0.086392	no
Glyma19g40610	Gm19:46975407-46981467	C0	C30	2.71814	48.5148	4.15773	0.00045	0.086392	no	GO:0003824,GO:0008152	AT2G47240	AMP-dependent synthetase and ligase family protein
Glyma10g36910	Gm10:44936439-44938818	C0	C30	8.93581	205.068	4.52036	0.00045	0.086392	no		AT1G18740	Protein of unknown function (DUF793)
Glyma01g42200	Gm01:53500794-53504338	C0	C30	1.86513	29.8228	3.99907	0.0005	0.0910821	no	GO:0016597,GO:0008152	AT1G12420	ACT domain repeat 8
Glyma15g36671	Gm15:42059048-42064043	C0	C30	2.44246	47.7307	4.28851	0.0005	0.0910821	no	GO:0005515	AT4G00752	UBX domain-containing protein
Glyma04g05500	Gm04:4167331-4169630	C0	C30	2.04562	22.8419	3.48108	0.00055	0.0957565	no	GO:0003700,GO:0043565,GO:0006355,GO:0005634	AT2G26150	heat shock transcription factor A2
Glyma14g37440	Gm14:46713760-46720531	C0	C30	1.84655	28.5978	3.953	0.00055	0.0957565	no	GO:0004066,GO:0006529	AT3G47340	glutamine-dependent asparagine synthase 1
Glyma15g24610	Gm15:25550955-25551911	C0	C30	3.982	70.8061	4.15231	0.00055	0.0957565	no		AT2G46490
Glyma04g40450	Gm04:46495020-46498562	C0	C30	7.87288	149.385	4.246	0.00055	0.0957565	no	GO:0003677,GO:0006355	AT4G35580	NAC transcription factor-like 9
Glyma14g05300	Gm14:3752017-3755066	C0	C30	1.13855	26.4947	4.54043	0.00055	0.0957565	no	GO:0004553,GO:0005975	AT2G05790	O-Glycosyl hydrolases family 17 protein
Glyma11g20030	Gm11:16846077-16848107	C0	C30	8.16634	331.708	5.34408	0.00055	0.0957565	no	GO:0046872,GO:0030001	AT5G60800	Heavy metal transport/detoxification superfamily protein
Glyma18g51765	Gm18:60543560-60551568	C0	C30	0.383794	39.2013	6.67443	0.00055	0.0957565	no	GO:0005515,GO:0043531,GO:0003677,GO:0008234,GO:0006508,GO:0006915,GO:0005524	AT1G09730	Cysteine proteinases superfamily protein
Glyma07g34920	Gm07:39985914-39987763	C0	C30	49.1917	4.57386	-3.42693	0.0006	0.100639	no		AT5G45100	SBP (S-ribonuclease binding protein) family protein
Glyma20g35440	Gm20:43710982-43713019	C0	C30	3.28107	48.909	3.89786	0.0006	0.100639	no	GO:0005509,GO:0007165,GO:0005578	AT3G22930	calmodulin-like 11
Glyma04g09740	Gm04:8031415-8033828	C0	C30	1.13746	25.8263	4.50496	0.0006	0.100639	no	GO:0004190,GO:0006508	AT1G09750	Eukaryotic aspartyl protease family protein
Glyma13g10000	Gm13:11572465-11574892	C0	C30	2.87128	42.5364	3.88893	0.00065	0.105307	no	GO:0004672,GO:0005524,GO:0006468	AT1G11050	Protein kinase superfamily protein
Glyma01g39260	Gm01:51227462-51229777	C0	C30	1.7945	27.5863	3.9423	0.00065	0.105307	no	GO:0003700,GO:0043565,GO:0006355,GO:0005634	AT4G36990	heat shock factor 4
Glyma09g24190	Gm09:29918018-29919111	C0	C30	8.24202	149.527	4.18126	0.00065	0.105307	no	GO:0046872,GO:0030001	AT1G01490	Heavy metal transport/detoxification superfamily protein
Glyma02g12140	Gm02:10367090-10369542	C0	C30	64.4384	4.20658	-3.9372	0.0007	0.110322	no		AT1G69530	expansin A1
Glyma14g04291	Gm14:2874395-2876325	C0	C30	108.621	10.4962	-3.37136	0.0007	0.110322	no	GO:0004869	AT3G12490	cystatin B
Glyma11g22960	Gm11:20452973-20455912	C0	C30	5.03558	63.7981	3.66328	0.0007	0.110322	no	GO:0003677	AT5G58900	Homeodomain-like transcriptional regulator
Glyma08g18891	Gm08:14269129-14270134	C0	C30	8.92333	142.906	4.00134	0.0007	0.110322	no		AT5G64310	arabinogalactan protein 1
Glyma01g35660	Gm01:48174704-48177832	C0	C30	8.39396	134.448	4.00155	0.0007	0.110322	no	GO:0005506,GO:0009055,GO:0016705,GO:0020037,GO:0055114	AT4G19230	cytochrome P450, family 707, subfamily A, polypeptide 1
Glyma11g37990	Gm11:38963243-38968378	C0	C30	1.77287	30.2781	4.09411	0.0007	0.110322	no		AT5G65280	GCR2-like 1
Glyma16g01220	Gm16:894939-898051	C0	C30	14.5944	169.986	3.54193	0.00075	0.113748	no	GO:0005515	AT1G72450	jasmonate-zim-domain protein 6
Glyma15g19840	Gm15:17325877-17328540	C0	C30	19.9682	783.8	5.29471	0.00075	0.113748	no	GO:0005515	AT1G19180	jasmonate-zim-domain protein 1
Glyma02g40040	Gm02:45238521-45243014	C0	C30	71.8464	6.54477	-3.4565	0.0008	0.117872	no	GO:0004601,GO:0020037,GO:0006979,GO:0055114	AT5G58400	Peroxidase superfamily protein
Glyma03g39180	Gm03:45362081-45365372	C0	C30	3.93015	34.0824	3.11637	0.00085	0.122467	no		AT5G57580	Calmodulin-binding protein
Glyma14g04580	Gm14:3147968-3150500	C0	C30	12.3991	135.598	3.45102	0.00085	0.122467	no		AT2G27080	Late embryogenesis abundant (LEA) hydroxyproline-rich glycoprotein family
Glyma20g25990	Gm20:35585027-35586265	C0	C30	5.08196	105.536	4.37621	0.00085	0.122467	no		AT3G03280
Glyma04g40000	Gm04:46149636-46151541	C0	C30	49.2396	3.44322	-3.83799	0.0009	0.124728	no		AT2G40610	expansin A8
Glyma18g52860	Gm18:61306125-61309923	C0	C30	8.62701	109.222	3.66226	0.0009	0.124728	no	GO:0004553,GO:0005975	AT3G55430	O-Glycosyl hydrolases family 17 protein
Glyma10g01770	Gm10:1289269-1293478	C0	C30	0.570293	18.3847	5.01066	0.0009	0.124728	no	GO:0004806,GO:0006629	AT3G62590	alpha/beta-Hydrolases superfamily protein
Glyma13g44730	Gm13:44119892-44122197	C0	C30	10.0687	133.487	3.72875	0.00095	0.129579	no	GO:0003700,GO:0043565,GO:0006355	AT1G80840	WRKY DNA-binding protein 40
Glyma15g08520	Gm15:6016523-6018064	C0	C30	2.93744	45.2717	3.94598	0.00095	0.129579	no	GO:0009055,GO:0015035,GO:0045454	AT1G28480	Thioredoxin superfamily protein
Glyma17g13540	Gm17:10352406-10355700	C0	C30	1.57373	29.7426	4.24027	0.00095	0.129579	no	GO:0005515,GO:0003712,GO:0004402,GO:0008270,GO:0006355,GO:0005634	AT3G48360	BTB and TAZ domain protein 2
Glyma16g08340	Gm16:7617006-7620540	C0	C30	1.03435	29.8488	4.85088	0.00095	0.129579	no	GO:0005506,GO:0009055,GO:0016705,GO:0020037,GO:0055114	AT4G19230	cytochrome P450, family 707, subfamily A, polypeptide 1
Glyma14g05360	Gm14:3795250-3797165	C0	C30	1.59295	22.389	3.81301	0.001	0.13343	no	GO:0016491,GO:0016706,GO:0055114	AT1G05010	ethylene-forming enzyme
Glyma18g47130	Gm18:56828532-56832231	C0	C30	1.72676	27.5898	3.998	0.001	0.13343	no	GO:0004650,GO:0005975	AT3G61490	Pectin lyase-like superfamily protein
Glyma11g25860	Gm11:24606781-24611008	C0	C6	148.9	2.39916	-5.95567	5e-05	0.016241	yes		AT3G12320
Glyma20g26640	Gm20:36016915-36018502	C0	C6	134.003	2.52133	-5.73194	5e-05	0.016241	yes		AT2G15020
Glyma17g32070	Gm17:35301764-35304986	C0	C6	92.5476	2.57511	-5.16749	5e-05	0.016241	yes		AT4G32190	Myosin heavy chain-related protein
Glyma07g10161	Gm07:8498329-8506194	C0	C6	170.342	5.26722	-5.01525	5e-05	0.016241	yes	GO:0008270,GO:0005622,GO:0005515	AT1G25440	B-box type zinc finger protein with CCT domain
Glyma06g12340	Gm06:9526563-9528716	C0	C6	200.48	7.2179	-4.79573	5e-05	0.016241	yes	GO:0016491,GO:0016706,GO:0055114	AT1G77330	2-oxoglutarate (2OG) and Fe(II)-dependent oxygenase superfamily protein
Glyma13g19910	Gm13:23403983-23410910	C0	C6	67.8121	2.45511	-4.78768	5e-05	0.016241	yes	GO:0003677	AT3G09600	Homeodomain-like superfamily protein
Glyma02g03020	Gm02:2319695-2322321	C0	C6	122.786	8.58435	-3.83829	5e-05	0.016241	yes	GO:0003677	AT1G70000	myb-like transcription factor family protein
Glyma20g03250	Gm20:2942366-2952383	C0	C6	1.42095	39.3625	4.7919	5e-05	0.016241	yes	GO:0004645,GO:0005975	AT3G29320	Glycosyl transferase, family 35
Glyma08g45150	Gm08:44576095-44578692	C0	C6	6.33687	183.758	4.85789	5e-05	0.016241	yes		AT4G37300	maternal effect embryo arrest 59
Glyma13g43920	Gm13:43466821-43470611	C0	C6	1.64861	52.9675	5.00578	5e-05	0.016241	yes	GO:0005471,GO:0005524,GO:0006810,GO:0016021	AT1G80300	nucleotide transporter 1
Glyma14g06990	Gm14:5184402-5194283	C0	C6	6.30773	226.68	5.16739	5e-05	0.016241	yes	GO:0004252,GO:0006508,GO:0042802,GO:0043086	AT3G46850	Subtilase family protein
Glyma14g28105	Gm14:34604239-34606245	C0	C6	0	30.1553	inf	5e-05	0.016241	yes		AT4G10450	Ribosomal protein L6 family
Glyma16g22474	Gm16:25971207-25973609	C0	C6	0	9.88306	inf	5e-05	0.016241	yes
Glyma18g38150	Gm18:45522950-45523388	C0	C6	0	9.72171	inf	5e-05	0.016241	yes
Glyma0090s00300	scaffold_90:24885-25615	C0	C6	9.95614	0	#NAME?	5e-05	0.016241	yes	GO:0004672,GO:0005524,GO:0006468	AT4G08850	Leucine-rich repeat receptor-like protein kinase family protein
Glyma02g07650	Gm02:6041769-6042409	C0	C6	9.8982	0	#NAME?	5e-05	0.016241	yes		AT1G65480	PEBP (phosphatidylethanolamine-binding protein) family protein
Glyma03g12150	Gm03:15206471-15208528	C0	C6	21.112	0	#NAME?	5e-05	0.016241	yes		AT4G09550	AtGCP3 interacting protein 1
Glyma04g35120	Gm04:41464829-41466418	C0	C6	12.3382	0	#NAME?	5e-05	0.016241	yes	GO:0004672,GO:0005524,GO:0006468	AT2G26730	Leucine-rich repeat protein kinase family protein
Glyma05g36710	Gm05:40516880-40518324	C0	C6	235.445	6.58182	-5.16076	0.0001	0.0297005	yes	GO:0009055,GO:0015035,GO:0045454	AT1G64500	Glutaredoxin family protein
Glyma18g51320	Gm18:60245124-60247910	C0	C6	181.518	7.04245	-4.68789	0.0001	0.0297005	yes	GO:0008270,GO:0005622,GO:0005515	AT3G02380	CONSTANS-like 2
Glyma02g46870	Gm02:50695298-50696963	C0	C6	3.63178	60.0783	4.0481	0.0001	0.0297005	yes	GO:0009001,GO:0006535,GO:0005737	AT3G13110	serine acetyltransferase 2;2
Glyma19g27530	Gm19:34851350-34852853	C0	C6	9.08789	178.22	4.29357	0.0001	0.0297005	yes		AT3G26740	CCR-like
Glyma04g37320	Gm04:43683031-43687941	C0	C6	1.46815	42.097	4.84164	0.0001	0.0297005	yes		AT3G01930.2	Major facilitator superfamily protein
Glyma05g04290	Gm05:3429445-3437728	C0	C6	268.397	4.21759	-5.99181	0.00015	0.0409304	yes	GO:0004564,GO:0004575	AT1G12240	Glycosyl hydrolases family 32 protein
Glyma10g05560	Gm10:4346520-4352186	C0	C6	64.7036	1.37832	-5.55286	0.00015	0.0409304	yes	GO:0003677	AT3G09600	Homeodomain-like superfamily protein
Glyma08g26160	Gm08:20518595-20520591	C0	C6	65.5448	1.85186	-5.14544	0.00015	0.0409304	yes	GO:0008080,GO:0008152	AT1G72030	Acyl-CoA N-acyltransferases (NAT) superfamily protein
Glyma13g33420	Gm13:35269872-35272451	C0	C6	39.7842	1.23571	-5.00879	0.00015	0.0409304	yes	GO:0008270,GO:0005622,GO:0005515	AT1G68520	B-box type zinc finger protein with CCT domain
Glyma14g06981	Gm14:5172391-5180818	C0	C6	5.23496	63.6504	3.60392	0.00015	0.0409304	yes	GO:0004252,GO:0006508,GO:0042802,GO:0043086	AT3G46850	Subtilase family protein
Glyma09g32120	Gm09:38683396-38684350	C0	C6	2.38642	115.454	5.59632	0.00015	0.0409304	yes
Glyma06g35550	Gm06:37357684-37361017	C0	C6	5.05489	316.186	5.96695	0.00015	0.0409304	yes		AT3G15110
Glyma01g37370	Gm01:49725132-49728656	C0	C6	44.2735	1.48703	-4.89594	0.0002	0.050424	no	GO:0008270,GO:0005622	AT4G38960	B-box type zinc finger family protein
Glyma02g45270	Gm02:49599008-49602102	C0	C6	105.199	3.56144	-4.88451	0.0002	0.050424	no	GO:0016740,GO:0009058	AT5G17230	PHYTOENE SYNTHASE
Glyma05g32950	Gm05:37719381-37725633	C0	C6	91.3456	5.70126	-4.00198	0.0002	0.050424	no		AT5G08720
Glyma06g17790	Gm06:14141754-14144181	C0	C6	98.5435	6.34933	-3.95609	0.0002	0.050424	no	GO:0000287,GO:0030976,GO:0003824	AT3G48560	chlorsulfuron/imidazolinone resistant 1
Glyma14g07160	Gm14:5308393-5314257	C0	C6	116.893	8.97553	-3.70305	0.0002	0.050424	no		AT3G55580	Regulator of chromosome condensation (RCC1) family protein
Glyma15g01420	Gm15:892589-896246	C0	C6	1.13468	64.6287	5.83182	0.0002	0.050424	no	GO:0005471,GO:0005524,GO:0006810,GO:0016021	AT1G80300	nucleotide transporter 1
Glyma06g07070	Gm06:5101537-5102795	C0	C6	309.498	18.8585	-4.03664	0.00025	0.0584201	no		AT2G45180	Bifunctional inhibitor/lipid-transfer protein/seed storage 2S albumin superfamily protein
Glyma19g03390	Gm19:3392218-3396675	C0	C6	89.83	5.81226	-3.95003	0.00025	0.0584201	no		AT3G01060
Glyma06g14170	Gm06:11170963-11171839	C0	C6	131.54	5.45713	-4.59122	0.0003	0.0663401	no		AT5G24460
Glyma10g08420	Gm10:7251453-7252696	C0	C6	201.829	10.7779	-4.22698	0.0003	0.0663401	no		AT3G52740
Glyma08g04263	Gm08:2988685-2992455	C0	C6	104.097	6.79303	-3.93773	0.0003	0.0663401	no		AT5G21222	protein kinase family protein
Glyma07g08400	Gm07:7010998-7018996	C0	C6	3.4317	43.9218	3.67794	0.0003	0.0663401	no	GO:0008168,GO:0008152	AT4G00750	S-adenosyl-L-methionine-dependent methyltransferases superfamily protein
Glyma02g15430	Gm02:13936134-13938212	C0	C6	2.21005	67.8062	4.93927	0.0003	0.0663401	no		AT2G15890	maternal effect embryo arrest 14
Glyma05g02890	Gm05:2201036-2203328	C0	C6	111.973	4.00953	-4.80357	0.00035	0.0740129	no		AT5G63180	Pectin lyase-like superfamily protein
Glyma09g01340	Gm09:827970-832299	C0	C6	141.628	8.82775	-4.00391	0.00035	0.0740129	no	GO:0005215,GO:0006814,GO:0055085,GO:0016020,GO:0015137,GO:0015746,GO:0016021	AT5G47560	tonoplast dicarboxylate transporter
Glyma10g00220	Gm10:37976-41389	C0	C6	2.81569	33.2466	3.56165	0.00035	0.0740129	no	GO:0016747	AT5G17540	HXXXD-type acyl-transferase family protein
Glyma17g13780	Gm17:10559743-10568955	C0	C6	1.70219	21.2861	3.64444	0.00035	0.0740129	no	GO:0016787	AT5G63420	RNA-metabolising metallo-beta-lactamase family protein
Glyma11g11350	Gm11:8080946-8085452	C0	C6	1.84799	26.6719	3.85129	0.00035	0.0740129	no		AT4G34950	Major facilitator superfamily protein
Glyma16g26900	Gm16:30995406-30998099	C0	C6	5.03472	160.622	4.99561	0.00035	0.0740129	no		AT1G55370.2	NDH-dependent cyclic electron flow 5
Glyma02g45810	Gm02:49960884-49964843	C0	C6	2.78843	129.858	5.54134	0.00035	0.0740129	no		AT1G06460	alpha-crystallin domain 32
Glyma18g11620	Gm18:10413628-10417204	C0	C6	88.528	5.76232	-3.94141	0.0004	0.0803021	no		AT4G27030	fatty acid desaturase A
Glyma15g42490	Gm15:49919881-49920574	C0	C6	8.9239	158.048	4.14655	0.0004	0.0803021	no
Glyma03g28600	Gm03:36536046-36540629	C0	C6	92.6261	4.56529	-4.34264	0.00045	0.086392	no	GO:0003824,GO:0008152	AT2G41250	Haloacid dehalogenase-like hydrolase (HAD) superfamily protein
Glyma04g03581	Gm04:2605970-2614388	C0	C6	51.5482	2.61265	-4.30234	0.00045	0.086392	no		AT1G75100	J-domain protein required for chloroplast accumulation response 1
Glyma17g07210	Gm17:5283726-5285366	C0	C6	66.709	3.98433	-4.06547	0.00045	0.086392	no		AT4G25830	Uncharacterised protein family (UPF0497)
Glyma02g03210	Gm02:2480546-2482597	C0	C6	2.48308	42.1142	4.0841	0.00045	0.086392	no	GO:0004222,GO:0008270,GO:0006508,GO:0031012,GO:0008152	AT1G59970	Matrixin family protein
Glyma08g19000	Gm08:14346027-14348398	C0	C6	1.7501	42.4154	4.59908	0.00045	0.086392	no	GO:0016758,GO:0008152	AT1G22360	UDP-glucosyl transferase 85A2
Glyma12g35320	Gm12:38434994-38440652	C0	C6	36.7861	3.09045	-3.57327	0.0005	0.0910821	no	GO:0004672,GO:0005524,GO:0006468,GO:0005515	AT3G15354	SPA1-related 3
Glyma02g01740	Gm02:1261027-1265610	C0	C6	4.81895	68.9613	3.839	0.0005	0.0910821	no	GO:0003677	AT2G47460	myb domain protein 12
Glyma08g05130	Gm08:3654156-3657622	C0	C6	1.93737	28.6842	3.88808	0.0005	0.0910821	no	GO:0005515,GO:0006355	AT1G68050	flavin-binding, kelch repeat, f box 1
Glyma06g04740	Gm06:3354852-3355862	C0	C6	11.5752	169.67	3.87363	0.00055	0.0957565	no		AT5G59845	Gibberellin-regulated family protein
Glyma12g31800	Gm12:35349280-35356912	C0	C6	4.1646	69.5907	4.06264	0.00055	0.0957565	no	GO:0016760,GO:0030244,GO:0016020	AT2G32530	cellulose synthase-like B3
Glyma04g09740	Gm04:8031415-8033828	C0	C6	1.13746	32.8203	4.8507	0.00055	0.0957565	no	GO:0004190,GO:0006508	AT1G09750	Eukaryotic aspartyl protease family protein
Glyma08g00580	Gm08:262163-267460	C0	C6	20.7206	1.13341	-4.19232	0.0006	0.100639	no		AT5G08720
Glyma16g29790	Gm16:33472524-33475361	C0	C6	52.2798	3.09326	-4.07906	0.0006	0.100639	no	GO:0005506,GO:0016491,GO:0006633,GO:0055114	AT4G25700	beta-hydroxylase 1
Glyma16g34340	Gm16:36973402-36977942	C0	C6	56.6625	3.96957	-3.83534	0.0006	0.100639	no	GO:0003677	AT1G18330	Homeodomain-like superfamily protein
Glyma13g40100	Gm13:40664579-40666375	C0	C6	236.459	17.0494	-3.79379	0.0006	0.100639	no	GO:0005215,GO:0006810,GO:0016020	AT2G37170	plasma membrane intrinsic protein 2
Glyma18g32860	Gm18:38334560-38341246	C0	C6	1.05617	15.2696	3.85374	0.0006	0.100639	no	GO:0005524,GO:0016887,GO:0042626,GO:0006810,GO:0055085,GO:0016021	AT3G13080	multidrug resistance-associated protein 3
Glyma03g24020	Gm03:30681540-30684519	C0	C6	9.84741	159.163	4.01462	0.0006	0.100639	no	GO:0008270,GO:0016491,GO:0055114	AT5G16970	alkenal reductase
Glyma04g11330	Gm04:9732993-9738077	C0	C6	36.6181	2.04695	-4.16101	0.00065	0.105307	no	GO:0005515	AT1G78070	Transducin/WD40 repeat-like superfamily protein
Glyma11g09690	Gm11:6908754-6909604	C0	C6	124.115	9.86783	-3.6528	0.00065	0.105307	no	GO:0046872,GO:0030001	AT4G38580	farnesylated protein 6
Glyma17g11040	Gm17:8287591-8292775	C0	C6	3.58808	44.0754	3.61869	0.00065	0.105307	no	GO:0000156,GO:0000160,GO:0006355,GO:0005515	AT5G61380	CCT motif -containing response regulator protein
Glyma08g28370	Gm08:22643537-22646193	C0	C6	143.302	7.98757	-4.16516	0.0007	0.110322	no	GO:0008270,GO:0005622,GO:0005515	AT3G02380	CONSTANS-like 2
Glyma01g28520	Gm01:38386523-38391051	C0	C6	24.871	1.81128	-3.77938	0.0007	0.110322	no	GO:2001070,GO:0005975,GO:0003824	AT5G01260.2	Carbohydrate-binding-like fold
Glyma19g31340	Gm19:39134634-39138411	C0	C6	118.112	9.3519	-3.65875	0.0007	0.110322	no	GO:0003824,GO:0008152	AT2G41250	Haloacid dehalogenase-like hydrolase (HAD) superfamily protein
Glyma18g04251	Gm18:3011542-3017292	C0	C6	26.4977	2.29598	-3.52868	0.0007	0.110322	no		AT3G12560	TRF-like 9
Glyma15g36790	Gm15:42276594-42281671	C0	C6	61.9281	0.578666	-6.74172	0.00075	0.113748	no		AT3G12320
Glyma07g02320	Gm07:1597265-1598484	C0	C6	46.6419	1.91813	-4.60385	0.00075	0.113748	no		AT3G21150	B-box 32
Glyma14g05560	Gm14:3979323-3983796	C0	C6	70.2086	4.94213	-3.82844	0.00075	0.113748	no	GO:0016788,GO:0006629	AT2G42990	GDSL-like Lipase/Acylhydrolase superfamily protein
Glyma10g32250	Gm10:40715291-40716754	C0	C6	14.476	165.176	3.51227	0.00075	0.113748	no		AT2G17230	EXORDIUM like 5
Glyma11g06690	Gm11:4727142-4729773	C0	C6	3.68194	42.5295	3.52993	0.00075	0.113748	no	GO:0005506,GO:0009055,GO:0016705,GO:0020037,GO:0055114	AT3G26300	cytochrome P450, family 71, subfamily B, polypeptide 34
Glyma16g29640	Gm16:33391336-33392933	C0	C6	9.04837	114.184	3.65756	0.00075	0.113748	no		AT5G52780	Protein of unknown function (DUF3464)
Glyma01g42840	Gm01:53990059-53991492	C0	C6	8.18356	106.43	3.70104	0.00075	0.113748	no	GO:0004602,GO:0006979,GO:0055114,GO:0016209,GO:0016491	AT4G11600	glutathione peroxidase 6
Glyma11g00550	Gm11:197381-205108	C0	C6	3.05946	47.9104	3.96899	0.00075	0.113748	no	GO:0016491,GO:0016706,GO:0055114	AT4G21200	gibberellin 2-oxidase 8
Glyma18g51765	Gm18:60543560-60551568	C0	C6	0.383794	26.2979	6.09847	0.00075	0.113748	no	GO:0005515,GO:0043531,GO:0003677,GO:0008234,GO:0006508,GO:0006915,GO:0005524	AT1G09730	Cysteine proteinases superfamily protein
Glyma18g03870	Gm18:2666773-2673139	C0	C6	53.3157	3.15251	-4.07999	0.0008	0.117872	no		AT3G55580	Regulator of chromosome condensation (RCC1) family protein
Glyma14g03360	Gm14:2162180-2166953	C0	C6	118.469	9.89578	-3.58155	0.0008	0.117872	no		AT2G42975
Glyma11g07930	Gm11:5584003-5587577	C0	C6	65.9049	4.08684	-4.01133	0.00085	0.122467	no	GO:0008270,GO:0005622	AT4G38960	B-box type zinc finger family protein
Glyma03g30170	Gm03:38117107-38119833	C0	C6	24.3082	1.69276	-3.844	0.00085	0.122467	no	GO:0005515	AT2G42040
Glyma11g02460	Gm11:1594405-1596329	C0	C6	85.5111	7.45066	-3.52067	0.00085	0.122467	no		AT3G05170	Phosphoglycerate mutase family protein
Glyma14g02970	Gm14:1874610-1878417	C0	C6	1.60801	75.9902	5.56247	0.00085	0.122467	no		AT1G06460	alpha-crystallin domain 32
Glyma09g02170	Gm09:1444943-1450815	C0	C6	110.491	8.44295	-3.71003	0.0009	0.124728	no	GO:0005506,GO:0009055,GO:0016491,GO:0050660,GO:0016021,GO:0055114	AT5G49740	ferric reduction oxidase 7
Glyma12g04720	Gm12:3122798-3127204	C0	C6	1.11055	15.7893	3.8296	0.0009	0.124728	no		AT2G21710	Mitochondrial transcription termination factor family protein
Glyma19g03570	Gm19:3599651-3601226	C0	C6	1.30763	37.009	4.82285	0.0009	0.124728	no		AT3G29370
Glyma14g04260	Gm14:2857947-2859536	C0	C6	1.5617	77.1911	5.62724	0.0009	0.124728	no	GO:0004869	AT3G12490.2	cystatin B
Glyma05g38290	Gm05:41668559-41673387	C0	C6	76.0487	6.07163	-3.64677	0.00095	0.129579	no	GO:0016747	AT5G41040	HXXXD-type acyl-transferase family protein
Glyma12g13430	Gm12:11884206-11889496	C0	C6	39.0372	3.44247	-3.50333	0.00095	0.129579	no	GO:0003677	AT2G20570	GBF\'s pro-rich region-interacting factor 1
Glyma15g10660	Gm15:7744866-7747497	C0	C6	143.698	17.1824	-3.06404	0.00095	0.129579	no	GO:0004871,GO:0000160	AT3G21510	histidine-containing phosphotransmitter 1
Glyma04g33110	Gm04:38589697-38595505	C0	C6	4.61331	41.9613	3.18518	0.00095	0.129579	no	GO:0000156,GO:0000160,GO:0006355,GO:0005515	AT5G61380	CCT motif -containing response regulator protein
Glyma10g37660	Gm10:45598919-45603684	C0	C6	3.61646	44.2714	3.61373	0.00095	0.129579	no	GO:0015238,GO:0015297,GO:0006855,GO:0055085,GO:0016020	AT4G25640.2	detoxifying efflux carrier 35
Glyma18g06063	Gm18:4662912-4665727	C0	C6	101.826	8.57874	-3.56919	0.001	0.13343	no		AT2G40610	expansin A8
Glyma20g32005	Gm20:40621190-40624131	C0	C6	77.7697	6.62555	-3.5531	0.001	0.13343	no	GO:0005215,GO:0006810,GO:0016020	AT2G37170	plasma membrane intrinsic protein 2
Glyma18g10300	Gm18:9169904-9171551	C0	C6	117.243	11.5616	-3.34209	0.001	0.13343	no
Glyma10g03460	Gm10:2507542-2518039	C0	C6	52.6677	5.71739	-3.20349	0.001	0.13343	no	GO:0005215,GO:0006810,GO:0055085,GO:0016021	AT3G51895	sulfate transporter 3;1
Glyma02g44660	Gm02:49154980-49159738	C0	C6	35.3407	4.01246	-3.13877	0.001	0.13343	no	GO:0005515	AT2G32560	F-box family protein

## Sheet: Supplementary Table 9
Supplementary Table 9 List of the DEGs identified by the comparison of Cheongja 3 vs Buseok under 0.5 and 6 h UV-B treatments
PAC ID	Gene ID	Gene position	Cheongja3_control	Buseok_control	log2(fold_change)	p_value	q_value	significant	Cheongja 3_0.5h	Buseok_0.5h	log2(fold_change)	p_value	q_value	significant	Cheongja3_6h	Buseok_6h	log2(fold_change)	p_value	q_value	significant	Pfam ID	GO ID	A.thaliana homolog	Gene definition
PAC:26352811	Glyma16g02050	Gm16:1584285-1590490	15.3087	32.7006	1.09496	0.0387351	0.201114	no	1.98764	39.4344	4.31032	0	0	yes	2.29258	28.1199	3.61655	0	0	yes	PF00072,PF06203	GO:0000156,GO:0000160,GO:0006355,GO:0005515	AT5G24470.1	pseudo-response regulator 5
PAC:26327775	Glyma19g38890	Gm19:45738314-45742815	1.62743	2.43924	0.583838	0.389707	0.723092	no	3.96052	31.3703	2.98564	5.08e-14	3.2e-11	yes	0.963343	1.5615	0.696811	0.276232	0.68758	no	PF00069,PF00036	GO:0004672,GO:0005524,GO:0006468	AT3G10660.1	calmodulin-domain protein kinase cdpk isoform 2
PAC:26312006	Glyma17g32830	Gm17:36368365-36372571	14.2669	9.09533	-0.649469	0.228822	0.571421	no	4.63239	38.2998	3.04751	1.67e-13	9.61e-11	yes	3.03363	10.1618	1.74404	0.000385262	0.012073	yes	PF00069	GO:0004672,GO:0005524,GO:0006468	AT4G18250.1	receptor serine/threonine kinase, putative
PAC:26318567	Glyma13g01150	Gm13:860852-862445	0.510058	1.63154	1.6775	0.0478608	0.22972	no	14.7546	91.9469	2.63963	1.43e-12	7.18e-10	yes	4.84244	7.18208	0.568668	0.261886	0.672052	no	PF00722,PF06955	GO:0004553,GO:0005975,GO:0016762,GO:0006073,GO:0005618,GO:0048046	AT5G57560.1	Xyloglucan endotransglucosylase/hydrolase family protein
PAC:26284477	Glyma14g02530	Gm14:1554049-1559697	15.1917	10.7995	-0.492312	0.360228	0.699079	no	0.158298	11.1037	6.13226	1.09e-11	4.73e-09	yes	0.369825	19.8212	5.74406	7.77156e-15	6.75264e-12	yes	PF00364,PF00198	GO:0016746,GO:0008152,GO:0008415	AT4G26910.2	Dihydrolipoamide succinyltransferase
PAC:26305443	Glyma04g40600	Gm04:46583201-46592799	5.06223	2.87593	-0.815743	0.241837	0.586863	no	24.9408	2.26787	-3.4591	5.86e-11	2.12e-08	yes	0.0027222	1.80085	9.36969	0.538804	0.880231	no	PF03171	GO:0016491,GO:0016706,GO:0055114	AT5G24530.1	2-oxoglutarate (2OG) and Fe(II)-dependent oxygenase superfamily protein
PAC:26346393	Glyma10g34460	Gm10:42610680-42615095	60.4166	45.9318	-0.39545	0.461693	0.776759	no	165.968	28.102	-2.56216	6.44e-11	2.31e-08	yes	119.039	31.9751	-1.89641	1.80209e-06	0.000192233	yes	PF00067	GO:0005506,GO:0009055,GO:0016705,GO:0020037,GO:0055114	AT2G45550.1	cytochrome P450, family 76, subfamily C, polypeptide 4
PAC:26287762	Glyma02g05470	Gm02:4397256-4400056	1.63037	2.88874	0.825235	0.260311	0.605751	no	20.9568	2.1693	-3.27211	6.93e-11	2.44e-08	yes	13.7128	3.23902	-2.08189	2.31899e-05	0.00143738	yes	PF03171	GO:0016491,GO:0016706,GO:0055114	AT3G51240.1	flavanone 3-hydroxylase
PAC:26298807	Glyma06g03560	Gm06:2480610-2492677	9.32254	4.1571	-1.16514	0.0497325	0.235604	no	0.255873	5.35249	4.38671	8.28e-11	2.77e-08	yes	0.177221	6.08097	5.10068	1.77516e-11	8.65643e-09	yes	PF00342	GO:0004347,GO:0006094,GO:0006096	AT5G42740.1	Sugar isomerase (SIS) family protein
PAC:26338366	Glyma20g03250	Gm20:2942366-2952383	1.36286	4.11619	1.59468	0.0129954	0.100893	no	3.98434	22.141	2.47431	8.69e-11	2.88e-08	yes	43.7609	45.2176	0.0472427	0.905126	0.987561	no	PF00343	GO:0004645,GO:0005975	AT3G29320.1	Glycosyl transferase, family 35
PAC:26315813	Glyma13g01131	Gm13:853405-854390	0	0.319273	1.79769e+308	0.0288898	1	no	2.30309	23.5358	3.35321	1.94e-10	5.91e-08	yes	0.37757	0.409845	0.118334	0.896896	0.9858	no	PF06955,PF00722	GO:0004553,GO:0005975,GO:0016762,GO:0006073,GO:0005618,GO:0048046	AT4G25810.1	xyloglucan endotransglycosylase 6
PAC:26354679	Glyma18g52860	Gm18:61306125-61309923	0.193226	1.11158	2.52425	0.0111102	0.0918003	no	11.8827	59.9111	2.33396	4.68e-10	1.3e-07	yes	0.385924	2.0966	2.44166	0.00120036	0.0266445	yes	PF00332	GO:0004553,GO:0005975	AT3G55430.1	O-Glycosyl hydrolases family 17 protein
PAC:26327776	Glyma19g38890	Gm19:45738314-45742815	0.640064	0.561137	-0.189864	0.832118	0.955014	no	2.64178	17.3051	2.71162	5.97e-10	1.63e-07	yes	0.13767	0.43285	1.65265	0.115059	0.445803	no	PF00069	GO:0004672,GO:0005524,GO:0006468	AT3G10660.1	calmodulin-domain protein kinase cdpk isoform 2
PAC:26354483	Glyma18g18931	Gm18:20444941-20447244	0.933128	0.632463	-0.561094	0.499766	0.800123	no	0.885608	8.14622	3.20139	1.06e-08	2.09e-06	yes	4.13252	12.5013	1.59698	0.000525447	0.0150724	yes	PF00722,PF06955	GO:0004553,GO:0005975,GO:0016762,GO:0006073,GO:0005618,GO:0048046	AT1G10550.1	xyloglucan:xyloglucosyl transferase 33
PAC:26296350	Glyma11g07030	Gm11:4949246-4951756	3.38086	3.55948	0.074276	0.910983	0.97969	no	0.411087	5.21024	3.66383	1.18e-08	2.28e-06	yes	1.14594	7.43152	2.69713	5.1837e-06	0.000452877	yes	PF07228	GO:0003824	AT4G16580.1	Protein phosphatase 2C family protein
PAC:26335384	Glyma03g01630	Gm03:1399892-1411355	1.17026	0.798486	-0.551488	0.526658	0.814993	no	16.9805	2.4114	-2.81593	1.19e-08	2.3e-06	yes	3.50072	0.686688	-2.34992	0.000753219	0.0194046	yes	PF00106	GO:0016491,GO:0008152	AT3G61220.1	NAD(P)-binding Rossmann-fold superfamily protein
PAC:26357521	Glyma18g06145	Gm18:4732953-4744317	1.58064	2.13047	0.430657	0.550155	0.829488	no	0.433153	5.67949	3.71281	1.75e-08	3.14e-06	yes	0.345136	3.11455	3.17378	2.79785e-05	0.00166095	yes	PF01926	GO:0005525,GO:0015093,GO:0015684,GO:0016021,GO:0005622	AT5G58370.2	P-loop containing nucleoside triphosphate hydrolases superfamily protein
PAC:26335240	Glyma03g06255	Gm03:6452912-6462914	0.28165	0.316533	0.168453	0.848869	1	no	4.93163	0.520609	-3.24379	1.96e-08	3.48e-06	yes	3.22646	0.274106	-3.55715	7.32905e-08	1.35755e-05	yes	PF07725,PF00931	GO:0043531,GO:0006915,GO:0005524	AT5G17680.1	disease resistance protein (TIR-NBS-LRR class), putative
PAC:26296965	Glyma11g09070	Gm11:6412775-6417798	0.513528	0.208983	-1.29706	0.264638	0.61033	no	1.5536	12.7122	3.03253	3.66e-08	5.91e-06	yes	6.68678e-05	4.5191e-05	-0.565275	0.999522	1	no	PF00069	GO:0004672,GO:0005524,GO:0006468	AT4G35600.2	Protein kinase superfamily protein
PAC:26350156	Glyma07g37410	Gm07:42481251-42481560	228.324	297.923	0.383853	0.457817	0.774748	no	9.77369	82.7602	3.08196	7.01e-08	1.02e-05	yes	29.3685	126.94	2.1118	3.41953e-05	0.00196887	yes	PF00847	GO:0003700,GO:0006355	AT3G16770.1	ethylene-responsive element binding protein
PAC:26353038	Glyma16g27532	Gm16:31535888-31540490	0	0.624354	1.79769e+308	0.00418033	0.0503494	no	0	4.98251	1.79769e+308	9.33e-08	1.31e-05	yes	0.0109031	1.5563	7.15723	1.5922e-06	0.000173721	yes	PF00560	GO:0005515	AT5G36930.2	Disease resistance protein (TIR-NBS-LRR class) family
PAC:26332974	Glyma0220s50	scaffold_220:14-5602	1.79788	1.22254	-0.556418	0.395508	0.727064	no	0.322669	2.75633	3.09462	9.87e-08	1.38e-05	yes	0.498751	2.44235	2.29188	0.000111516	0.0049069	yes	PF01582,PF00931	GO:0043531,GO:0005515,GO:0007165,GO:0005622,GO:0045087,GO:0031224,GO:0004888,GO:0006915,GO:0005524	AT5G36930.2	Disease resistance protein (TIR-NBS-LRR class) family
PAC:26285418	Glyma14g28105	Gm14:34604239-34606245	0.624801	0	-1.79769e+308	0.0367379	0.19408	no	41.2143	0	-1.79769e+308	1.08e-07	1.51e-05	yes	49.1909	0	-1.79769e+308	4.60233e-07	6.24022e-05	yes			AT4G10450.1	Ribosomal protein L6 family
PAC:26340781	Glyma09g15750	Gm09:18604345-18607945	2.12819	8.28278	1.96049	0.013052	0.101229	no	0.377249	10.4898	4.79733	1.35e-07	1.8e-05	yes	1.56238	11.3109	2.8559	7.2973e-05	0.0035261	yes	PF03870	GO:0006351	AT3G59600.1	RNA polymerase Rpb8
PAC:26350802	Glyma07g30040	Gm07:35111247-35123164	4.64317	1.76937	-1.39188	0.0781477	0.316821	no	11.4847	1.13336	-3.34104	1.82e-07	2.33e-05	yes	17.7358	0.733013	-4.59668	3.74858e-11	1.67421e-08	yes	PF01486,PF00319	GO:0003677,GO:0046983,GO:0003700,GO:0006355,GO:0005634,GO:0043565	AT2G22540.1	K-box region and MADS-box transcription factor family protein
PAC:26301267	Glyma06g21920	Gm06:18534605-18541507	14.8173	8.46367	-0.80793	0.13045	0.42775	no	24.7688	5.88687	-2.07295	2.38e-07	2.95e-05	yes	95.4538	128.424	0.428037	0.3019	0.714159	no	PF00067	GO:0005506,GO:0009055,GO:0016705,GO:0020037,GO:0055114	AT5G07990.1	Cytochrome P450 superfamily protein
PAC:26301650	Glyma06g41700	Gm06:44984922-44988575	0.609028	0	-1.79769e+308	0.00905365	0.0816125	no	3.24423	0.0241519	-7.06959	2.8e-07	3.42e-05	yes	0.536368	0	-1.79769e+308	0.00388045	0.0576089	no	PF01582,PF00931	GO:0043531,GO:0005515,GO:0007165,GO:0005622,GO:0005524,GO:0045087,GO:0031224,GO:0004888,GO:0006915	AT5G17680.1	disease resistance protein (TIR-NBS-LRR class), putative
PAC:26345030	Glyma10g06880	Gm10:5624530-5626787	42.7906	30.4773	-0.489558	0.34384	0.684866	no	36.3301	8.9198	-2.02608	4.73e-07	5.28e-05	yes	30.6067	17.828	-0.779704	0.0432435	0.250827	no	PF00314		AT1G20030.2	Pathogenesis-related thaumatin superfamily protein
PAC:26338471	Glyma20g26391	Gm20:35867052-35873215	1.01654	0.862549	-0.236995	0.792403	0.939599	no	5.26509	0.378716	-3.79727	4.86e-07	5.38e-05	yes	3.39048	0.449057	-2.91652	0.000216313	0.00803841	yes	PF04083,PF00561	GO:0006629	AT2G15230.1	lipase 1
PAC:26300799	Glyma06g41880	Gm06:45152031-45155033	6.62592	2.13785	-1.63196	0.00661239	0.0674127	no	7.26754	25.9722	1.83743	5.89e-07	6.31e-05	yes	2.88523	3.52289	0.288076	0.553268	0.885826	no	PF01582,PF00931	GO:0043531,GO:0005515,GO:0007165,GO:0005622,GO:0005524,GO:0045087,GO:0031224,GO:0004888,GO:0006915	AT5G17680.1	disease resistance protein (TIR-NBS-LRR class), putative
PAC:26306711	Glyma08g47900	Gm08:46677578-46680884	8.28488	5.13366	-0.690495	0.261883	0.607381	no	10.195	1.33186	-2.93635	8.47e-07	8.48e-05	yes	10.9007	7.21166	-0.59602	0.189581	0.580019	no	PF00244	GO:0019904	AT3G02520.1	general regulatory factor 7
PAC:26345420	Glyma10g36990	Gm10:45027443-45032005	50.3961	141.986	1.49436	0.00745269	0.0727296	no	24.5658	84.537	1.78293	1.04e-06	0.000100231	yes	14.2473	18.6401	0.387726	0.340719	0.74923	no	PF00316	GO:0042578,GO:0005975	AT1G43670.1	Inositol monophosphatase family protein
PAC:26352809	Glyma16g34510	Gm16:37150855-37159882	0.733504	1.27741	0.800349	0.262795	0.608433	no	2.79813	0.368531	-2.92461	1.13e-06	0.000107374	yes	1.05313	1.38239	0.392484	0.48136	0.846751	no	PF00069	GO:0004672,GO:0005524,GO:0006468	AT1G73460.1	Protein kinase superfamily protein
PAC:26310600	Glyma08g19410	Gm08:14674611-14676320	24.3316	41.6553	0.77567	0.133811	0.433203	no	3.0005	14.1981	2.24242	1.48e-06	0.000134379	yes	2.28857	21.7975	3.25164	3.59233e-10	1.30056e-07	yes	PF00067	GO:0005506,GO:0009055,GO:0016705,GO:0020037,GO:0055114	AT3G26330.1	cytochrome P450, family 71, subfamily B, polypeptide 37
PAC:26291166	Glyma02g44090	Gm02:48761262-48765039	3.53913	0.953141	-1.89263	0.0175355	0.12062	no	5.48432	0.47684	-3.52373	1.82e-06	0.000158038	yes	2.94552	1.18381	-1.31508	0.0540567	0.287871	no	PF02544	GO:0016627,GO:0006629,GO:0005737,GO:0016021	AT3G55360.1	3-oxo-5-alpha-steroid 4-dehydrogenase family protein
PAC:26351204	Glyma16g01590	Gm16:1161766-1173675	2.04319	2.50876	0.296148	0.595392	0.853609	no	1.04842	4.27009	2.02606	2.17e-06	0.000184162	yes	2.00454	4.11247	1.03673	0.0129043	0.11949	no	PF01504,PF00118,PF01363	GO:0005524,GO:0044267,GO:0046872,GO:0016307,GO:0046488	AT3G14270.1	phosphatidylinositol-4-phosphate 5-kinase family protein
PAC:26327770	Glyma19g04240	Gm19:4320489-4323964	0.526283	0.026083	-4.33466	0.00562919	0.0604707	no	5.29517	0.767844	-2.78579	2.19e-06	0.000185508	yes	3.13166	0.268513	-3.54386	7.17211e-07	9.06741e-05	yes	PF03214	GO:0008466,GO:0016758,GO:0007047,GO:0030244,GO:0005618,GO:0030054	AT5G15650.1	reversibly glycosylated polypeptide 2
PAC:26327711	Glyma19g29180	Gm19:36747959-36753045	89.0775	50.5184	-0.818251	0.152761	0.466553	no	68.8626	19.556	-1.81611	2.22e-06	0.000187633	yes	188.772	121.876	-0.631228	0.209397	0.608689	no	PF08267,PF01717	GO:0003871,GO:0009086,GO:0008270,GO:0008652	AT5G17920.1	Cobalamin-independent synthase family protein
PAC:26323734	Glyma01g38470	Gm01:50564247-50567428	1.63295	6.69683	2.036	0.0131744	0.101901	no	3.17223	19.0173	2.58374	2.38e-06	0.000199322	yes	2.16029	5.64309	1.38526	0.0474042	0.265437	no	PF00179	GO:0016881	AT4G36800.1	RUB1 conjugating enzyme 1
PAC:26307270	Glyma08g42400	Gm08:42390382-42398119	11.8619	8.89696	-0.414951	0.433531	0.756643	no	9.55989	31.6683	1.72797	2.55e-06	0.000211897	yes	13.2524	13.3567	0.0113135	0.976537	0.997745	no	PF00285	GO:0046912,GO:0044262	AT3G58750.1	citrate synthase 2
PAC:26296168	Glyma11g34380	Gm11:36216374-36219937	0.641874	2.44e-05	-14.6826	0.99547	0.999433	no	5.54843	0.541635	-3.35668	3.49e-06	0.000268356	yes	0.508436	0	-1.79769e+308	0.00753291	0.0874532	no	PF00106	GO:0016491,GO:0008152	AT5G06060.1	NAD(P)-binding Rossmann-fold superfamily protein
PAC:26344592	Glyma10g07050	Gm10:5757099-5759119	57.1729	57	-0.00436893	0.993303	0.999433	no	47.576	14.0295	-1.76177	3.81e-06	0.000289927	yes	45.8124	31.9476	-0.520032	0.159764	0.528847	no	PF00314		AT1G20030.2	Pathogenesis-related thaumatin superfamily protein
PAC:26287101	Glyma14g33490	Gm14:41458475-41463776	0	0.0465208	1.79769e+308	0.0416323	1	no	2.96672	10.8052	1.86479	3.89e-06	0.00029514	yes	0.165674	0	-1.79769e+308	0.00819754	1	no	PF00173,PF03404,PF00175,PF00174,PF00970	GO:0020037,GO:0009055,GO:0055114,GO:0016491,GO:0030151	AT1G77760.1	nitrate reductase 1
PAC:26310717	Glyma08g23310	Gm08:17787730-17791161	1.13419	1.35579	0.257479	0.769809	0.930666	no	0.216856	3.45129	3.99233	4.15e-06	0.000309525	yes	0.941229	1.14052	0.277072	0.717436	0.942286	no	PF01370	GO:0016491,GO:0008152,GO:0003854,GO:0016616,GO:0006694,GO:0055114,GO:0003824,GO:0050662,GO:0044237,GO:0009058	AT1G15950.1	cinnamoyl coa reductase 1
PAC:26348696	Glyma07g39120	Gm07:43698942-43703093	1.97734	3.38219	0.774394	0.390883	0.723989	no	0.72844	9.07227	3.63858	4.83e-06	0.000349676	yes	0.796108	2.53252	1.66954	0.0646339	0.3205	no			AT1G11840.6	glyoxalase I homolog
PAC:26347831	Glyma07g00991	Gm07:570029-577382	1.03742	0.277648	-1.90166	0.0154768	0.112086	no	1.26992	0.0878606	-3.85337	5e-06	0.000358407	yes	1.10504	0.530354	-1.05907	0.0917872	0.393596	no	PF07725		AT4G36150.1	Disease resistance protein (TIR-NBS-LRR class) family
PAC:26344150	Glyma10g06940	Gm10:5683157-5684849	56.9296	39.5981	-0.52375	0.315228	0.659764	no	45.8928	11.6086	-1.98307	5.65e-06	0.000398038	yes	43.1797	24.4565	-0.820139	0.044429	0.254857	no	PF00314		AT1G20030.2	Pathogenesis-related thaumatin superfamily protein
PAC:26296637	Glyma11g06651	Gm11:4710441-4717038	4.28539	1.57816	-1.44119	0.0339514	0.184017	no	3.56636	0.347887	-3.35776	6.63e-06	0.000458424	yes	3.69024	1.70726	-1.11203	0.0538166	0.287275	no	PF00412,PF12315	GO:0008270	AT4G36860.1	LIM domain-containing protein
PAC:26334923	Glyma03g16660	Gm03:21186479-21201852	1.03304	3.17948	1.6219	0.056375	0.25656	no	0.830138	6.5001	2.96904	6.64e-06	0.000458424	yes	0.90759	2.87062	1.66125	0.0235432	0.172457	no	PF00227,PF10584	GO:0004298,GO:0051603,GO:0005839,GO:0004175,GO:0006511,GO:0019773	AT1G16470.1	proteasome subunit PAB1
PAC:26327014	Glyma19g40930	Gm19:47202690-47207923	12.3623	7.33789	-0.752506	0.167031	0.48753	no	13.8766	3.48973	-1.99146	6.92e-06	0.000474901	yes	32.1416	21.5585	-0.576182	0.119813	0.456781	no	PF03129,PF00587,PF09180	GO:0000166,GO:0004812,GO:0005524,GO:0006418,GO:0005737,GO:0004827,GO:0006433,GO:0006412	AT3G62120.1	Class II aaRS and biotin synthetases superfamily protein
PAC:26307638	Glyma08g40420	Gm08:40159115-40164304	0.941473	1.96499	1.06153	0.174718	0.499544	no	0.152044	2.25162	3.8884	7e-06	0.000479068	yes	0.289285	0.669428	1.21043	0.167002	0.541776	no	PF08295		AT1G24190.1	SIN3-like 3
PAC:26295997	Glyma11g10130	Gm11:7239839-7244364	0.244395	0.732767	1.58414	0.0710286	0.298568	no	3.81139	13.5638	1.83137	8.98e-06	0.0005832	yes	2.44982	2.05805	-0.251399	0.659564	0.925048	no	PF03727,PF00349	GO:0005524,GO:0016773,GO:0005975	AT1G50460.1	hexokinase-like 1
PAC:26318280	Glyma13g39261	Gm13:39913191-39919144	2.64817	2.79918	0.080009	0.900736	0.977147	no	2.34019	9.09523	1.95849	9.19e-06	0.000594934	yes	1.0544	0.739736	-0.511337	0.46392	0.836467	no	PF00332	GO:0004553,GO:0005975	AT2G27500.1	Glycosyl hydrolase superfamily protein
PAC:26336996	Glyma20g25640	Gm20:35284345-35291382	5.98539	1.89185	-1.66164	0.019408	0.129251	no	9.66545	1.70256	-2.50513	1.01e-05	0.000643025	yes	18.9375	4.93908	-1.93893	2.61791e-05	0.00158364	yes	PF01569	GO:0003824,GO:0016020	AT2G01180.1	phosphatidic acid phosphatase 1
PAC:26304367	Glyma04g11370	Gm04:9812842-9815919	31.0014	78.2908	1.33651	0.0103816	0.0882135	no	5.27594	20.0387	1.92529	1.21e-05	0.00074205	yes	4.07798	8.81569	1.11222	0.0351229	0.22129	no	PF03765,PF00650		AT1G22180.2	Sec14p-like phosphatidylinositol transfer family protein
PAC:26333746	Glyma03g03560	Gm03:3344404-3346855	23.6899	67.5391	1.51145	0.00430346	0.0512401	no	12.7434	37.6829	1.56415	1.72e-05	0.000996496	yes	2.09266	9.33573	2.15742	2.64632e-05	0.00159157	yes	PF00067	GO:0005506,GO:0009055,GO:0016705,GO:0020037,GO:0055114	AT4G31500.1	cytochrome P450, family 83, subfamily B, polypeptide 1
PAC:26353048	Glyma16g32010	Gm16:35215938-35218572	0.800391	0	-1.79769e+308	0.00585934	0.0619653	no	1.14435	0.0690725	-4.05028	1.77e-05	0.00102064	yes	0.646899	0.0623982	-3.37396	0.000618344	0.0169051	yes	PF00067	GO:0005506,GO:0009055,GO:0016705,GO:0020037,GO:0055114	AT3G48270.1	cytochrome P450, family 71, subfamily A, polypeptide 26
PAC:26290041	Glyma02g40981	Gm02:46187090-46191326	2.86468	4.98914	0.800418	0.151596	0.464642	no	2.09624	7.18246	1.77667	1.98e-05	0.00110836	yes	4.38666	6.57509	0.583889	0.15071	0.515958	no	PF00069	GO:0004672,GO:0005524,GO:0006468	AT1G66150.1	transmembrane kinase 1
PAC:26300265	Glyma06g06690	Gm06:4771693-4774915	0.0937354	0.0766519	-0.290272	0.792216	1	no	1.18688	0.0970596	-3.61216	2.03e-05	0.00112912	yes	1.09081	0.154357	-2.82106	0.000760087	0.0195184	yes	PF00004,PF07724,PF10431	GO:0005524,GO:0008134,GO:0006355,GO:0016887	AT2G25140.1	casein lytic proteinase B4
PAC:26343044	Glyma09g11770	Gm09:12016164-12025198	5.0846	1.98924	-1.35392	0.0355474	0.189903	no	2.99766	0.352394	-3.08858	2.29e-05	0.00123444	yes	3.48161	5.82485	0.742468	0.114925	0.445479	no	PF03822,PF00069	GO:0004672,GO:0005524,GO:0006468,GO:0007165	AT1G30270.1	CBL-interacting protein kinase 23
PAC:26316876	Glyma13g06811	Gm13:6962751-6984736	30.2661	62.2005	1.03922	0.0453872	0.222292	no	7.35453	24.1505	1.71535	2.39e-05	0.00126833	yes	8.25269	20.8533	1.33734	0.00194038	0.0368168	yes	PF01486,PF00319	GO:0003677,GO:0046983,GO:0003700,GO:0006355,GO:0005634,GO:0043565	AT5G60910.1	AGAMOUS-like 8
PAC:26338460	Glyma20g24450	Gm20:34121702-34129566	0.000938931	3.21681	11.7423	0.862749	0.965251	no	0	7.79374	1.79769e+308	2.53e-05	0.0013323	yes	2.28212	2.3901	0.0666962	0.928133	0.992038	no	PF01842	GO:0016597,GO:0008152	AT5G04740.1	ACT domain-containing protein
PAC:26356238	Glyma18g47190	Gm18:56876258-56884371	0.698528	0.00168744	-8.69334	0.70014	0.902671	no	0.191757	2.73976	3.83669	2.6e-05	0.00135878	yes	0	0.893865	1.79769e+308	0.00617204	0.0778042	no	PF01435	GO:0004222,GO:0006508,GO:0016020	AT4G01320.1	Peptidase family M48 family protein
PAC:26350568	Glyma07g00540	Gm07:258642-261286	16.8065	16.0482	-0.0666121	0.897387	0.976259	no	23.657	7.90177	-1.58202	2.65e-05	0.00137831	yes	26.8425	17.4562	-0.620781	0.0919038	0.393759	no	PF01842,PF02826,PF00389	GO:0016616,GO:0051287,GO:0008152,GO:0055114,GO:0016597,GO:0048037,GO:0004455,GO:0008652,GO:0006564,GO:0004617	AT1G17745.1	D-3-phosphoglycerate dehydrogenase
PAC:26353435	Glyma16g04830	Gm16:4115032-4116923	55.2052	78.155	0.501533	0.33633	0.677861	no	20.8686	60.1657	1.52761	2.93e-05	0.00149689	yes	15.775	41.5181	1.3961	0.000408867	0.0126797	yes	PF01161		AT1G65480.1	PEBP (phosphatidylethanolamine-binding protein) family protein
PAC:26326085	Glyma19g44970	Gm19:50244045-50249070	17.2702	30.7565	0.832604	0.114093	0.396105	no	13.0762	37.6647	1.52628	3.14e-05	0.00158088	yes	6.80456	20.0384	1.55819	0.000114157	0.00500043	yes	PF06203	GO:0005515	AT2G46790.1	pseudo-response regulator 9
PAC:26356676	Glyma18g43540	Gm18:53090645-53095460	5.83357	1.63496	-1.83512	0.00470974	0.054161	no	15.1984	4.79505	-1.6643	3.26e-05	0.00162976	yes	7.01791	5.25168	-0.418262	0.3292	0.738771	no	PF00909	GO:0072488,GO:0016020,GO:0008519	AT2G38290.1	ammonium transporter 2
PAC:26305179	Glyma04g10750	Gm04:8996654-9001066	1.81684	1.65298	-0.136364	0.860919	0.964537	no	1.59178	7.67185	2.26893	3.28e-05	0.00163731	yes	2.97844	6.52141	1.13063	0.0302709	0.200539	no	PF00587	GO:0000166,GO:0004812,GO:0005524,GO:0006418,GO:0005737,GO:0006412,GO:0006434,GO:0004828	AT1G11870.2	Seryl-tRNA synthetase
PAC:26294294	Glyma12g36098	Gm12:39209100-39209484	16.5083	55.1086	1.73909	0.00714622	0.0708441	no	20.3403	77.5839	1.93141	3.38e-05	0.00167689	yes	19.9166	33.0207	0.729397	0.180705	0.565684	no	PF00430	GO:0015078,GO:0015986,GO:0045263	ATCG00130.1	ATPase, F0 complex, subunit B/B\', bacterial/chloroplast
PAC:26331045	Glyma15g07590	Gm15:5336890-5345914	0.315634	0.293732	-0.103752	0.907971	1	no	1.07057	0.0894754	-3.58075	3.44e-05	0.00169546	yes	0	0	0	1	1	no	PF00176	GO:0003677,GO:0005524	AT1G61140.1	SNF2 domain-containing protein / helicase domain-containing protein / zinc finger protein-related
PAC:26295200	Glyma11g01610	Gm11:947791-955659	0.345932	0	-1.79769e+308	0.0419452	1	no	0.338074	3.60205	3.41341	3.86e-05	0.00186605	yes	0.577917	1.82537	1.65925	0.0467682	0.262942	no			AT4G10050.1	esterase/lipase/thioesterase family protein
PAC:26315615	Glyma13g27250	Gm13:30416011-30427268	3.48102	1.32411	-1.39449	0.0275111	0.159984	no	4.09276	0.959202	-2.09317	4.09e-05	0.00194713	yes	7.60226	8.24418	0.116948	0.758875	0.953668	no	PF03552	GO:0016760,GO:0030244,GO:0016020	AT5G05170.1	Cellulose synthase family protein
PAC:26329267	Glyma19g32650	Gm19:40386812-40389246	1.03593	0.776516	-0.415837	0.603437	0.857666	no	7.14174	1.67641	-2.0909	4.24e-05	0.00199933	yes	3.7889	3.21045	-0.239006	0.642471	0.919997	no	PF00067	GO:0005506,GO:0009055,GO:0016705,GO:0020037,GO:0055114	AT5G06900.1	cytochrome P450, family 93, subfamily D, polypeptide 1
PAC:26355723	Glyma18g53220	Gm18:61521221-61529613	0.0495339	0.0202201	-1.29263	0.395403	1	no	0.696793	0.0534893	-3.70341	4.29e-05	0.00201255	yes	0.192926	0.114002	-0.758983	0.397133	1	no	PF00069	GO:0004672,GO:0005524,GO:0006468	AT5G38210.1	Protein kinase family protein
PAC:26335386	Glyma03g01630	Gm03:1399892-1411355	147.604	271.011	0.876615	0.144641	0.452472	no	99.5136	312.992	1.65316	4.45e-05	0.00207553	yes	125.898	321.56	1.35283	0.00272858	0.0461954	yes	PF00106	GO:0016491,GO:0008152	AT3G61220.1	NAD(P)-binding Rossmann-fold superfamily protein
PAC:26295469	Glyma11g37450	Gm11:38558354-38559972	31.0683	77.9564	1.32722	0.0110487	0.0915283	no	12.9326	37.4359	1.53341	4.49e-05	0.00208535	yes	2.81893	2.00556	-0.491141	0.448387	0.826282	no	PF00011		AT4G27670.1	heat shock protein 21
PAC:26317449	Glyma13g26890	Gm13:30070997-30076596	3.13977	0.692927	-2.17988	0.00931635	0.0829128	no	3.90926	0.409968	-3.25331	4.85e-05	0.00223242	yes	4.2072	1.3302	-1.66122	0.0111533	0.110102	no	PF03145	GO:0006511,GO:0007275,GO:0005634	AT3G61790.1	Protein with RING/U-box and TRAF-like domains
PAC:26352302	Glyma16g32540	Gm16:35676576-35684221	5.40694	9.41578	0.800268	0.211998	0.550501	no	1.07814	6.85851	2.66935	4.89e-05	0.00224391	yes	0.923605	3.36072	1.86342	0.0126953	0.118126	no	PF00319,PF01486	GO:0003677,GO:0046983,GO:0003700,GO:0006355,GO:0005634,GO:0043565	AT2G45650.1	AGAMOUS-like 6
PAC:26298590	Glyma06g41326	Gm06:44600003-44601270	0.854387	0	-1.79769e+308	0.0101375	0.0868504	no	2.01405	0.139405	-3.85275	4.93e-05	0.00225383	yes	1.8277	0.125959	-3.85901	7.20275e-05	0.0035104	yes	PF00931	GO:0043531,GO:0006915,GO:0005524	AT5G17680.1	disease resistance protein (TIR-NBS-LRR class), putative
PAC:26288860	Glyma02g44610	Gm02:49134791-49139118	1.34269	0.379473	-1.82306	0.0490253	0.233345	no	2.64624	0	-1.79769e+308	5.09e-05	0.0023205	yes	1.05115	0.947482	-0.149796	0.838056	0.972433	no	PF00682	GO:0003824	AT2G26800.1	Aldolase superfamily protein
PAC:26338440	Glyma20g22600	Gm20:32546259-32550838	3.13872	1.81981	-0.786386	0.274514	0.619122	no	3.45671	0.429934	-3.00721	5.13e-05	0.00233572	yes	2.48088	1.98834	-0.319285	0.601441	0.905925	no	PF00069	GO:0004672,GO:0005524,GO:0006468	AT5G26751.1	shaggy-related kinase 11
PAC:26341539	Glyma09g19730	Gm09:24469739-24479376	0.513078	0.216533	-1.24459	0.157071	0.474064	no	0.27066	1.76635	2.70621	5.25e-05	0.00237653	yes	1.01185	1.95189	0.947869	0.120718	0.458462	no	PF00069	GO:0004672,GO:0005524,GO:0006468	AT1G18390.2	Protein kinase superfamily protein
PAC:26284559	Glyma14g04790	Gm14:3311640-3313756	0.873411	0.261879	-1.73776	0.0472657	0.227919	no	2.569	0.407035	-2.65799	5.28e-05	0.00238286	yes	1.50366	0.796689	-0.916387	0.178584	0.561628	no	PF00201	GO:0016758,GO:0008152	AT5G12890.1	UDP-Glycosyltransferase superfamily protein
PAC:26332013	Glyma15g18851	Gm15:15765648-15775486	3.0549	0.843876	-1.85602	0.0087442	0.0798146	no	1.48188	0	-1.79769e+308	5.49e-05	0.00245712	yes	7.06387	7.05426	-0.00196539	0.996043	0.999888	no	PF00481	GO:0003824	AT1G72770.1	homology to ABI1
PAC:26333937	Glyma03g06902	Gm03:7194336-7196544	0.654705	1.9469	1.57226	0.0636006	0.278215	no	0.781	4.8446	2.63298	5.73e-05	0.00254959	yes	0.861196	5.13569	2.57614	0.000139667	0.00584975	yes			AT5G36930.2	Disease resistance protein (TIR-NBS-LRR class) family
PAC:26300900	Glyma06g14150	Gm06:11156032-11161042	3.92855	4.81833	0.294536	0.628943	0.869682	no	2.8216	9.71226	1.78329	6.28e-05	0.0027316	yes	0	25.4941	1.79769e+308	1.83155e-08	4.26965e-06	yes	PF00072,PF06203	GO:0000156,GO:0000160,GO:0006355,GO:0005515	AT5G24470.1	pseudo-response regulator 5
PAC:26305435	Glyma04g11000	Gm04:9250132-9253882	2.53387	1.08056	-1.22957	0.13007	0.42735	no	2.56789	0	-1.79769e+308	7.45e-05	0.00312762	yes	2.06117	1.97314	-0.0629754	0.922828	0.990534	no	PF00481	GO:0003824	AT1G34750.1	Protein phosphatase 2C family protein
PAC:26330678	Glyma15g04500	Gm15:3149305-3154419	2.53376	3.75263	0.566623	0.416059	0.743828	no	0.916559	5.01927	2.45318	8.2e-05	0.00334733	yes	3.60996	6.58152	0.866436	0.0844204	0.37569	no	PF01370	GO:0003854,GO:0016616,GO:0006694,GO:0055114,GO:0003824,GO:0050662,GO:0044237,GO:0009058,GO:0008831,GO:0045226	AT3G46440.1	UDP-XYL synthase 5
PAC:26335754	Glyma03g38620	Gm03:44925729-44930360	0.820968	0.561283	-0.548598	0.483056	0.790924	no	0.364218	1.97569	2.43949	8.26e-05	0.00335927	yes	0.22961	0.898844	1.96889	0.0070261	0.0840055	no	PF01590,PF00512,PF08446,PF00989,PF00360	GO:0008020,GO:0006355,GO:0009584,GO:0018298,GO:0000155,GO:0007165,GO:0016020,GO:0005515	AT1G09570.1	phytochrome A
PAC:26298494	Glyma06g13400	Gm06:10545466-10550160	12.4628	5.98776	-1.05755	0.0489381	0.2331	no	15.8445	5.4894	-1.52926	9.18e-05	0.00365581	yes	9.76992	4.36571	-1.16213	0.00653701	0.0807019	no	PF01095,PF04043	GO:0030599,GO:0042545,GO:0005618,GO:0004857	AT5G53370.1	pectin methylesterase PCR fragment F
PAC:26357522	Glyma18g06145	Gm18:4732953-4744317	0.610429	0	-1.79769e+308	0.013204	0.102078	no	2.20915	0	-1.79769e+308	9.66e-05	0.00382291	yes	3.10096	1.42448	-1.12229	0.0678281	0.329716	no	PF01926	GO:0005525,GO:0015093,GO:0015684,GO:0016021,GO:0005622	AT5G58370.2	P-loop containing nucleoside triphosphate hydrolases superfamily protein
PAC:26318238	Glyma13g00580	Gm13:311687-319054	0.971899	0.247062	-1.97593	0.0289389	0.165279	no	1.31129	0	-1.79769e+308	0.000100136	0.00392148	yes	1.61528	0	-1.79769e+308	0.000132151	0.00559378	yes	PF05922,PF00082,PF06280,PF02225	GO:0004252,GO:0006508,GO:0042802,GO:0043086,GO:0005618,GO:0016020	AT4G30020.1	PA-domain containing subtilase family protein
PAC:26288139	Glyma02g40440	Gm02:45682076-45686253	0.434099	1.93407	2.15554	0.0256125	0.15291	no	0.249695	2.96241	3.56853	0.000104254	0.00405911	yes	3.15439	1.05699	-1.5774	0.0315167	0.206181	no	PF00013	GO:0003723	AT2G38610.1	RNA-binding KH domain-containing protein
PAC:26300606	Glyma06g47340	Gm06:49822770-49825211	7.90957	0.000400017	-14.2712	0.930815	0.984447	no	7.47118	1.19902	-2.63948	0.000105107	0.00408235	yes	13.0088	5.00302	-1.37861	0.00811616	0.0911118	no	PF01920	GO:0051082,GO:0006457,GO:0016272	AT3G22480.1	prefoldin 2
PAC:26345065	Glyma10g38940	Gm10:46671848-46675291	61.5247	44.2043	-0.476981	0.361439	0.700048	no	47.5099	15.3219	-1.63264	0.000106899	0.00412266	yes	76.1698	66.8084	-0.189189	0.610073	0.909833	no	PF03079	GO:0010309,GO:0055114	AT4G14710.1	RmlC-like cupins superfamily protein
PAC:26299014	Glyma06g06590	Gm06:4708985-4713752	1.15986	2.0487	0.820755	0.271942	0.616583	no	0	2.5942	1.79769e+308	0.000109648	0.00420065	yes	0	2.51715	1.79769e+308	0.000173028	0.00688495	yes	PF08839		AT2G31270.1	homolog of yeast CDT1 A
PAC:26338307	Glyma20g02800	Gm20:2377686-2380129	2.60418	2.10853	-0.304592	0.648262	0.87882	no	2.73039	8.7818	1.68541	0.000120753	0.00453873	yes	1.58607	3.23728	1.02933	0.0674587	0.328388	no	PF10250		AT3G05320.1	O-fucosyltransferase family protein
PAC:26341990	Glyma09g30190	Gm09:37070659-37075247	1.81641	2.36273	0.379367	0.63007	0.869961	no	1.19675	6.25803	2.38659	0.000121609	0.00455658	yes	1.22559	1.1997	-0.0308023	0.968491	0.996614	no	PF00191	GO:0005509,GO:0005544	AT1G68090.1	annexin 5
PAC:26351048	Glyma16g25750	Gm16:29804085-29810612	3.05288	7.84034	1.36075	0.0226513	0.141821	no	0.56917	3.03966	2.41698	0.00012996	0.00482408	yes	1.6206	5.914	1.86761	0.00047349	0.0140544	yes	PF12315,PF00412	GO:0008270	AT4G36860.1	LIM domain-containing protein
PAC:26352301	Glyma16g32540	Gm16:35676576-35684221	9.18478	20.7846	1.1782	0.0372505	0.195881	no	3.47872	13.0592	1.90844	0.000131437	0.00484502	yes	2.05599	5.86263	1.51172	0.0172914	0.141496	no	PF01486,PF00319	GO:0003677,GO:0046983,GO:0003700,GO:0006355,GO:0005634,GO:0043565	AT2G45650.1	AGAMOUS-like 6
PAC:26333226	Glyma03g03850	Gm03:3720508-3723236	2.72743	1.6063	-0.763801	0.285249	0.631529	no	4.5345	0.980544	-2.20929	0.000135246	0.00495104	yes	6.99222	1.27172	-2.45897	1.71252e-05	0.00114621	yes	PF00201	GO:0016758,GO:0008152	AT2G18570.1	UDP-Glycosyltransferase superfamily protein
PAC:26305438	Glyma04g05320	Gm04:4051965-4055582	1.67677	0.362965	-2.20778	0.012234	0.0972847	no	2.86319	0.45341	-2.65874	0.000135676	0.00496297	yes	1.83042	2.14454	0.228494	0.705101	0.938923	no	PF00762	GO:0004325,GO:0006783	AT5G26030.1	ferrochelatase 1
PAC:26315763	Glyma13g26591	Gm13:29765650-29768342	0.197204	1.26034	2.67605	0.0118179	0.0953975	no	0.176843	2.05259	3.5369	0.00013872	0.00506094	yes	0.154457	0.879827	2.51002	0.0126064	0.118017	no	PF04113	GO:0016021,GO:0042765	AT3G07140.1	GPI transamidase component Gpi16 subunit family protein
PAC:26286506	Glyma14g39690	Gm14:48721600-48724907	1.24112	2.77688	1.16183	0.120788	0.409703	no	0	2.58043	1.79769e+308	0.000139382	0.00507909	yes	8.52678e-05	0	-1.79769e+308	0.498192	1	no	PF00069	GO:0004672,GO:0005524,GO:0006468	AT5G37790.1	Protein kinase superfamily protein
PAC:26304952	Glyma04g11380	Gm04:9816053-9820112	1.10498	2.3823	1.10833	0.161074	0.478042	no	0.446531	2.9218	2.71003	0.000141652	0.00513441	yes	1.85831	9.21345	2.30975	1.79716e-05	0.00119118	yes	PF00300	GO:0016868,GO:0006096	AT1G22170.1	Phosphoglycerate mutase family protein
PAC:26289413	Glyma02g16740	Gm02:15100026-15102510	2.28794	2.08757	-0.132229	0.875146	0.969435	no	3.10272	12.4816	2.00819	0.000144925	0.00524509	yes	0.954993	0	-1.79769e+308	0.0119565	0.114554	no	PF02567	GO:0003824,GO:0009058	AT4G02860.1	Phenazine biosynthesis PhzC/PhzF protein
PAC:26312909	Glyma17g33690	Gm17:37653876-37659083	7.57955	4.63817	-0.708557	0.239292	0.584664	no	6.6532	1.4166	-2.23162	0.000156594	0.00558697	yes	13.3249	10.7128	-0.314791	0.442237	0.823098	no	PF00481	GO:0003824	AT4G31750.1	HOPW1-1-interacting 2
PAC:26338778	Glyma20g28411	Gm20:37333667-37337445	8.205	7.00072	-0.229001	0.671396	0.889837	no	19.5141	51.562	1.40179	0.000158979	0.00565095	yes	4.35998	4.79908	0.138438	0.756716	0.95339	no	PF00069	GO:0004672,GO:0005524,GO:0006468	AT3G04910.1	with no lysine (K) kinase 1
PAC:26331788	Glyma15g13280	Gm15:9906863-9911690	0.384548	0.255846	-0.587891	0.528933	1	no	1.09503	0	-1.79769e+308	0.000167154	0.00588031	yes	0.865917	0.500218	-0.791671	0.271293	0.682432	no			AT3G06880.1	Transducin/WD40 repeat-like superfamily protein
PAC:26355507	Glyma18g16300	Gm18:16724086-16728244	8.89416	11.3575	0.352717	0.50063	0.80074	no	8.94611	23.1819	1.37367	0.000171808	0.00600862	yes	11.6881	23.104	0.9831	0.00880076	0.0957386	no	PF00069	GO:0004672,GO:0005524,GO:0006468	AT5G15080.1	Protein kinase superfamily protein
PAC:26290102	Glyma02g29380	Gm02:30961076-30978328	1.01048	0.00021454	-12.2015	0.76428	0.928434	no	0.296901	1.33147	2.16497	0.000184555	0.0063705	yes	0.791457	1.58384	1.00084	0.0528259	0.284162	no	PF00271,PF00176,PF07529	GO:0003677,GO:0005524,GO:0003676,GO:0008026,GO:0004386	AT3G12810.1	SNF2 domain-containing protein / helicase domain-containing protein
PAC:26340347	Glyma09g31381	Gm09:38095072-38103732	8.54549	4.86257	-0.813446	0.161788	0.47925	no	9.4409	24.8138	1.39414	0.000193659	0.0066178	yes	4.15502	18.7349	2.1728	1.3983e-06	0.000158875	yes	PF07714	GO:0004672,GO:0005524,GO:0006468	AT1G66920.2	Protein kinase superfamily protein
PAC:26330523	Glyma15g09520	Gm15:6821850-6825201	2.32509	1.3288	-0.807161	0.286981	0.63303	no	2.05314	0.213426	-3.26602	0.000196156	0.00666972	yes	2.18661	1.81565	-0.268212	0.665764	0.926726	no	PF00657	GO:0016788,GO:0006629	AT1G29670.1	GDSL-like Lipase/Acylhydrolase superfamily protein
PAC:26353032	Glyma16g09740	Gm16:9539752-9551908	0.498672	1.51604	1.60415	0.0370172	0.195088	no	1.0183	0	-1.79769e+308	0.000197648	0.00669663	yes	0.832732	0	-1.79769e+308	0.00165731	0.0331385	yes	PF01764	GO:0004806,GO:0006629	AT3G07400.1	lipase class 3 family protein
PAC:26342159	Glyma09g27461	Gm09:34249334-34259485	5.74118	12.3209	1.10169	0.0867152	0.335806	no	0.804831	5.12551	2.67094	0.000210186	0.00702673	yes	0.800271	1.997	1.31927	0.113421	0.442233	no	PF00319,PF01486	GO:0003677,GO:0046983,GO:0003700,GO:0006355,GO:0005634,GO:0043565	AT2G45650.1	AGAMOUS-like 6
PAC:26297675	Glyma11g10460	Gm11:7473728-7474752	1411.93	836.259	-0.755651	0.254007	0.599029	no	864.614	303.691	-1.50945	0.000210334	0.00702677	yes	721.824	282.032	-1.35579	0.00155805	0.0317653	yes	PF01190		AT4G38770.1	proline-rich protein 4
PAC:26341664	Glyma09g19320	Gm09:24108520-24110795	1.46679	1.34506	-0.124995	0.87207	0.968599	no	2.33155	0.336681	-2.79183	0.000218709	0.00724075	yes	3.20171	3.24297	0.0184735	0.972682	0.997438	no	PF03547	GO:0055085,GO:0016021	AT1G71090.1	Auxin efflux carrier family protein
PAC:26313774	Glyma17g32080	Gm17:35339816-35343656	0.695895	3.85771	2.47081	0.00455577	0.0531724	no	0.426215	3.43969	3.01263	0.000221459	0.00729134	yes	0.405405	5.53285	3.77059	7.39403e-06	0.000597609	yes	PF00156	GO:0009116	AT5G11160.1	adenine phosphoribosyltransferase 5
PAC:26298530	Glyma06g01293	Gm06:824940-825851	0.489753	0	-1.79769e+308	0.0288898	0.165087	no	2.97563	0.168119	-4.14564	0.000226216	0.00740714	yes	5.50979	0.227925	-4.59537	1.30649e-06	0.000150086	yes	PF03492	GO:0008168	AT1G19640.1	jasmonic acid carboxyl methyltransferase
PAC:26298024	Glyma11g26663	Gm11:26110587-26145832	0	0.452438	1.79769e+308	0.00994741	0.0858725	no	0.96088	0	-1.79769e+308	0.000229059	0.00748484	yes	0.753967	0.844302	0.163257	0.808814	0.966763	no	PF00097		AT2G44950.1	histone mono-ubiquitination 1
PAC:26351230	Glyma16g29430	Gm16:33242249-33244325	40.0123	23.5684	-0.763593	0.143517	0.45055	no	9.76869	3.12206	-1.64567	0.000232267	0.00757414	yes	20.6481	12.6143	-0.710951	0.0604173	0.307845	no	PF00201	GO:0016758,GO:0008152	AT3G16520.3	UDP-glucosyl transferase 88A1
PAC:26349389	Glyma07g06830	Gm07:5506961-5509675	10.2152	4.52084	-1.17606	0.0539155	0.248982	no	10.1183	2.7792	-1.86423	0.00023462	0.00763521	yes	9.96123	5.54875	-0.844161	0.0759191	0.353616	no	PF02453	GO:0005783	AT2G46170.1	Reticulon family protein
PAC:26348306	Glyma07g04381	Gm07:3193493-3194042	0	1.75447	1.79769e+308	0.0118693	0.0953975	no	0.0864976	4.18352	5.59591	0.000237222	0.00768758	yes	0.10308	0.597156	2.53434	0.112068	0.439421	no			AT5G20630.1	germin 3
PAC:26355711	Glyma18g29390	Gm18:33667286-33673443	6.54174	12.8528	0.97434	0.0659375	0.285102	no	4.10654	11.3379	1.46515	0.000237516	0.00768758	yes	2.98126	9.35339	1.64957	0.000281846	0.00969701	yes	PF00069	GO:0004672,GO:0005524,GO:0006468	AT5G10520.1	ROP binding protein kinases 1
PAC:26308102	Glyma08g21370	Gm08:16213264-16218310	9.42694	18.0083	0.933799	0.0783985	0.316821	no	23.9168	59.7033	1.31978	0.000256244	0.00816103	yes	13.8202	13.143	-0.0724872	0.85435	0.977013	no	PF00365	GO:0003872,GO:0006096,GO:0005945	AT4G26270.1	phosphofructokinase 3
PAC:26357231	Glyma18g52650	Gm18:61203297-61206577	1.90731	1.58041	-0.271243	0.701651	0.902945	no	6.4853	1.87697	-1.78877	0.000264087	0.00834408	yes	4.84809	3.1591	-0.617906	0.202461	0.599167	no	PF00012	GO:0000902,GO:0005524	AT5G02500.1	heat shock cognate protein 70-1
PAC:26342883	Glyma09g17220	Gm09:21033673-21050265	0	0.000164541	1.79769e+308	0.489268	1	no	0	0.664116	1.79769e+308	0.000274921	0.00861797	yes	0.00102398	0.759253	9.53425	0.215023	0.615276	no	PF00271,PF07529,PF00176	GO:0003677,GO:0005524,GO:0003676,GO:0008026,GO:0004386	AT3G12810.1	SNF2 domain-containing protein / helicase domain-containing protein
PAC:26328067	Glyma19g25070	Gm19:30962084-30966653	0.962936	0.926787	-0.0552024	0.950883	0.990101	no	0.230251	1.81254	2.97673	0.000275258	0.0086229	yes	0.876054	2.53607	1.5335	0.0428965	0.249876	no	PF03650		AT5G20090.1	Uncharacterised protein family (UPF0041)
PAC:26354254	Glyma18g51260	Gm18:60197966-60201157	30.6361	12.5281	-1.29006	0.0134228	0.102984	no	27.7474	10.9684	-1.33899	0.000277339	0.00868239	yes	34.4488	24.9028	-0.46815	0.20181	0.598665	no	PF00393,PF03446	GO:0004616,GO:0050661,GO:0006098,GO:0055114	AT3G02360.1	6-phosphogluconate dehydrogenase family protein
PAC:26329947	Glyma15g02230	Gm15:1488816-1494705	3.11082	1.00406	-1.63145	0.0266458	0.156579	no	1.81538	6.18003	1.76734	0.000277985	0.0086945	yes	0.738235	1.17335	0.668487	0.351612	0.75918	no	PF03949,PF00390	GO:0016616,GO:0055114,GO:0051287	AT1G79750.1	NADP-malic enzyme 4
PAC:26313570	Glyma17g37120	Gm17:40954811-40960078	0	0.751259	1.79769e+308	0.00958103	0.0840566	no	0.112299	1.03262	3.20088	0.000283889	0.00883532	yes	0	0.225191	1.79769e+308	0.0174042	1	no	PF03492	GO:0008168	AT1G19640.1	jasmonic acid carboxyl methyltransferase
PAC:26294755	Glyma11g11290	Gm11:8042350-8042956	68.4489	21.9469	-1.64101	0.00866404	0.0793861	no	105.424	35.4691	-1.57157	0.000286893	0.0089056	yes	111.535	73.6238	-0.599255	0.141487	0.49838	no	PF00313,PF00098	GO:0003676,GO:0008270,GO:0003677,GO:0006355	AT2G21060.1	glycine-rich protein 2B
PAC:26314348	Glyma17g15460	Gm17:12194563-12195937	9.84955	5.08384	-0.954139	0.113042	0.394769	no	19.9531	6.997	-1.51181	0.000292584	0.00903531	yes	30.2512	20.0691	-0.592013	0.118842	0.454646	no	PF00847	GO:0003700,GO:0006355	AT5G47230.1	ethylene responsive element binding factor 5
PAC:26338113	Glyma20g28320	Gm20:37238495-37240635	0	0.654372	1.79769e+308	0.0204818	0.133383	no	0.472924	3.30682	2.80576	0.000298803	0.00919762	yes	0.172147	0.434804	1.33673	0.23679	0.644489	no	PF00702	GO:0003824,GO:0008152	AT2G32150.1	Haloacid dehalogenase-like hydrolase (HAD) superfamily protein
PAC:26332468	Glyma15g02790	Gm15:1939035-1946519	0.0571076	0.0415085	-0.460277	0.726721	1	no	3.92097	0.966238	-2.02076	0.000303314	0.00931249	yes	0.978812	0.391892	-1.32058	0.0706569	0.338799	no	PF05199,PF00732	GO:0016614,GO:0050660,GO:0055114	AT1G72970.1	Glucose-methanol-choline (GMC) oxidoreductase family protein
PAC:26310491	Glyma08g15000	Gm08:10912927-10914889	36.5979	13.6928	-1.41834	0.00773114	0.0742385	no	35.0763	13.4434	-1.3836	0.000305433	0.00935949	yes	36.768	16.7351	-1.13557	0.00340008	0.0529099	no	PF01159,PF03868	GO:0003735,GO:0006412,GO:0005622,GO:0005840	AT1G74060.1	Ribosomal protein L6 family protein
PAC:26319776	Glyma05g05130	Gm05:4417009-4418544	8.55959	4.38291	-0.965651	0.109956	0.388092	no	23.8388	8.97825	-1.40881	0.000321769	0.00974755	yes	37.95	30.9306	-0.295064	0.421678	0.808427	no	PF00847	GO:0003700,GO:0006355	AT5G47230.1	ethylene responsive element binding factor 5
PAC:26355454	Glyma18g13290	Gm18:12795863-12797546	0.573347	0.113665	-2.33462	0.0133441	0.102706	no	1.8301	0.296767	-2.62452	0.000322897	0.00975791	yes	2.5014	0.633934	-1.98033	0.00370783	0.0557463	no	PF00026	GO:0004190,GO:0006508	AT3G59080.1	Eukaryotic aspartyl protease family protein
PAC:26284352	Glyma0023s00410	scaffold_23:476540-479148	1.41684	3.15e-05	-15.4547	0.990295	0.999226	no	2.02178	0	-1.79769e+308	0.000322928	0.00975791	yes	2.3826	1.8256	-0.384169	0.563399	0.890687	no	PF00201	GO:0016758,GO:0008152	AT4G01070.1	UDP-Glycosyltransferase superfamily protein
PAC:26355774	Glyma18g51330	Gm18:60261175-60265418	0.9149	0.000285897	-11.6439	0.896876	0.976203	no	1.38042	0	-1.79769e+308	0.000331089	0.00994163	yes	0.48428	4.79195e-05	-13.3029	0.976937	0.997888	no	PF00560,PF00069,PF08263	GO:0004672,GO:0005524,GO:0006468,GO:0005515	AT5G16000.1	NSP-interacting kinase 1
PAC:26319754	Glyma05g31341	Gm05:36462145-36464849	1.44148	0.337965	-2.09261	0.00810089	0.0762952	no	0.937986	0.144554	-2.69796	0.00034808	0.010328	yes	2.34667	0.740016	-1.66498	0.00646188	0.0800225	no	PF05678		AT5G65170.1	VQ motif-containing protein
PAC:26287610	Glyma02g45400	Gm02:49682091-49683609	0.234289	0.0638678	-1.87513	0.133405	1	no	1.29085	0.030308	-5.41247	0.000348496	0.010328	yes	1.36245	0.164286	-3.05192	0.00027221	0.00948152	yes	PF00903	GO:0009072,GO:0003868	AT1G06570.1	phytoene desaturation 1
PAC:26333536	Glyma03g10046	Gm03:11918752-11929811	0.286618	0.403777	0.49443	0.609878	1	no	0	2.63941	1.79769e+308	0.000349005	0.0103302	yes	0	3.33095	1.79769e+308	0.000232199	0.00846421	yes	PF00722	GO:0004553,GO:0005975	AT3G23730.1	xyloglucan endotransglucosylase/hydrolase 16
PAC:26310852	Glyma08g21790	Gm08:16598227-16600999	0.417682	4.43e-05	-13.2042	0.990775	0.999322	no	0.131062	0.997249	2.9277	0.000358563	0.0105413	yes	0.155657	1.23132	2.98375	0.000263942	0.00926104	yes	PF00857	GO:0003824,GO:0008152	AT3G16190.1	Isochorismatase family protein
PAC:26347907	Glyma07g04050	Gm07:2908717-2913660	1.0334	2.42721	1.2319	0.118665	0.405191	no	0	2.13016	1.79769e+308	0.000359312	0.0105503	yes	2.0147	7.95444	1.98119	0.000203137	0.00764991	yes	PF02045	GO:0003700,GO:0006355,GO:0005634	AT1G72830.1	nuclear factor Y, subunit A3
PAC:26331613	Glyma15g27510	Gm15:29735915-29739430	0.531569	1.88158	1.82361	0.0232866	0.143777	no	2.01071	6.57302	1.70885	0.000363132	0.0106233	yes	0	0.0426251	1.79769e+308	0.13722	1	no	PF01370,PF04321	GO:0003854,GO:0016616,GO:0006694,GO:0055114,GO:0003824,GO:0050662,GO:0044237,GO:0009058,GO:0008831,GO:0045226	AT1G78570.1	rhamnose biosynthesis 1
PAC:26287148	Glyma14g09760	Gm14:7817067-7818291	13.5251	6.92406	-0.965951	0.0978293	0.361574	no	30.0145	72.9223	1.2807	0.00038043	0.0110298	yes	18.0827	28.0457	0.633171	0.104947	0.423878	no			AT1G27730.1	salt tolerance zinc finger
PAC:26337626	Glyma20g07280	Gm20:9965973-9977698	9.19607	3.94705	-1.22024	0.0293629	0.166631	no	6.75789	2.14122	-1.65814	0.000384587	0.0111149	yes	11.4246	6.24355	-0.87171	0.0282251	0.191913	no	PF00501	GO:0003824,GO:0008152	AT2G04350.1	AMP-dependent synthetase and ligase family protein
PAC:26312910	Glyma17g33690	Gm17:37653876-37659083	0	1.65135	1.79769e+308	0.0072376	0.0715731	no	1.25801	5.50962	2.13081	0.000388721	0.0112005	yes	0.423423	0.909313	1.10268	0.223612	0.627417	no	PF00481	GO:0003824	AT4G31750.1	HOPW1-1-interacting 2
PAC:26343309	Glyma09g26661	Gm09:33218707-33223656	1.43454	2.30158	0.682037	0.337774	0.679117	no	0.0683879	0.679776	3.31325	0.000393409	0.0113115	yes	0	0.517232	1.79769e+308	0.00349499	0.0538524	no	PF00067	GO:0005506,GO:0009055,GO:0016705,GO:0020037,GO:0055114	AT5G36140.1	cytochrome P450, family 716, subfamily A, polypeptide 2
PAC:26296948	Glyma11g12150	Gm11:8674521-8677020	0.354327	1.37965	1.96115	0.0144193	0.107329	no	0.220728	1.2587	2.51159	0.00039802	0.0114193	yes	0.491189	1.35811	1.46725	0.0317716	0.207395	no	PF07839	GO:0005516	AT2G38800.1	Plant calmodulin-binding protein-related
PAC:26297575	Glyma11g16391	Gm11:12236074-12236672	12.4739	13.2098	0.0826998	0.911878	0.980032	no	11.175	41.8601	1.9053	0.000398467	0.0114193	yes	28.3841	35.9233	0.339836	0.504581	0.860412	no	PF00223	GO:0015979,GO:0009522,GO:0009579,GO:0016021	ATCG00350.1	Photosystem I, PsaA/PsaB protein
PAC:26355473	Glyma18g13260	Gm18:12739320-12746700	1.49576	0	-1.79769e+308	0.00702873	0.0701213	no	1.93242	0	-1.79769e+308	0.000425155	0.0120183	yes	1.47573	0.324921	-2.18326	0.0171064	0.140673	no	PF00378	GO:0003824,GO:0008152	AT1G06550.1	ATP-dependent caseinolytic (Clp) protease/crotonase family protein
PAC:26309679	Glyma08g05330	Gm08:3780180-3783409	4.22337	7.49142	0.826842	0.21767	0.55743	no	3.96758	13.3309	1.74845	0.000428343	0.0120878	yes	1.88609	3.81287	1.01548	0.1251	0.468014	no			AT1G73600.2	S-adenosyl-L-methionine-dependent methyltransferases superfamily protein
PAC:26338114	Glyma20g28320	Gm20:37238495-37240635	3.69926	3.55381	-0.0578703	0.934418	0.985381	no	2.85668	10.0712	1.81783	0.000431995	0.0121613	yes	1.55428	0.81091	-0.938629	0.229214	0.63398	no	PF00702	GO:0003824,GO:0008152	AT2G32150.1	Haloacid dehalogenase-like hydrolase (HAD) superfamily protein
PAC:26353265	Glyma16g06390	Gm16:5765126-5765990	0.669805	0	-1.79769e+308	0.0227501	0.141821	no	2.84786	0.344821	-3.04596	0.000433273	0.0121901	yes	1.53368	0.311663	-2.29894	0.0117069	0.113081	no	PF00036		AT1G76650.1	calmodulin-like 38
PAC:26356270	Glyma18g52530	Gm18:61112206-61114202	0.201842	0.366995	0.862529	0.445226	1	no	4.64233	16.5125	1.83064	0.000440773	0.0123574	yes	0.129938	0.1881	0.533679	0.685312	1	no	PF00076	GO:0003676	AT5G02530.1	RNA-binding (RRM/RBD/RNP motifs) family protein
PAC:26326708	Glyma19g44410	Gm19:49850475-49855856	0.928387	0.373505	-1.3136	0.147123	0.456842	no	1.16658	0	-1.79769e+308	0.00045308	0.0125843	yes	0.681774	0.672886	-0.0189318	0.979559	0.998211	no	PF01764	GO:0004806,GO:0006629	AT3G61680.1	alpha/beta-Hydrolases superfamily protein
PAC:26357498	Glyma18g17227	Gm18:18357588-18370026	0.320387	0.992053	1.6306	0.0508294	0.239557	no	0.883382	3.12119	1.82099	0.000482366	0.0132058	yes	0.398517	1.41125	1.82426	0.00788295	0.0896925	no	PF08295,PF02671	GO:0006355,GO:0005634	AT1G24190.2	SIN3-like 3
PAC:26351263	Glyma16g22502	Gm16:25978681-25990897	0.500566	0.186747	-1.42247	0.211396	0.549957	no	1.75435	0.173509	-3.33785	0.000484765	0.0132487	yes	1.81096	2.18071	0.268048	0.671597	0.928673	no	PF01255	GO:0016765	AT2G17570.1	Undecaprenyl pyrophosphate synthetase family protein
PAC:26300145	Glyma06g01850	Gm06:1169726-1172962	63.8949	207.358	1.69835	0.00448273	0.0526026	no	83.1237	219.582	1.40143	0.000492502	0.0134065	yes	50.6185	55.6778	0.137435	0.714207	0.941568	no	PF00044,PF02800,PF02672	GO:0016620,GO:0055114	AT1G42970.1	glyceraldehyde-3-phosphate dehydrogenase B subunit
PAC:26286385	Glyma14g03710	Gm14:2393647-2399260	0	0.638502	1.79769e+308	0.0191258	0.128213	no	0.593786	3.40704	2.52051	0.000505623	0.0136934	yes	0	2.38638e-05	1.79769e+308	0.499619	1	no	PF00295	GO:0004650,GO:0005975	AT4G23820.1	Pectin lyase-like superfamily protein
PAC:26288861	Glyma02g44610	Gm02:49134791-49139118	0.439112	0.96583	1.13718	0.24228	0.587152	no	0	1.88066	1.79769e+308	0.000513	0.0138383	yes	0	0.212322	1.79769e+308	0.0335517	1	no	PF00682	GO:0003824	AT2G26800.1	Aldolase superfamily protein
PAC:26339263	Glyma20g28780	Gm20:37695280-37697973	1.64103	1.25219	-0.390146	0.654559	0.881637	no	0.323369	2.67709	3.04941	0.000513413	0.0138416	yes	1.49845	6.12234	2.03061	0.00229989	0.0411337	yes	PF01015	GO:0003735,GO:0006412,GO:0005622,GO:0005840	AT4G34670.1	Ribosomal protein S3Ae
PAC:26320230	Glyma05g08070	Gm05:8010684-8014602	0	0.61047	1.79769e+308	0.0132619	0.102404	no	0	1.52543	1.79769e+308	0.000518833	0.0139562	yes	0.169724	0	-1.79769e+308	0.0406947	1	no	PF01603	GO:0008601,GO:0007165,GO:0000159	AT5G25510.1	Protein phosphatase 2A regulatory B subunit family protein
PAC:26309720	Glyma08g20750	Gm08:15740594-15746754	0.510711	0.617012	0.272792	0.754215	0.924805	no	1.00484	0	-1.79769e+308	0.000535759	0.0142908	yes	3.22937	1.27553	-1.34016	0.0180465	0.14514	no	PF07714	GO:0004672,GO:0005524,GO:0006468	AT3G13690.1	Protein kinase protein with adenine nucleotide alpha hydrolases-like domain
PAC:26290304	Glyma02g47740	Gm02:51233112-51237730	7.0623	3.20189	-1.14122	0.0860312	0.333878	no	7.66652	1.95959	-1.96802	0.000538447	0.0143385	yes	18.559	14.9116	-0.315679	0.428046	0.813129	no	PF00400	GO:0005515	AT4G18905.1	Transducin/WD40 repeat-like superfamily protein
PAC:26335111	Glyma03g34821	Gm03:42125961-42126684	0	0	0	1	1	no	2.05304	11.0901	2.43344	0.000546803	0.014537	yes	0.144199	0.696478	2.27201	0.15054	0.5158	no	PF08534	GO:0016209,GO:0016491,GO:0055114	AT3G52960.1	Thioredoxin superfamily protein
PAC:26320697	Glyma05g03660	Gm05:2820384-2828038	10.6342	14.3712	0.434473	0.456426	0.773605	no	4.11311	13.5508	1.72008	0.000549296	0.0145544	yes	2.03251	9.02503	2.15067	0.000570759	0.0159695	yes	PF01486,PF00319	GO:0003677,GO:0046983,GO:0003700,GO:0006355,GO:0005634,GO:0043565	AT4G22950.1	AGAMOUS-like 19
PAC:26334526	Glyma03g18430	Gm03:23312388-23315708	5.78564	11.6745	1.01281	0.078048	0.316804	no	3.94287	11.5733	1.55348	0.000553366	0.0146379	yes	3.7574	10.5671	1.49178	0.00244848	0.0428032	yes	PF00248	GO:0055114,GO:0016491	AT2G37770.2	NAD(P)-linked oxidoreductase superfamily protein
PAC:26316350	Glyma13g42380	Gm13:42374895-42380397	0	1.21843	1.79769e+308	0.0089607	0.0810622	no	0.410371	2.49939	2.60657	0.00055549	0.0146778	yes	0.458661	1.98448	2.11326	0.00824003	0.0917963	no	PF00069	GO:0004672,GO:0005524,GO:0006468	AT1G72710.1	casein kinase 1-like protein 2
PAC:26286443	Glyma14g39790	Gm14:48884565-48887025	11.9172	22.9716	0.946805	0.071307	0.299292	no	5.97166	15.7664	1.40065	0.00055768	0.0147275	yes	11.0213	24.2858	1.13983	0.0038733	0.0575349	no	PF00724	GO:0010181,GO:0016491,GO:0055114	AT1G76680.1	12-oxophytodienoate reductase 1
PAC:26312593	Glyma17g07280	Gm17:5312961-5314439	0.0738605	0.0805461	0.125011	0.930949	1	no	6.59375	18.0645	1.45399	0.000562589	0.0148162	yes	0.214599	0.276043	0.363248	0.699451	1	no	PF00722,PF06955	GO:0004553,GO:0005975,GO:0016762,GO:0006073,GO:0005618,GO:0048046	AT4G25810.1	xyloglucan endotransglycosylase 6
PAC:26284583	Glyma14g02970	Gm14:1874610-1878417	1.34003	2.98317	1.15458	0.152951	0.466592	no	0.255671	2.07944	3.02383	0.000564313	0.0148452	yes	48.1796	72.3943	0.587452	0.112665	0.440097	no	PF00011		AT1G06460.1	alpha-crystallin domain 32.1
PAC:26295971	Glyma11g19190	Gm11:15880582-15889215	6.02121	5.09191	-0.241846	0.682593	0.89536	no	4.72459	1.21933	-1.9541	0.000578921	0.015113	yes	5.30064	2.33368	-1.18356	0.0260305	0.182882	no	PF07993,PF03015	GO:0003824,GO:0050662,GO:0044237,GO:0016620,GO:0055114	AT4G33790.1	Jojoba acyl CoA reductase-related male sterility protein
PAC:26329776	Glyma15g08020	Gm15:5640731-5647557	0.20151	0.383593	0.928722	0.269572	1	no	0	0.486147	1.79769e+308	0.000583502	0.0151994	yes	0.592848	0.64603	0.123939	0.841167	0.973354	no	PF02364	GO:0003843,GO:0006075,GO:0000148,GO:0016020	AT4G04970.1	glucan synthase-like 1
PAC:26348236	Glyma07g01830	Gm07:1217372-1221792	2.6863	1.15502	-1.2177	0.0903162	0.344325	no	1.91689	0.322374	-2.57196	0.000584428	0.0152069	yes	4.26996	4.42147	0.0503022	0.913309	0.98809	no	PF03985		AT1G79730.1	hydroxyproline-rich glycoprotein family protein
PAC:26287273	Glyma14g39290	Gm14:48411013-48415228	2.27282	3.69756	0.70209	0.228067	0.570287	no	4.28205	10.4873	1.29227	0.000588211	0.0152675	yes	4.35663	5.51143	0.339213	0.41011	0.800646	no	PF00069,PF08263	GO:0004672,GO:0005524,GO:0006468	AT1G66150.1	transmembrane kinase 1
PAC:26333378	Glyma03g38300	Gm03:44649666-44655866	1.01523	0.413823	-1.29473	0.077533	0.31564	no	2.8472	0.887918	-1.68105	0.000602652	0.0155443	yes	3.25787	0.75242	-2.11432	5.25926e-05	0.00273487	yes	PF00664,PF00005	GO:0005524,GO:0016887,GO:0042626,GO:0006810,GO:0055085,GO:0016021	AT1G02520.1	P-glycoprotein 11
PAC:26326607	Glyma19g31590	Gm19:39380528-39383551	0.920448	0	-1.79769e+308	0.0155871	0.112583	no	2.49698	0	-1.79769e+308	0.000604482	0.0155676	yes	0.483002	0	-1.79769e+308	0.0215933	0.163497	no	PF00332	GO:0004553,GO:0005975	AT3G57270.1	beta-1,3-glucanase 1
PAC:26300574	Glyma06g09310	Gm06:6846276-6856012	1.5774	0.433184	-1.86449	0.0242037	0.147414	no	0.0393231	0.708348	4.17101	0.000606979	0.0155983	yes	0.729465	0	-1.79769e+308	0.00350635	0.0539662	no	PF04928,PF04926,PF01909	GO:0016779,GO:0003723,GO:0004652,GO:0043631,GO:0005634,GO:0006351	AT4G32850.5	nuclear poly(a) polymerase
PAC:26353141	Glyma16g24270	Gm16:28103748-28112903	0	0	0	1	1	no	1.41477	0	-1.79769e+308	0.000613844	0.0157577	yes	0.520873	0.452042	-0.204474	0.824586	0.96966	no	PF05577	GO:0008236,GO:0006508	AT4G36195.1	Serine carboxypeptidase S28 family protein
PAC:26286384	Glyma14g03710	Gm14:2393647-2399260	4.60769	3.34339	-0.462734	0.459788	0.77565	no	8.61942	2.80686	-1.61863	0.00062076	0.0158926	yes	6.54478	1.53994	-2.08747	0.000109379	0.00483095	yes	PF00295	GO:0004650,GO:0005975	AT4G23820.1	Pectin lyase-like superfamily protein
PAC:26303518	Glyma04g08800	Gm04:6918932-6925250	2.8758	2.0919	-0.459148	0.528325	0.815753	no	40.3915	98.6804	1.28871	0.00062347	0.0159449	yes	4.34719	4.43226	0.0279612	0.955902	0.994823	no	PF00069	GO:0004672,GO:0005524,GO:0006468	AT4G28880.1	casein kinase I-like 3
PAC:26332909	Glyma15g01690	Gm15:1116832-1120395	0.664914	0.478914	-0.473402	0.654645	0.881727	no	2.56198	0	-1.79769e+308	0.000627608	0.0160164	yes	1.21265	1.87332	0.627435	0.41898	0.806355	no	PF00400	GO:0005515	AT1G52360.1	Coatomer, beta\' subunit
PAC:26284737	Glyma14g36280	Gm14:45510188-45517742	14.5827	8.92751	-0.707929	0.190271	0.521246	no	12.1374	4.37528	-1.47202	0.000630909	0.0160835	yes	21.1219	16.6214	-0.345695	0.357796	0.763484	no	PF00464	GO:0004372,GO:0006544,GO:0006563,GO:0016829,GO:0006520	AT5G26780.1	serine hydroxymethyltransferase 2
PAC:26341827	Glyma09g08290	Gm09:7403987-7406804	4.80238	1.97798	-1.27972	0.127178	0.422248	no	155.758	64.3451	-1.2754	0.000635835	0.0161918	yes	9.77634	9.7176	-0.00869484	0.987027	0.998901	no	PF09425,PF06200	GO:0005515	AT1G19180.1	jasmonate-zim-domain protein 1
PAC:26327906	Glyma19g34930	Gm19:42522419-42529188	0.189549	0	-1.79769e+308	0.032423	1	no	0.0243174	1.14119	5.55241	0.000640436	0.0162225	yes	0	1.44981	1.79769e+308	0.000437668	0.0133397	yes	PF00069	GO:0004672,GO:0005524,GO:0006468	AT4G28540.1	casein kinase I-like 6
PAC:26286884	Glyma14g32430	Gm14:39579870-39582951	0	1.51181	1.79769e+308	0.00716711	0.0710203	no	0.115737	1.26368	3.44871	0.000656179	0.0165459	yes	0	1.12884	1.79769e+308	0.00304743	0.0492339	yes	PF00481	GO:0003824	AT2G29380.1	highly ABA-induced PP2C gene 3
PAC:26297405	Glyma11g15090	Gm11:10804366-10805308	56.6105	31.2667	-0.856443	0.0994734	0.364623	no	64.4295	26.8711	-1.26167	0.000657793	0.0165623	yes	59.3195	63.0431	0.087831	0.810876	0.966998	no	PF00125	GO:0003677,GO:0006334,GO:0005634,GO:0000786	AT3G45980.1	Histone superfamily protein
PAC:26344607	Glyma10g34070	Gm10:42248950-42251619	3.22854	5.08e-06	-19.277	0.997029	0.999611	no	4.59488	1.36926	-1.74664	0.000659309	0.0165856	yes	2.04535	0.673245	-1.60314	0.0118058	0.113743	no	PF04578		AT5G45470.1	Protein of unknown function (DUF594)
PAC:26299006	Glyma06g23920	Gm06:21314533-21331539	0	0.654307	1.79769e+308	0.00455004	0.0531191	no	0.616168	0	-1.79769e+308	0.000664707	0.0166693	yes	0	0.00267423	1.79769e+308	0.411467	1	no	PF02170,PF02171,PF08699	GO:0005515	AT5G43810.1	Stabilizer of iron transporter SufD / Polynucleotidyl transferase
PAC:26310112	Glyma08g26900	Gm08:21223196-21226431	2.60902	2.36609	-0.141007	0.84802	0.959788	no	0.731324	3.44249	2.23487	0.000668409	0.0167313	yes	1.92829	4.5145	1.22725	0.0363687	0.225923	no	PF00076	GO:0003676	AT5G61030.1	glycine-rich RNA-binding protein 3
PAC:26299338	Glyma06g03200	Gm06:2252753-2257597	5.26872	6.94967	0.399491	0.463865	0.778191	no	7.00746	16.7821	1.25996	0.000670057	0.0167313	yes	3.96098	7.79297	0.976316	0.0244015	0.176658	no	PF07526,PF00046	GO:0003700,GO:0043565,GO:0006355,GO:0003677,GO:0005634	AT1G75410.1	BEL1-like homeodomain 3
PAC:26316745	Glyma13g39950	Gm13:40511056-40513055	1.42796	1.66125	0.218315	0.791504	0.939271	no	0.0387471	1.42607	5.20181	0.000670331	0.0167313	yes	0.046051	0.577625	3.64883	0.0194585	0.152908	no	PF07714	GO:0004672,GO:0005524,GO:0006468	AT2G28250.1	Protein kinase superfamily protein
PAC:26356870	Glyma18g53100	Gm18:61464602-61468984	1.36889	1.0922	-0.325772	0.703291	0.903843	no	1.61873	0	-1.79769e+308	0.000674975	0.0168045	yes	1.4488	1.94577	0.425484	0.54446	0.882914	no	PF01569	GO:0003824,GO:0016020	AT3G02600.1	lipid phosphate phosphatase 3
PAC:26323616	Glyma01g03921	Gm01:3390102-3396781	0.486187	0.186989	-1.37856	0.12881	0.425059	no	0.47745	0.0388017	-3.62116	0.000681729	0.0169186	yes	1.70243	0.554688	-1.61785	0.00699098	0.0837946	no	PF01582,PF00931,PF07725	GO:0043531,GO:0005515,GO:0007165,GO:0005622,GO:0045087,GO:0031224,GO:0004888,GO:0006915,GO:0005524	AT5G17680.1	disease resistance protein (TIR-NBS-LRR class), putative
PAC:26351449	Glyma16g04420	Gm16:3732948-3736178	39.7658	24.9379	-0.673187	0.195824	0.52886	no	21.9413	51.2394	1.2236	0.000687773	0.0170155	yes	78.8675	82.3658	0.062614	0.873348	0.980569	no	PF03953,PF00091	GO:0051258,GO:0043234,GO:0003924,GO:0005525,GO:0006184,GO:0007017,GO:0005874	AT5G19780.1	tubulin alpha-5
PAC:26307185	Glyma08g04690	Gm08:3341035-3342821	56.1208	21.4915	-1.38477	0.00905389	0.0816125	no	69.9797	29.5013	-1.24616	0.000689907	0.0170507	yes	74.7977	64.4218	-0.215447	0.558682	0.888115	no	PF00203	GO:0003735,GO:0006412,GO:0005840	AT5G09500.1	Ribosomal protein S19 family protein
PAC:26305748	Glyma04g01151	Gm04:724968-729449	0.141519	2.29e-05	-12.5964	0.989555	1	no	0	0.840549	1.79769e+308	0.000690617	0.0170594	yes	7.02862e-06	1.61941e-05	1.20416	0.999682	1	no	PF07526,PF00046	GO:0003700,GO:0043565,GO:0006355,GO:0003677,GO:0005634	AT4G34610.1	BEL1-like homeodomain 6
PAC:26355724	Glyma18g53220	Gm18:61521221-61529613	0.728853	0.192574	-1.92021	0.0363971	0.192787	no	3.25019	0.854005	-1.92821	0.00069872	0.0172236	yes	1.74936	0.2973	-2.55684	0.000637595	0.0172929	yes	PF00069	GO:0004672,GO:0005524,GO:0006468	AT5G38210.1	Protein kinase family protein
PAC:26355465	Glyma18g49410	Gm18:58816332-58821752	26.1854	20.3101	-0.366567	0.496558	0.798192	no	16.924	5.20293	-1.70167	0.000699427	0.0172236	yes	20.9699	9.7744	-1.10124	0.0157202	0.133946	no	PF00230	GO:0005215,GO:0006810,GO:0016020	AT5G37820.1	NOD26-like intrinsic protein 4;2
PAC:26286940	Glyma14g03550	Gm14:2309987-2314503	0	0	0	1	1	no	0	1.53411	1.79769e+308	0.000700325	0.0172279	yes	0	0.191747	1.79769e+308	0.0282503	1	no	PF00400	GO:0005515	AT5G08560.1	transducin family protein / WD-40 repeat family protein
PAC:26320271	Glyma05g28510	Gm05:34318927-34320836	18.1845	22.8392	0.328804	0.524362	0.813573	no	6.78961	16.7437	1.30222	0.000736812	0.0178136	yes	10.1687	11.1007	0.126526	0.753803	0.952726	no	PF01370	GO:0016491,GO:0008152,GO:0003854,GO:0016616,GO:0006694,GO:0055114,GO:0003824,GO:0050662,GO:0044237,GO:0009058,GO:0008831,GO:0045226	AT3G23820.1	UDP-D-glucuronate 4-epimerase 6
PAC:26297980	Glyma11g04390	Gm11:2981779-2985395	0	1.17152	1.79769e+308	0.00514985	0.0570826	no	1.01697	0	-1.79769e+308	0.000743077	0.0178836	yes	0.663413	0.830644	0.324322	0.666827	0.927048	no	PF00702	GO:0003824,GO:0008152	AT2G38740.1	Haloacid dehalogenase-like hydrolase (HAD) superfamily protein
PAC:26314335	Glyma17g07360	Gm17:5369480-5369982	0	0	0	1	1	no	0.221478	3.24654	3.87366	0.00074748	0.017956	yes	0	0	0	1	1	no	PF00188		AT4G25780.1	CAP (Cysteine-rich secretory proteins, Antigen 5, and Pathogenesis-related 1 protein) superfamily protein
PAC:26307637	Glyma08g40420	Gm08:40159115-40164304	1.61851	6.05006	1.90229	0.00460557	0.053506	no	2.66114	7.68875	1.5307	0.000752624	0.0180252	yes	0.0285159	3.45748	6.92181	6.77272e-05	0.00334369	yes	PF02671,PF08295	GO:0006355,GO:0005634	AT1G24190.2	SIN3-like 3
PAC:26308449	Glyma08g28040	Gm08:22305158-22310312	2.28452	1.44032	-0.665502	0.377183	0.713001	no	3.60793	0.824329	-2.12988	0.000766671	0.018222	yes	3.1051	3.76332	0.277368	0.605307	0.907657	no	PF00069	GO:0004672,GO:0005524,GO:0006468	AT5G15730.1	Protein kinase superfamily protein
PAC:26325363	Glyma01g02880	Gm01:2360197-2366406	2.19886	2.24932	0.0327328	0.966511	0.994471	no	0.290104	2.24421	2.95157	0.000781483	0.0184364	yes	0	1.00262	1.79769e+308	0.00709868	0.0845449	no	PF01486,PF00319	GO:0003677,GO:0046983,GO:0003700,GO:0006355,GO:0005634,GO:0043565	AT2G22540.1	K-box region and MADS-box transcription factor family protein
PAC:26311908	Glyma17g06740	Gm17:4803695-4811658	0.890741	0.276378	-1.68836	0.0579833	0.260908	no	0.746235	0	-1.79769e+308	0.000783758	0.0184719	yes	1.42075	0.294612	-2.26977	0.00272983	0.0461954	yes	PF06280,PF05922,PF00082,PF02225	GO:0004252,GO:0006508,GO:0042802,GO:0043086,GO:0005618,GO:0016020	AT4G30020.1	PA-domain containing subtilase family protein
PAC:26301475	Glyma06g09320	Gm06:6860663-6867677	5.79462	2.05239	-1.49741	0.0232355	0.143598	no	5.7072	1.62359	-1.81359	0.000808741	0.0189332	yes	10.7989	3.40957	-1.66323	0.000416176	0.0128563	yes	PF00365	GO:0003872,GO:0006096,GO:0005945	AT4G26270.1	phosphofructokinase 3
PAC:26312116	Glyma17g16350	Gm17:12998551-13004533	1.29525	0.507991	-1.35036	0.10209	0.370905	no	0.245555	1.45251	2.56444	0.000816359	0.0190677	yes	1.95397	1.35422	-0.528951	0.376134	0.777267	no	PF03141	GO:0008168,GO:0008152	AT4G18030.1	S-adenosyl-L-methionine-dependent methyltransferases superfamily protein
PAC:26347193	Glyma10g28170	Gm10:36962520-36968813	0.645017	0	-1.79769e+308	0.00533185	0.0584326	no	2.4027	0.651279	-1.88331	0.000820363	0.0191177	yes	1.37749	2.22308	0.690524	0.189251	0.579455	no	PF01590,PF00360,PF00512,PF08446,PF02518,PF00989	GO:0008020,GO:0006355,GO:0009584,GO:0018298,GO:0000155,GO:0007165,GO:0016020,GO:0005515,GO:0005524	AT1G09570.1	phytochrome A
PAC:26284393	Glyma14g13480	Gm14:13038618-13043907	10.473	4.71769	-1.15052	0.0448454	0.220494	no	0.854849	3.63084	2.08656	0.000829469	0.0192331	yes	5.24132	5.53309	0.078156	0.866192	0.979751	no	PF00155	GO:0016740,GO:0030170,GO:0009058,GO:0016769,GO:0008483,GO:0006520	AT4G31990.1	aspartate aminotransferase 5
PAC:26316975	Glyma13g07986	Gm13:8217324-8221166	0.496505	0	-1.79769e+308	0.0118258	0.0953975	no	1.34212	0	-1.79769e+308	0.000829706	0.0192331	yes	0.0300709	0	-1.79769e+308	0.158655	1	no	PF01061	GO:0016020	AT1G17840.1	white-brown complex homolog protein 11
PAC:26301695	Glyma06g41404	Gm06:44686411-44690459	1.69236	0.241726	-2.80759	0.0182424	0.123968	no	4.35268	0.439783	-3.30704	0.00082999	0.0192331	yes	2.47015	0.197614	-3.64384	0.00208463	0.0385767	yes	PF01582	GO:0005515,GO:0007165,GO:0005622,GO:0045087,GO:0031224,GO:0004888	AT5G45220.1	Disease resistance protein (TIR-NBS-LRR class) family
PAC:26321571	Glyma05g22760	Gm05:28155480-28156476	1.01066	0.314942	-1.68214	0.085313	0.332334	no	2.07622	0	-1.79769e+308	0.000830515	0.0192331	yes	2.88668	0.089847	-5.0058	8.21268e-06	0.000644459	yes	PF05678		AT2G22880.1	VQ motif-containing protein
PAC:26306498	Glyma08g28430	Gm08:22725456-22728471	25.8464	29.4379	0.18771	0.719659	0.910586	no	13.4105	31.6077	1.23691	0.000830631	0.0192331	yes	15.7686	28.077	0.832339	0.0277941	0.190567	no	PF01536	GO:0004014,GO:0006597,GO:0008295	AT3G02470.1	S-adenosylmethionine decarboxylase
PAC:26300465	Glyma06g13420	Gm06:10562116-10569462	0.992916	2.00191	1.01163	0.183897	0.512038	no	0.373772	1.96536	2.39456	0.000835482	0.0193132	yes	0.554555	4.98271	3.16753	1.78663e-06	0.00019101	yes			AT5G24270.1	Calcium-binding EF-hand family protein
PAC:26308448	Glyma08g28040	Gm08:22305158-22310312	2.91099	2.45759	-0.244265	0.726473	0.912991	no	0.693815	3.21824	2.21365	0.000847677	0.0195256	yes	2.97959	3.12007	0.0664663	0.906462	0.987714	no	PF00069	GO:0004672,GO:0005524,GO:0006468	AT5G15730.1	Protein kinase superfamily protein
PAC:26347909	Glyma07g04050	Gm07:2908717-2913660	0.762752	0.626624	-0.283614	0.756436	0.92587	no	1.24081	0	-1.79769e+308	0.000850782	0.0195594	yes	2.19131	3.40085	0.634101	0.274078	0.685504	no	PF02045	GO:0003700,GO:0006355,GO:0005634	AT1G72830.1	nuclear factor Y, subunit A3
PAC:26292921	Glyma12g24840	Gm12:27643378-27645256	277.646	482.882	0.798421	0.17312	0.496853	no	194.598	480.1	1.30284	0.000858201	0.0196826	yes	146.676	358.363	1.28879	0.00123978	0.0272655	yes			AT3G15353.2	metallothionein 3
PAC:26289662	Glyma02g46190	Gm02:50219628-50227651	1.21164	3.61477	1.57694	0.0213148	0.136759	no	1.40137	4.5563	1.70103	0.000864684	0.0197933	yes	2.09714	2.50971	0.259094	0.637753	0.918698	no			AT5G55060.1
PAC:26346178	Glyma10g44580	Gm10:50899200-50902420	0.94953	0.707463	-0.42456	0.633274	0.871186	no	1.24994	0	-1.79769e+308	0.000895225	0.0203268	yes	0.623346	0.712181	0.19221	0.81741	0.968743	no	PF00069	GO:0004672,GO:0005524,GO:0006468	AT5G13160.1	Protein kinase superfamily protein
PAC:26342774	Glyma09g05376	Gm09:4168083-4171535	0.657869	0	-1.79769e+308	0.00712404	0.070701	no	0.945154	0	-1.79769e+308	0.000900733	0.0204109	yes	0.330011	0.254658	-0.373956	0.653596	1	no	PF00067	GO:0005506,GO:0009055,GO:0016705,GO:0020037,GO:0055114	AT4G37340.1	cytochrome P450, family 81, subfamily D, polypeptide 3
PAC:26327987	Glyma19g05570	Gm19:6087841-6091946	0.755126	1.43026	0.921486	0.241719	0.586813	no	7.23956	17.4108	1.26601	0.000906394	0.0205024	yes	2.62609	9.42108	1.84297	0.000169831	0.00679738	yes	PF01619	GO:0004657,GO:0006537,GO:0006562,GO:0055114	AT5G38710.1	Methylenetetrahydrofolate reductase family protein
PAC:26351067	Glyma16g04890	Gm16:4203522-4207057	0.433074	1.78385	2.04231	0.0103924	0.0882388	no	0.209208	1.15547	2.46546	0.000916584	0.020645	yes	0.384099	0.72798	0.922419	0.224535	0.628483	no	PF03465,PF03464	GO:0016149,GO:0006415,GO:0005737	AT3G26618.1	eukaryotic release factor 1-3
PAC:26345974	Glyma10g43850	Gm10:50409655-50413023	0.972691	0.151485	-2.6828	0.00452805	0.0529186	no	1.51326	0.288278	-2.39213	0.000938618	0.0209604	yes	0.516495	0.303254	-0.768227	0.336474	0.745065	no	PF02431	GO:0016872,GO:0042398	AT3G55120.1	Chalcone-flavanone isomerase family protein
PAC:26297184	Glyma11g31310	Gm11:32350216-32353474	1.25445	0.254595	-2.30079	0.00664353	0.0675826	no	22.0276	9.32352	-1.24037	0.00094318	0.0210357	yes	4.99179	5.16932	0.0504161	0.912847	0.988031	no	PF00501	GO:0003824,GO:0008152	AT3G48990.1	AMP-dependent synthetase and ligase family protein
PAC:26321352	Glyma05g05260	Gm05:4565282-4568952	8.02629	7.75991	-0.0486918	0.939537	0.987241	no	9.30931	24.4546	1.39336	0.000980108	0.0216072	yes	12.8156	17.4994	0.449403	0.310977	0.724519	no	PF00071	GO:0005524,GO:0005525,GO:0007264,GO:0005634,GO:0005737,GO:0005622	AT4G17530.1	RAB GTPase homolog 1C
PAC:26320567	Glyma05g25750	Gm05:31772342-31780593	1.64989	0.0449446	-5.19808	0.0240113	0.146771	no	2.30202	0.118001	-4.28603	0.00100388	0.0220178	yes	1.43669	0.608123	-1.24031	0.148031	0.510888	no	PF07885		AT4G18160.1	Ca2+ activated outward rectifying K+ channel 6
PAC:26338777	Glyma20g28411	Gm20:37333667-37337445	1.7868	0.480008	-1.89625	0.0207699	0.134322	no	6.83201	16.1248	1.2389	0.00101714	0.0222389	yes	1.97749	3.15956	0.676052	0.203458	0.601132	no	PF00069	GO:0004672,GO:0005524,GO:0006468	AT3G04910.1	with no lysine (K) kinase 1
PAC:26298757	Glyma06g08670	Gm06:6331331-6336650	0.339511	0.12673	-1.4217	0.216909	1	no	0.239355	1.4361	2.58493	0.00102624	0.0223867	yes	0.216417	0.307813	0.508239	0.603486	1	no	PF00155	GO:0016740,GO:0030170,GO:0009058,GO:0016769,GO:0008483,GO:0006520	AT5G11520.1	aspartate aminotransferase 3
PAC:26287745	Glyma02g04750	Gm02:3889371-3893729	3.04721	3.59883	0.240036	0.674217	0.891606	no	2.11723	5.56525	1.39427	0.00103026	0.0224435	yes	1.60832	3.35137	1.0592	0.0335382	0.214874	no	PF01582,PF00931	GO:0043531,GO:0005515,GO:0007165,GO:0005622,GO:0045087,GO:0031224,GO:0004888,GO:0006915,GO:0005524	AT5G17680.1	disease resistance protein (TIR-NBS-LRR class), putative
PAC:26290621	Glyma02g42350	Gm02:47389565-47395404	0.000257259	0.0815195	8.30778	0.913416	1	no	0	0.897702	1.79769e+308	0.00107178	0.02311	yes	0.000482952	0.232856	8.91334	0.821511	1	no			AT2G40070.1
PAC:26310531	Glyma08g20830	Gm08:15811469-15819531	2.30764	0.348869	-2.72566	0.00559475	0.0602142	no	1.28201	0.10844	-3.56343	0.00108342	0.0232936	yes	3.64688	1.11058	-1.71535	0.0121272	0.115586	no	PF00400	GO:0005515,GO:0008601,GO:0007165,GO:0000159	AT1G17720.1	Protein phosphatase 2A, regulatory subunit PR55
PAC:26329320	Glyma19g03440	Gm19:3454615-3467505	0.14543	0	-1.79769e+308	0.0414263	1	no	0.0466685	0.513424	3.45963	0.00108597	0.0233379	yes	0.75824	0	-1.79769e+308	0.00191865	0.0365737	yes	PF00004,PF07724,PF10431,PF02861	GO:0005524,GO:0008134,GO:0006355,GO:0019538,GO:0016887	AT5G15450.1	casein lytic proteinase B3
PAC:26334419	Glyma03g03630	Gm03:3430118-3432394	9.37919	18.07	0.946062	0.0723131	0.302003	no	6.18398	14.9928	1.27766	0.00109409	0.0234596	yes	25.716	67.5238	1.39273	0.000214546	0.0080101	yes	PF00067	GO:0005506,GO:0009055,GO:0016705,GO:0020037,GO:0055114	AT4G31500.1	cytochrome P450, family 83, subfamily B, polypeptide 1
PAC:26331615	Glyma15g27510	Gm15:29735915-29739430	1.1009	0.399533	-1.4623	0.0942008	0.353856	no	4.14188	1.12943	-1.87469	0.00109623	0.0234739	yes	3.37687	2.70304	-0.321106	0.529467	0.875641	no	PF01370,PF04321	GO:0003854,GO:0016616,GO:0006694,GO:0055114,GO:0003824,GO:0050662,GO:0044237,GO:0009058,GO:0008831,GO:0045226	AT1G78570.1	rhamnose biosynthesis 1
PAC:26320312	Glyma05g29200	Gm05:34870283-34874742	0.555343	0.301445	-0.881484	0.372253	0.709066	no	0.27877	1.65299	2.56793	0.00111312	0.023708	yes	1.27821	2.82907	1.14621	0.070438	0.33817	no	PF00069	GO:0004672,GO:0005524,GO:0006468	AT4G18710.1	Protein kinase superfamily protein
PAC:26348902	Glyma07g15170	Gm07:14991241-14996204	38.9229	21.2874	-0.870615	0.0976558	0.361279	no	24.7125	10.5844	-1.2233	0.00112443	0.0238215	yes	44.6488	31.3042	-0.512266	0.171225	0.549399	no	PF00365	GO:0003872,GO:0006096,GO:0005945	AT4G26270.1	phosphofructokinase 3
PAC:26325219	Glyma01g34560	Gm01:46925228-46938022	0.230479	0.0767422	-1.58654	0.143121	1	no	0.395588	0	-1.79769e+308	0.00116628	0.0244372	yes	0.142709	0.338759	1.24719	0.150225	1	no	PF09324,PF01369	GO:0005086,GO:0032012,GO:0005622	AT3G60860.1	SEC7-like guanine nucleotide exchange family protein
PAC:26345581	Glyma10g11060	Gm10:11096162-11102436	9.00694	5.76127	-0.64465	0.264876	0.610365	no	8.18016	2.69202	-1.60344	0.00117526	0.0245393	yes	18.4444	12.5696	-0.553239	0.160045	0.529593	no	PF07859	GO:0016787,GO:0008152	AT5G06570.1	alpha/beta-Hydrolases superfamily protein
PAC:26318434	Glyma13g30720	Gm13:33247689-33248688	11.3161	9.46572	-0.257592	0.666118	0.886887	no	16.6271	5.74611	-1.53288	0.0011858	0.0246742	yes	8.34996	11.9058	0.511824	0.289093	0.701038	no	PF00847	GO:0003700,GO:0006355	AT4G17500.1	ethylene responsive element binding factor 1
PAC:26328286	Glyma19g42090	Gm19:48161906-48165327	0	0.0100302	1.79769e+308	0.443325	1	no	3.70614	0	-1.79769e+308	0.00118636	0.0246742	yes	3.72663	2.5868	-0.526704	0.489917	0.851923	no	PF01776	GO:0003735,GO:0006412,GO:0005622,GO:0005840	AT3G05560.1	Ribosomal L22e protein family
PAC:26309097	Glyma08g21900	Gm08:16666494-16668102	4.80119	15.4891	1.68978	0.0053632	0.058606	no	1.86301	6.78075	1.86381	0.00118685	0.0246742	yes	1.70178	3.65969	1.10468	0.0993979	0.412158	no	PF03244	GO:0015979,GO:0009522,GO:0009538	AT1G52230.1	photosystem I subunit H2
PAC:26301937	Glyma06g41913	Gm06:45165714-45166999	0	0.901154	1.79769e+308	0.00944052	0.0834984	no	0	1.74939	1.79769e+308	0.00121073	0.0249743	yes	0.0381002	1.58058	5.37452	0.00043154	0.0132028	yes			AT5G17680.1	disease resistance protein (TIR-NBS-LRR class), putative
PAC:26338717	Glyma20g22690	Gm20:32612281-32614569	2.53233	0	-1.79769e+308	0.00547831	0.0593936	no	2.26723	0	-1.79769e+308	0.00121073	0.0249743	yes	3.38659	0	-1.79769e+308	0.0013499	0.0287864	yes	PF00005	GO:0005524,GO:0016887	AT5G02270.1	non-intrinsic ABC protein 9
PAC:26351264	Glyma16g22502	Gm16:25978681-25990897	0	0.000132013	1.79769e+308	0.49811	1	no	0	1.77283	1.79769e+308	0.00123148	0.0253149	yes	0.817394	0.307167	-1.41201	0.138361	0.492093	no	PF01255	GO:0016765	AT2G17570.1	Undecaprenyl pyrophosphate synthetase family protein
PAC:26333661	Glyma03g07091	Gm03:7332865-7335624	0.0537012	0.603131	3.48945	0.0119086	0.0956295	no	0.0474104	0.794117	4.06608	0.00123537	0.0253664	yes	0.108129	0.996841	3.20461	0.000527526	0.0150958	yes	PF00931	GO:0043531,GO:0006915,GO:0005524	AT5G36930.2	Disease resistance protein (TIR-NBS-LRR class) family
PAC:26302380	Glyma06g42520	Gm06:45842820-45844534	0.571502	0.158886	-1.84677	0.0687849	0.292911	no	1.19311	0.150694	-2.98503	0.00124045	0.0254335	yes	1.14053	0.168796	-2.75635	0.00153218	0.0314255	yes	PF00112,PF08246	GO:0008234,GO:0006508	AT5G50260.1	Cysteine proteinases superfamily protein
PAC:26311970	Glyma17g32711	Gm17:36286675-36294712	5.42113	0.00558269	-9.92342	0.0729427	0.303453	no	7.59644	2.72897	-1.47697	0.00125236	0.0255898	yes	1.80058	0.650448	-1.46896	0.0276394	0.189943	no	PF00069	GO:0004672,GO:0005524,GO:0006468	AT5G38260.1	Protein kinase superfamily protein
PAC:26290538	Glyma02g10320	Gm02:8186067-8188789	0	1.72e-05	1.79769e+308	0.499677	1	no	1.04566	0	-1.79769e+308	0.00126366	0.0257547	yes	0.257568	0.546909	1.08635	0.256702	0.66693	no	PF00012	GO:0000902,GO:0005524	AT3G12580.1	heat shock protein 70
PAC:26303541	Glyma04g09740	Gm04:8031415-8033828	0.981338	0.49674	-0.982258	0.222332	0.563388	no	22.1489	9.71317	-1.18922	0.00126675	0.025801	yes	34.9597	6.7734	-2.36774	1.73416e-09	5.27859e-07	yes	PF00026	GO:0004190,GO:0006508	AT1G09750.1	Eukaryotic aspartyl protease family protein
PAC:26330558	Glyma15g18970	Gm15:15866438-15875554	5.47946	4.24268	-0.36906	0.566031	0.838788	no	9.91901	3.32089	-1.57863	0.00126701	0.025801	yes	14.0111	9.6978	-0.530837	0.211244	0.610715	no	PF02045	GO:0003700,GO:0006355,GO:0005634	AT1G72830.1	nuclear factor Y, subunit A3
PAC:26332169	Glyma15g24710	Gm15:25742532-25747238	15.3591	5.33525	-1.52546	0.00491592	0.0555475	no	14.3874	6.0365	-1.25302	0.00127955	0.0260007	yes	15.4817	24.5242	0.663636	0.074246	0.349459	no	PF00083	GO:0022857,GO:0055085,GO:0016021	AT4G02050.1	sugar transporter protein 7
PAC:26328347	Glyma19g36080	Gm19:43457870-43460509	0.941275	1.41089	0.583913	0.518271	0.810486	no	0.271684	2.12877	2.97002	0.00129429	0.0261981	yes	1.15202	1.12393	-0.0356078	0.965698	0.995931	no	PF00043		AT5G02790.1	Glutathione S-transferase family protein
PAC:26306499	Glyma08g28430	Gm08:22725456-22728471	39.2545	34.8181	-0.173024	0.74704	0.921741	no	17.4909	39.447	1.17331	0.00129693	0.0262202	yes	25.8195	44.0282	0.769969	0.0383702	0.233559	no	PF01536	GO:0004014,GO:0006597,GO:0008295	AT3G02470.1	S-adenosylmethionine decarboxylase
PAC:26299247	Glyma06g34940	Gm06:36668157-36673471	2.68755	2.30792	-0.219698	0.764841	0.928635	no	8.11094	19.7742	1.28568	0.0013	0.0262325	yes	3.90562	4.17592	0.096542	0.862483	0.97892	no	PF04209	GO:0004411,GO:0006559,GO:0006570,GO:0055114	AT5G54080.1	homogentisate 1,2-dioxygenase
PAC:26285030	Glyma14g11930	Gm14:10509877-10514208	1.22176	0.483386	-1.33771	0.132551	0.431474	no	1.27469	0.1476	-3.11039	0.00130075	0.0262325	yes	1.33841	0.87097	-0.619829	0.377943	0.778413	no	PF00400	GO:0005515	AT5G66240.1	Transducin/WD40 repeat-like superfamily protein
PAC:26321935	Glyma05g08470	Gm05:8356478-8358204	0.808087	2.03572	1.33295	0.0908557	0.345746	no	0.159231	1.03829	2.70501	0.00130691	0.0263106	yes	0.297119	3.33512	3.48863	1.75253e-06	0.000189003	yes	PF01177		AT1G15410.1	aspartate-glutamate racemase family
PAC:26330994	Glyma15g41670	Gm15:48846514-48852377	0	1.78125	1.79769e+308	0.00435912	0.0515756	no	0	1.41394	1.79769e+308	0.00132239	0.0265327	yes	0	1.09049	1.79769e+308	0.00253743	0.0438876	yes	PF03936,PF01397	GO:0010333,GO:0016829,GO:0008152,GO:0000287	AT1G79460.1	Terpenoid cyclases/Protein prenyltransferases superfamily protein
PAC:26354260	Glyma18g45960	Gm18:55644569-55649503	2.81186	0.91153	-1.62516	0.023503	0.144672	no	4.20841	1.27925	-1.71797	0.00133906	0.0267543	yes	3.68646	1.77786	-1.05209	0.053505	0.286333	no	PF00069	GO:0004672,GO:0005524,GO:0006468	AT4G00720.1	shaggy-like protein kinase 32
PAC:26320721	Glyma05g02670	Gm05:2029381-2032264	13.6545	8.01181	-0.76918	0.149867	0.461691	no	22.0689	9.56019	-1.20691	0.00133996	0.0267543	yes	26.9994	20.8595	-0.372224	0.311541	0.725085	no	PF03144,PF03143,PF00009	GO:0003924,GO:0005525,GO:0006414,GO:0005622,GO:0003746	AT4G20360.1	RAB GTPase homolog E1B
PAC:26341670	Glyma09g15786	Gm09:18742792-18768486	1.95921	0.596494	-1.71569	0.00701437	0.0700239	no	2.1204	0.713538	-1.57127	0.00134755	0.0268463	yes	5.68412	4.80195	-0.243316	0.520993	0.871491	no	PF00575,PF05843	GO:0003723,GO:0006397,GO:0005634	AT3G11964.1	RNA binding;RNA binding
PAC:26331715	Glyma15g08281	Gm15:5855455-5864633	0.530976	0	-1.79769e+308	0.0159276	0.114015	no	0.965237	0	-1.79769e+308	0.00141189	0.0278835	yes	0.459106	0.131421	-1.80463	0.0945263	0.400898	no			AT1G28320.1	protease-related
PAC:26321443	Glyma05g15376	Gm05:17252839-17255086	2.18873	6.74983	1.62476	0.00925991	0.0826777	no	1.14129	3.88603	1.76763	0.00142129	0.027999	yes	0.626968	1.54072	1.29714	0.0590214	0.303397	no			AT4G31590.1	Cellulose-synthase-like C5
PAC:26332574	Glyma15g01250	Gm15:751756-759418	0.105098	0.804412	2.93621	0.013685	0.104186	no	0.384163	2.20851	2.52328	0.0014222	0.027999	yes	0.0514506	1.17246	4.5102	0.00413434	0.0601632	no	PF00295	GO:0004650,GO:0005975	AT1G80170.1	Pectin lyase-like superfamily protein
PAC:26292756	Glyma12g36880	Gm12:39907397-39911401	0.00756907	0.054049	2.83608	0.416898	1	no	0.395507	0	-1.79769e+308	0.00142997	0.0280742	yes	0.0962675	0.0309591	-1.63669	0.233259	1	no	PF01582,PF00931	GO:0043531,GO:0005515,GO:0007165,GO:0005622,GO:0045087,GO:0031224,GO:0004888,GO:0006915,GO:0005524	AT5G17680.1	disease resistance protein (TIR-NBS-LRR class), putative
PAC:26348557	Glyma07g37730	Gm07:42696714-42700493	1.01634	1.21453	0.25701	0.753541	0.924485	no	0.955638	0	-1.79769e+308	0.0014533	0.0283729	yes	1.03529	0.930095	-0.154589	0.833392	0.971342	no	PF00481	GO:0003824	AT3G16560.1	Protein phosphatase 2C family protein
PAC:26351543	Glyma16g34070	Gm16:36751370-36754712	1.42682	2.93589	1.04099	0.110638	0.389835	no	3.42419	8.31358	1.27971	0.00146127	0.0284704	yes	1.77395	4.95991	1.48335	0.00284104	0.0472108	yes	PF00931	GO:0043531,GO:0006915,GO:0005524	AT5G17680.1	disease resistance protein (TIR-NBS-LRR class), putative
PAC:26307803	Glyma08g02610	Gm08:1794778-1800247	31.829	40.0328	0.330839	0.53317	0.818376	no	26.7395	11.9746	-1.15899	0.0014755	0.0286541	yes	53.1776	33.2517	-0.67739	0.0739887	0.348826	no	PF00759,PF09478	GO:0004553,GO:0005975,GO:0030246,GO:0005576	AT1G64390.1	glycosyl hydrolase 9C2
PAC:26285251	Glyma14g01880	Gm14:1083679-1086440	0.538224	0.13542	-1.99076	0.039547	0.203637	no	0.524404	0.0428811	-3.61226	0.00149634	0.0289411	yes	0.662649	0.40674	-0.704138	0.353631	0.760669	no	PF00067	GO:0005506,GO:0009055,GO:0016705,GO:0020037,GO:0055114	AT5G25120.1	ytochrome p450, family 71, subfamily B, polypeptide 11
PAC:26340717	Glyma09g21570	Gm09:26549776-26558142	0.888597	0	-1.79769e+308	0.00949915	0.0836924	no	0	1.13114	1.79769e+308	0.00149992	0.0289621	yes	0.358619	0.591066	0.720865	0.399561	0.792328	no	PF07651	GO:0005543	AT2G01600.1	ENTH/ANTH/VHS superfamily protein
PAC:26348332	Glyma07g30580	Gm07:35545788-35562487	5.11e-06	0.0163841	11.647	0.997753	1	no	0.653139	0	-1.79769e+308	0.00153058	0.0294419	yes	0	0.233978	1.79769e+308	0.00547779	1	no	PF00225	GO:0003777,GO:0005524,GO:0007018	AT4G21270.1	kinesin 1
PAC:26317047	Glyma13g05310	Gm13:5600634-5605923	6.92932	2.32296	-1.57675	0.0149701	0.109619	no	4.29996	1.21808	-1.81971	0.00153792	0.0295232	yes	10.5726	5.05153	-1.06553	0.0148495	0.129852	no	PF00888,PF10557	GO:0031625,GO:0006511,GO:0031461	AT1G26830.1	cullin 3
PAC:26298488	Glyma06g40790	Gm06:43976715-43980827	1.95604	0.56283	-1.79716	0.0263672	0.155442	no	3.37133	0.871744	-1.95134	0.00154367	0.0295929	yes	3.81874	3.02315	-0.337044	0.541331	0.881335	no	PF00248	GO:0055114,GO:0016491	AT1G60710.1	NAD(P)-linked oxidoreductase superfamily protein
PAC:26293792	Glyma12g03470	Gm12:2290782-2292249	0.508272	0.668442	0.395201	0.710341	0.906549	no	1.73978	0	-1.79769e+308	0.00156251	0.0298505	yes	0.00122059	0.877504	9.48968	0.812057	0.96708	no	PF00313,PF00098	GO:0003676,GO:0008270,GO:0003677,GO:0006355	AT2G21060.1	glycine-rich protein 2B
PAC:26349519	Glyma07g03330	Gm07:2344056-2347702	0	0	0	1	1	no	0.747216	0	-1.79769e+308	0.00156272	0.0298505	yes	0	0	0	1	1	no	PF00069	GO:0004672,GO:0005524,GO:0006468	AT3G15890.1	Protein kinase superfamily protein
PAC:26320475	Glyma05g28770	Gm05:34533825-34541966	1.29314	3.83511	1.56839	0.0241575	0.14727	no	3.10833	7.91711	1.34883	0.00159092	0.0302439	yes	2.93626	2.46449	-0.252691	0.632325	0.917149	no	PF00270,PF00271	GO:0003676,GO:0005524,GO:0008026,GO:0004386	AT2G42520.1	P-loop containing nucleoside triphosphate hydrolases superfamily protein
PAC:26354268	Glyma18g46620	Gm18:56320616-56335183	0.277745	0.581316	1.06556	0.361637	0.700275	no	0	1.91326	1.79769e+308	0.00160203	0.0304067	yes	0	0	0	1	1	no	PF02551	GO:0016291,GO:0006637	AT1G01710.1	Acyl-CoA thioesterase family protein
PAC:26302326	Glyma06g16175	Gm06:12689097-12739908	0.169151	0.503836	1.57464	0.106046	0.379851	no	0	0.572128	1.79769e+308	0.00161307	0.0305799	yes	0	0.388969	1.79769e+308	0.00449783	0.0638393	no	PF00098,PF01751,PF06839,PF01396,PF01131	GO:0003676,GO:0008270,GO:0003677,GO:0003916,GO:0006265,GO:0005694,GO:0003917	AT5G63920.1	topoisomerase 3alpha
PAC:26321612	Glyma05g02740	Gm05:2103120-2109606	0.150195	0.148383	-0.0175163	0.988141	1	no	0.0721514	0.691373	3.26037	0.00161476	0.0305997	yes	0.190985	0.632822	1.72834	0.0469595	0.263753	no	PF00069	GO:0004672,GO:0005524,GO:0006468	AT4G24740.1	FUS3-complementing gene 2
PAC:26289872	Glyma02g08145	Gm02:6375822-6381916	0	0.94037	1.79769e+308	0.00981806	0.0851372	no	0.554494	2.7106	2.28937	0.00161721	0.030634	yes	0.196564	0	-1.79769e+308	0.0382719	1	no	PF00320	GO:0003700,GO:0008270,GO:0043565,GO:0006355	AT3G54810.1	Plant-specific GATA-type zinc finger transcription factor family protein
PAC:26288140	Glyma02g40440	Gm02:45682076-45686253	5.14858	3.53818	-0.541167	0.428579	0.752756	no	3.53042	0.704531	-2.3251	0.00162547	0.0307508	yes	3.95288	5.81051	0.555759	0.300805	0.713301	no	PF00013	GO:0003723	AT2G38610.1	RNA-binding KH domain-containing protein
PAC:26338637	Glyma20g06200	Gm20:7920072-7923554	1.04312	0	-1.79769e+308	0.0220279	0.139469	no	1.25329	6.13614	2.29162	0.00163144	0.0307882	yes	2.62083	2.4013	-0.126212	0.866895	0.979811	no	PF01217	GO:0015031,GO:0008565	AT4G35410.2	Clathrin adaptor complex small chain family protein
PAC:26352790	Glyma16g34086	Gm16:36774650-36776469	0.705366	0.857862	0.282374	0.736398	0.917666	no	0.575876	2.4432	2.08494	0.00163232	0.0307882	yes	0.578905	8.21968	3.82768	1.19997e-09	3.82303e-07	yes	PF01582,PF00931	GO:0043531,GO:0005515,GO:0007165,GO:0005622,GO:0045087,GO:0031224,GO:0004888,GO:0006915,GO:0005524	AT5G17680.1	disease resistance protein (TIR-NBS-LRR class), putative
PAC:26290959	Glyma02g26630	Gm02:27600077-27615003	2.51462	4.3308	0.784291	0.213048	0.551775	no	1.34479	4.25884	1.66308	0.00164547	0.0309362	yes	2.76787	4.69249	0.761576	0.122515	0.462319	no	PF00271,PF00270	GO:0003676,GO:0005524,GO:0008026,GO:0004386	AT2G42520.1	P-loop containing nucleoside triphosphate hydrolases superfamily protein
PAC:26317630	Glyma13g07910	Gm13:8140962-8153289	1.95379	4.37834	1.1641	0.0630564	0.276711	no	14.5172	32.1939	1.14903	0.00164984	0.0309576	yes	3.49794	3.0438	-0.200632	0.666831	0.927048	no	PF01061,PF00005	GO:0005524,GO:0016887,GO:0016020	AT1G17840.1	white-brown complex homolog protein 11
PAC:26297495	Glyma11g10810	Gm11:7689661-7708723	0.583553	0.886727	0.603628	0.433822	0.756865	no	0.989343	0.191401	-2.36987	0.00165408	0.031001	yes	1.39585	0.860731	-0.697506	0.231033	0.636998	no	PF00069	GO:0004672,GO:0005524,GO:0006468	AT3G13530.1	mitogen-activated protein kinase kinase kinase 7
PAC:26303814	Glyma04g05990	Gm04:4571772-4572707	12.9577	32.1829	1.31249	0.0170292	0.118392	no	36.9158	15.6382	-1.23917	0.00167939	0.0313765	yes	39.2032	17.0442	-1.20169	0.00301668	0.0489522	yes	PF04145	GO:0005375,GO:0035434,GO:0016021	AT5G20650.1	copper transporter 5
PAC:26287841	Glyma02g04760	Gm02:3900058-3902004	4.32314	2.07881	-1.05632	0.10881	0.385909	no	4.22031	1.26274	-1.74079	0.00168641	0.0314829	yes	5.99912	3.85773	-0.636999	0.182644	0.568735	no	PF00266	GO:0008152	AT4G35630.1	phosphoserine aminotransferase
PAC:26345054	Glyma10g28890	Gm10:37786206-37789813	1.34769	0.217829	-2.62922	0.0111847	0.0922188	no	1.08432	0.0904382	-3.58372	0.00170665	0.0317367	yes	1.01581	0.756531	-0.425163	0.600846	0.905658	no	PF00262	GO:0005509	AT1G09210.1	calreticulin 1b
PAC:26305490	Glyma04g10693	Gm04:8916083-8937155	3.58007	8.37662	1.22638	0.0311255	0.173218	no	3.82292	9.18825	1.26512	0.0017281	0.0320234	yes	4.89286	2.94502	-0.732402	0.123682	0.464565	no	PF00128,PF02806,PF02922	GO:0003824,GO:0043169,GO:0005975,GO:0004553	AT4G09020.1	isoamylase 3
PAC:26299674	Glyma06g37260	Gm06:39710119-39711559	289.957	692.68	1.25635	0.0421531	0.211703	no	261.98	641.933	1.29296	0.00174561	0.0322852	yes	155.609	426.588	1.45492	0.000534263	0.0152248	yes			AT3G15353.1	metallothionein 3
PAC:26350088	Glyma07g40330	Gm07:44591115-44594138	22.0432	8.8292	-1.31998	0.013612	0.103852	no	16.3916	6.91404	-1.24536	0.00177641	0.0326534	yes	25.9947	26.606	0.0335365	0.927523	0.991816	no	PF02798,PF00647,PF00043	GO:0003746,GO:0006414,GO:0005853,GO:0005515	AT1G09640.1	Translation elongation factor EF1B, gamma chain
PAC:26284385	Glyma14g35220	Gm14:44046704-44048952	0.301274	1.23186	2.03169	0.0184223	0.124893	no	2.97296	8.13564	1.45235	0.00179947	0.0329499	yes	3.89488	3.75703	-0.0519873	0.920792	0.990049	no	PF00201	GO:0016758,GO:0008152	AT1G22360.1	UDP-glucosyl transferase 85A2
PAC:26345227	Glyma10g23470	Gm10:29634502-29642578	1.18909	2.49707	1.07038	0.187001	0.516157	no	0.28845	1.79728	2.63942	0.00180359	0.0330126	yes	1.03049	0.768934	-0.4224	0.608339	0.909032	no	PF05057		AT5G51180.1	alpha/beta-Hydrolases superfamily protein
PAC:26310621	Glyma08g17000	Gm08:12460104-12472870	0.17863	1.14997	2.68655	0.017866	0.122179	no	0.1952	1.54373	2.9834	0.00181624	0.0332059	yes	0.176479	1.96353	3.47588	0.00049275	0.0144025	yes	PF00318	GO:0003735,GO:0006412,GO:0005622,GO:0005840,GO:0015935	AT3G04770.2	40s ribosomal protein SA B
PAC:26316298	Glyma13g23170	Gm13:26624063-26628935	2.16829	2.20171	0.022065	0.97396	0.99603	no	0.689446	2.54864	1.88622	0.00182127	0.0332597	yes	1.02558	2.75223	1.42415	0.0191848	0.151499	no	PF03030	GO:0004427,GO:0009678,GO:0015992,GO:0016020	AT1G15690.1	Inorganic H pyrophosphatase family protein
PAC:26341107	Glyma09g18450	Gm09:22823300-22829678	0.436324	0	-1.79769e+308	0.0305107	0.170755	no	1.38301	0	-1.79769e+308	0.00183202	0.0333922	yes	0	1.08706	1.79769e+308	0.00237613	0.0419567	yes	PF01569	GO:0003824,GO:0016020	AT1G15080.1	lipid phosphate phosphatase 2
PAC:26317642	Glyma13g23630	Gm13:26990786-26993510	3.82544	1.7117	-1.1602	0.179456	0.505923	no	7.3939	1.65361	-2.16072	0.00184671	0.0335788	yes	6.2623	1.47097	-2.08992	0.00530036	0.0708895	no			AT3G47650.1	DnaJ/Hsp40 cysteine-rich domain superfamily protein
PAC:26289009	Glyma02g02790	Gm02:2108020-2112246	1.05871	0.264283	-2.00215	0.0567246	0.257573	no	1.84778	0.190987	-3.27424	0.00185515	0.0336981	yes	4.51191	4.8716	0.110656	0.845635	0.974771	no	PF01582	GO:0005515,GO:0007165,GO:0005622,GO:0045087,GO:0031224,GO:0004888	AT5G17680.1	disease resistance protein (TIR-NBS-LRR class), putative
PAC:26285316	Glyma14g05220	Gm14:3629830-3638064	0.192898	0.294436	0.610116	0.513535	1	no	0.914345	3.13715	1.77864	0.00187164	0.033869	yes	0.729846	0.541513	-0.430596	0.555981	0.887069	no	PF00860	GO:0005215,GO:0006810,GO:0055085,GO:0016020	AT2G05760.1	Xanthine/uracil permease family protein
PAC:26305726	Glyma04g05500	Gm04:4167331-4169630	0.0067036	11.6597	10.7643	0.0141669	0.106314	no	1.98027	6.01727	1.60341	0.00187782	0.0339422	yes	0.752075	4.05729	2.43157	0.00031721	0.0105359	yes	PF00447	GO:0003700,GO:0043565,GO:0006355,GO:0005634	AT2G26150.1	heat shock transcription factor A2
PAC:26330522	Glyma15g09520	Gm15:6821850-6825201	0.299772	0.389158	0.376493	0.722373	1	no	0	0.878528	1.79769e+308	0.00191434	0.0344589	yes	0.711187	0.237617	-1.58159	0.0891815	0.387058	no	PF00657	GO:0016788,GO:0006629	AT1G29670.1	GDSL-like Lipase/Acylhydrolase superfamily protein
PAC:26298571	Glyma06g10650	Gm06:8046833-8049365	0.476052	0.768515	0.690954	0.467146	0.780638	no	0.586983	2.66117	2.18067	0.00193417	0.0347373	yes	0.466053	0.629742	0.434267	0.624002	0.915059	no	PF00244	GO:0019904	AT1G78300.1	general regulatory factor 2
PAC:26291935	Glyma12g36150	Gm12:39217857-39219770	44.9154	61.9788	0.464564	0.383605	0.718002	no	36.0108	79.2201	1.13744	0.00194382	0.0348712	yes	29.0989	45.8856	0.657075	0.0744098	0.34974	no	PF01333	GO:0005506,GO:0009055,GO:0020037,GO:0015979,GO:0031361	ATCG00540.1	photosynthetic electron transfer A
PAC:26317489	Glyma13g10791	Gm13:12944679-12948456	0.0304508	0	-1.79769e+308	0.158655	1	no	0.795165	0	-1.79769e+308	0.00195494	0.034969	yes	0.177059	0.0569343	-1.63686	0.181856	1	no	PF02535	GO:0046873,GO:0030001,GO:0055085,GO:0016020	AT1G05300.1	zinc transporter 5 precursor
PAC:26310144	Glyma08g23120	Gm08:17611698-17614488	0	0	0	1	1	no	1.64655	0	-1.79769e+308	0.00195494	0.034969	yes	1.10156	0	-1.79769e+308	0.00545475	0.0718911	no	PF01073	GO:0003854,GO:0016616,GO:0006694,GO:0055114,GO:0003824,GO:0050662,GO:0044237	AT2G33590.1	NAD(P)-binding Rossmann-fold superfamily protein
PAC:26354803	Glyma18g40690	Gm18:49384186-49404912	4.25723	5.49215	0.367458	0.569711	0.840691	no	3.26461	9.05983	1.47257	0.00196411	0.0350771	yes	10.0778	24.9289	1.30663	0.00130167	0.0280912	yes	PF00248	GO:0055114,GO:0016491	AT2G37770.2	NAD(P)-linked oxidoreductase superfamily protein
PAC:26332262	Glyma15g14000	Gm15:10568140-10574343	0.192781	0	-1.79769e+308	0.0741389	1	no	0.184365	1.76992	3.26305	0.001967	0.0351142	yes	1.854	2.63418	0.506717	0.478788	0.844999	no	PF04116	GO:0005506,GO:0016491,GO:0006633,GO:0055114	AT2G34770.1	fatty acid hydroxylase 1
PAC:26320178	Glyma05g08260	Gm05:8219985-8222377	5.20729	7.16314	0.46006	0.485933	0.792037	no	2.4825	8.23973	1.73081	0.00197218	0.0351557	yes	2.54185	4.33568	0.770379	0.225571	0.630104	no	PF00071	GO:0005525,GO:0007264,GO:0005622	AT5G20010.1	RAS-related nuclear protein-1
PAC:26343758	Glyma10g01280	Gm10:929948-934478	5.13482	2.48085	-1.04948	0.114289	0.396543	no	4.61958	11.4292	1.30689	0.00199038	0.0354271	yes	6.94603	11.8448	0.76999	0.0695773	0.335557	no	PF00069	GO:0004672,GO:0005524,GO:0006468	AT5G26751.1	shaggy-related kinase 11
PAC:26314403	Glyma17g35800	Gm17:39804026-39810838	1.41172	3.52203	1.31896	0.0583987	0.261993	no	4.39412	10.6144	1.27237	0.00202247	0.0358514	yes	6.70659	11.7054	0.803523	0.0522347	0.281998	no	PF00155	GO:0016740,GO:0030170,GO:0009058,GO:0016769	AT4G36480.1	long-chain base1
PAC:26346806	Glyma10g36460	Gm10:44605623-44607567	13.3602	17.0279	0.349956	0.533681	0.818585	no	8.59169	21.4486	1.31987	0.00202921	0.0359309	yes	12.0032	31.1024	1.37361	0.0013214	0.028305	yes	PF00156	GO:0009116	AT1G71750.1	Hypoxanthine-guanine phosphoribosyltransferase
PAC:26336487	Glyma03g05946	Gm03:6173766-6183678	0.0616863	0	-1.79769e+308	0.0703515	1	no	0	0.89855	1.79769e+308	0.00204042	0.0360672	yes	0	0.290123	1.79769e+308	0.0128128	1	no	PF01582,PF07725,PF00931	GO:0043531,GO:0005515,GO:0007165,GO:0005622,GO:0045087,GO:0031224,GO:0004888,GO:0006915,GO:0005524	AT5G17680.1	disease resistance protein (TIR-NBS-LRR class), putative
PAC:26356005	Glyma18g17100	Gm18:17924780-17933864	9.85317	14.9627	0.602706	0.246485	0.59139	no	5.8545	13.2342	1.17666	0.00204068	0.0360672	yes	4.93399	15.4954	1.65101	6.26233e-05	0.00313701	yes	PF00149	GO:0016787	AT1G10430.1	protein phosphatase 2A-2
PAC:26344313	Glyma10g06430	Gm10:5153373-5155263	13.5086	27.2891	1.01445	0.0725342	0.302581	no	18.1361	41.6154	1.19825	0.00204293	0.0360935	yes	18.0047	16.7337	-0.105624	0.813466	0.967431	no			AT5G52970.1	thylakoid lumen 15.0 kDa protein
PAC:26310465	Glyma08g46090	Gm08:45293247-45298328	39.5221	18.3291	-1.10852	0.0342965	0.185106	no	41.1974	18.9438	-1.12083	0.00207172	0.0365346	yes	34.6434	26.7387	-0.373655	0.308511	0.722126	no	PF00254,PF00515	GO:0006457,GO:0005515	AT3G25230.1	rotamase FKBP 1
PAC:26306500	Glyma08g28430	Gm08:22725456-22728471	1.66955	0.550773	-1.59993	0.0698329	0.295631	no	0.981234	0	-1.79769e+308	0.00207463	0.0365589	yes	0.931848	1.48492	0.672223	0.367561	0.771312	no	PF01536	GO:0004014,GO:0006597,GO:0008295	AT3G02470.1	S-adenosylmethionine decarboxylase
PAC:26307076	Glyma08g42150	Gm08:42088275-42113039	0	0	0	1	1	no	0.563245	0.0871735	-2.6918	0.00208394	0.036682	yes	0.48095	0.000160556	-11.5486	0.839675	0.972884	no	PF02364	GO:0003843,GO:0006075,GO:0000148,GO:0016020	AT1G06490.1	glucan synthase-like 7
PAC:26354678	Glyma18g52860	Gm18:61306125-61309923	7.41676	13.9618	0.912622	0.0984875	0.362597	no	82.1025	192.5	1.22936	0.00209501	0.0367825	yes	12.5704	18.5453	0.561022	0.151934	0.51785	no	PF07983,PF00332	GO:0004553,GO:0005975	AT3G55430.1	O-Glycosyl hydrolases family 17 protein
PAC:26310460	Glyma08g06570	Gm08:4712429-4715743	0	0	0	1	1	no	0.284613	2.54849	3.16257	0.00210532	0.0369498	yes	0	1.18034	1.79769e+308	0.0121725	0.115879	no	PF03358		AT4G27270.1	Quinone reductase family protein
PAC:26321381	Glyma05g02730	Gm05:2090766-2093137	7.82815	19.9527	1.34984	0.0119529	0.0958841	no	1.33613	4.40402	1.72076	0.00210841	0.0369905	yes	2.6114	14.1487	2.43777	8.93005e-07	0.000108877	yes	PF00067	GO:0005506,GO:0009055,GO:0016705,GO:0020037,GO:0055114	AT4G13310.1	cytochrome P450, family 71, subfamily A, polypeptide 20
PAC:26329125	Glyma19g34730	Gm19:42331243-42335230	0	0.00955717	1.79769e+308	0.373487	1	no	1.06758	0	-1.79769e+308	0.00211017	0.0370077	yes	0.439949	0.354045	-0.313402	0.746991	0.950189	no	PF04884		AT2G31190.1	Protein of unknown function, DUF647
PAC:26335690	Glyma03g04500	Gm03:4663430-4668618	0.455706	0.564281	0.308309	0.769876	0.930707	no	0.96338	4.1843	2.11881	0.00211223	0.0370303	yes	0.522783	1.25094	1.25872	0.148987	0.512447	no	PF00352	GO:0003677,GO:0006355,GO:0006367,GO:0003702	AT1G55520.1	TATA binding protein 2
PAC:26307091	Glyma08g03060	Gm08:2155251-2162828	0.268554	0	-1.79769e+308	0.0215507	1	no	0.53688	0	-1.79769e+308	0.00211601	0.0370751	yes	0.423323	0.130492	-1.6978	0.0614523	0.31129	no	PF00432	GO:0003824	AT2G07050.1	cycloartenol synthase 1
PAC:26297457	Glyma11g03900	Gm11:2611615-2612860	8.32263	4.65845	-0.837189	0.183487	0.511691	no	7.50593	2.36119	-1.66852	0.00211712	0.0370751	yes	29.1745	29.3845	0.0103446	0.978072	0.99799	no	PF00847	GO:0003700,GO:0006355	AT5G47230.1	ethylene responsive element binding factor 5
PAC:26342901	Glyma09g25470	Gm09:31726267-31730901	2.6945	1.75807	-0.616028	0.344754	0.685794	no	3.73802	8.68646	1.21649	0.0021239	0.037153	yes	0.954653	1.3313	0.479792	0.456836	0.831526	no	PF00501	GO:0003824,GO:0008152	AT3G48990.1	AMP-dependent synthetase and ligase family protein
PAC:26304953	Glyma04g11380	Gm04:9816053-9820112	0.99241	0	-1.79769e+308	0.00929259	0.0828	no	0.751005	0	-1.79769e+308	0.00213349	0.0373072	yes	0	4.45146	1.79769e+308	2.93918e-05	0.00172768	yes	PF00300	GO:0016868,GO:0006096	AT1G22170.1	Phosphoglycerate mutase family protein
PAC:26297908	Glyma11g36170	Gm11:37708042-37709847	4.92247	11.1304	1.17705	0.0809397	0.322286	no	1.43581	0.0543157	-4.72435	0.0021393	0.0373815	yes	0.27569	0.612764	1.15229	0.267142	0.678301	no	PF00403	GO:0046872,GO:0030001	AT4G39700.1	Heavy metal transport/detoxification superfamily protein
PAC:26299812	Glyma06g01510	Gm06:956498-962125	0.449462	2.02163	2.16925	0.00908554	0.0818183	no	0.675297	2.61858	1.95519	0.00215325	0.0375512	yes	0.185152	2.57635	3.79854	1.00546e-05	0.00074381	yes	PF00400	GO:0005515	AT4G34460.1	GTP binding protein beta 1
PAC:26345944	Glyma10g07710	Gm10:6442262-6445952	2.45981	1.48707	-0.726075	0.317495	0.66137	no	3.26221	0.90778	-1.84543	0.00216324	0.0376757	yes	2.10183	0.410039	-2.35781	0.000931057	0.0223365	yes	PF00274	GO:0004332,GO:0006096	AT2G36460.1	Aldolase superfamily protein
PAC:26289532	Glyma02g09230	Gm02:7211048-7215143	1.92859	1.66969	-0.20797	0.794261	0.939983	no	0.594364	2.77187	2.22144	0.00220171	0.0381233	yes	1.42825	1.59223	0.156805	0.830111	0.970328	no	PF00076	GO:0003676	AT1G21320.1	nucleotide binding;nucleic acid binding
PAC:26333023	Glyma03g06285	Gm03:6480791-6481760	0	0.0348372	1.79769e+308	0.308538	1	no	1.55615	0	-1.79769e+308	0.00220338	0.0381385	yes	2.15933	0.0595384	-5.18062	0.000719498	0.0188509	yes	PF01582	GO:0005515,GO:0007165,GO:0005622,GO:0045087,GO:0031224,GO:0004888	AT5G44510.1	target of AVRB operation1
PAC:26338697	Glyma20g06780	Gm20:9318366-9323133	0.0381003	0.0919764	1.27146	0.329951	1	no	0	0.446309	1.79769e+308	0.00223368	0.0384817	yes	0.0600326	0.0789998	0.396104	0.69767	1	no	PF01582,PF00931	GO:0043531,GO:0005515,GO:0007165,GO:0005622,GO:0045087,GO:0031224,GO:0004888,GO:0006915,GO:0005524	AT5G17680.1	disease resistance protein (TIR-NBS-LRR class), putative
PAC:26301696	Glyma06g41404	Gm06:44686411-44690459	0.35277	0	-1.79769e+308	0.015052	1	no	0.70519	0	-1.79769e+308	0.00225329	0.0387459	yes	0.230744	0	-1.79769e+308	0.0188535	1	no	PF01582	GO:0005515,GO:0007165,GO:0005622,GO:0045087,GO:0031224,GO:0004888	AT1G27170.1	transmembrane receptors;ATP binding
PAC:26300885	Glyma06g18110	Gm06:14423382-14433504	275.332	131.442	-1.06675	0.0914079	0.34722	no	186.868	79.677	-1.22978	0.00226433	0.0388695	yes	267.611	228.569	-0.227508	0.652621	0.923627	no	PF00044,PF02800	GO:0016620,GO:0055114	AT1G13440.1	glyceraldehyde-3-phosphate dehydrogenase C2
PAC:26348248	Glyma07g08570	Gm07:7148995-7153794	0.66018	0.642762	-0.0385746	0.965906	0.994377	no	0.795768	0	-1.79769e+308	0.00227115	0.0389242	yes	0.0308389	1.23977	5.32918	0.00193138	0.0366992	yes	PF03881		AT3G61080.1	Protein kinase superfamily protein
PAC:26292417	Glyma12g25500	Gm12:28499720-28508358	0.446703	0.779256	0.80278	0.463469	0.778009	no	0	1.97783	1.79769e+308	0.00227882	0.0390061	yes	0.638857	0.976816	0.612595	0.505588	0.861072	no	PF02575		AT2G24020.1	Uncharacterised BCR, YbaB family COG0718
PAC:26300793	Glyma06g18340	Gm06:14678876-14689698	0	0.182363	1.79769e+308	0.0479727	1	no	0.814643	0.0825788	-3.30233	0.00232503	0.039485	yes	0.284007	0.547597	0.947188	0.282401	0.694084	no			AT3G48380.3	Peptidase C78, ubiquitin fold modifier-specific peptidase 1/ 2
PAC:26297909	Glyma11g36170	Gm11:37708042-37709847	1.06899	1.14949	0.104749	0.907192	0.979025	no	1.2738	0	-1.79769e+308	0.00233696	0.0395521	yes	0.328667	0.314055	-0.0656107	0.946864	1	no	PF00403	GO:0046872,GO:0030001	AT4G39700.1	Heavy metal transport/detoxification superfamily protein
PAC:26327861	Glyma19g35300	Gm19:42848243-42853520	1.84959	0	-1.79769e+308	0.00547831	0.0593936	no	1.08099	0	-1.79769e+308	0.00233887	0.0395521	yes	1.37652	0	-1.79769e+308	0.00308495	0.0495219	yes	PF00790	GO:0006886	AT4G32760.2	ENTH/VHS/GAT family protein
PAC:26304827	Glyma04g05131	Gm04:3865881-3867304	1.40425	0	-1.79769e+308	0.00846811	0.0784088	no	1.33156	0	-1.79769e+308	0.00233887	0.0395521	yes	0.056548	0	-1.79769e+308	0.158655	1	no	PF08491	GO:0004506,GO:0050660,GO:0055114,GO:0016021	AT1G58440.1	FAD/NAD(P)-binding oxidoreductase family protein
PAC:26285070	Glyma14g35510	Gm14:44464473-44465408	0.41631	0.05676	-2.87471	0.0747108	0.308341	no	1.18537	0	-1.79769e+308	0.00233887	0.0395521	yes	1.25813	0.242795	-2.37347	0.00473171	0.0657956	no			AT1G35210.1
PAC:26327310	Glyma19g42330	Gm19:48348876-48355583	2.60767	2.43765	-0.0972719	0.885292	0.97205	no	3.53936	8.67102	1.29271	0.00239704	0.0401866	yes	4.52283	9.0527	1.00112	0.0232296	0.170709	no	PF00557	GO:0009987	AT3G05350.1	Metallopeptidase M24 family protein
PAC:26327955	Glyma19g43370	Gm19:49038174-49039551	0.709527	0.351827	-1.01199	0.318699	0.662309	no	1.46667	0.133065	-3.46234	0.00239999	0.0401866	yes	0.685332	0.721502	0.0742014	0.931252	0.992921	no	PF00036	GO:0005509,GO:0007165,GO:0005578	AT3G22930.1	calmodulin-like 11
PAC:26296553	Glyma11g06960	Gm11:4907302-4912706	1.39136	1.34972	-0.0438368	0.957089	0.991944	no	0	0.994996	1.79769e+308	0.00242349	0.04051	yes	0.903289	0.652994	-0.468117	0.567702	0.893197	no	PF00170,PF07777	GO:0003700,GO:0043565,GO:0046983,GO:0006355,GO:0003677,GO:0006351,GO:0005634	AT4G36730.1	G-box binding factor 1
PAC:26331420	Glyma15g10380	Gm15:7524011-7529066	1.60046	3.5208	1.13742	0.128045	0.423769	no	3.51038	0.86809	-2.01571	0.00245212	0.0409169	yes	4.07684	4.79444	0.23391	0.655042	0.923824	no	PF01764	GO:0004806,GO:0006629	AT5G18640.1	alpha/beta-Hydrolases superfamily protein
PAC:26311891	Glyma17g09280	Gm17:6847743-6849068	46.1928	20.0283	-1.20563	0.0284433	0.163994	no	28.7929	11.3204	-1.34678	0.00245717	0.040979	yes	45.0483	45.6958	0.0205915	0.957277	0.994823	no	PF00828		AT1G70600.1	Ribosomal protein L18e/L15 superfamily protein
PAC:26288153	Glyma02g31971	Gm02:35217695-35218009	193.858	304.564	0.651747	0.20825	0.546069	no	193.184	412.452	1.09425	0.00245885	0.040979	yes	165.868	263.835	0.669604	0.0799216	0.363128	no	PF00401	GO:0046933,GO:0046961,GO:0015986,GO:0045261	ATCG00470.1	ATP synthase epsilon chain
PAC:26337230	Glyma20g06210	Gm20:7937113-7940883	0.233771	0.0283218	-3.04511	0.0574803	1	no	0.678711	0.107557	-2.65769	0.00246151	0.0409882	yes	0.0755486	0	-1.79769e+308	0.0416323	1	no	PF02535	GO:0046873,GO:0030001,GO:0055085,GO:0016020	AT3G12750.1	zinc transporter 1 precursor
PAC:26331168	Glyma15g42380	Gm15:49793160-49795899	9.81517	4.72379	-1.05507	0.0675585	0.289677	no	2.43889	0.633557	-1.94468	0.00246354	0.0409882	yes	5.22151	2.22071	-1.23344	0.0228314	0.168586	no	PF02183,PF00046	GO:0003700,GO:0043565,GO:0006355,GO:0003677,GO:0005634	AT5G06710.1	homeobox from Arabidopsis thaliana
PAC:26354653	Glyma18g44030	Gm18:53613986-53617649	1.73417	6.36e-06	-18.0564	0.99607	0.999433	no	3.70731	1.20537	-1.6209	0.00246693	0.0410058	yes	3.84505	1.7091	-1.16977	0.0268938	0.18659	no	PF03106	GO:0003700,GO:0043565,GO:0006355	AT2G38470.1	WRKY DNA-binding protein 33
PAC:26354722	Glyma18g50900	Gm18:59900304-59906519	0.00894438	0.505486	5.82055	0.218832	0.558866	no	0	1.31792	1.79769e+308	0.00247044	0.0410362	yes	0	0.520233	1.79769e+308	0.0133719	0.121813	no	PF00319,PF01486	GO:0003677,GO:0046983,GO:0003700,GO:0006355,GO:0005634,GO:0043565	AT3G02310.1	K-box region and MADS-box transcription factor family protein
PAC:26288161	Glyma02g03800	Gm02:3019572-3032159	0.309696	0.382863	0.305976	0.749326	1	no	0.703008	2.42681	1.78745	0.00248935	0.041293	yes	1.06564	1.58458	0.572377	0.347714	0.755349	no	PF01602,PF02883	GO:0006886,GO:0016192,GO:0030117,GO:0030131	AT1G60070.1	Adaptor protein complex AP-1, gamma subunit
PAC:26344911	Glyma10g36040	Gm10:44217591-44225737	0.508842	0.48261	-0.0763605	0.940357	0.987599	no	0	1.23925	1.79769e+308	0.00253429	0.0418634	yes	0.445281	1.06333	1.2558	0.140143	0.495324	no	PF00400	GO:0005515	AT2G31300.1	actin-related protein C1B
PAC:26351541	Glyma16g33340	Gm16:36283478-36284789	13.5552	16.9744	0.324517	0.544046	0.825928	no	1.61157	5.37893	1.73885	0.00253601	0.0418634	yes	48.3595	68.3273	0.498663	0.175109	0.555461	no	PF07859	GO:0016787,GO:0008152	AT5G23530.1	carboxyesterase 18
PAC:26318493	Glyma13g05700	Gm13:6048916-6059820	5.12876	1.61161	-1.67011	0.0141857	0.106403	no	4.19853	1.28255	-1.71087	0.00254347	0.0418983	yes	6.90943	5.46238	-0.339037	0.437015	0.819161	no	PF00069,PF02149,PF00627	GO:0004672,GO:0005524,GO:0006468,GO:0005515,GO:0004674	AT3G01090.2	SNF1 kinase homolog 10
PAC:26292435	Glyma12g09731	Gm12:7494539-7497094	214.24	474.893	1.14838	0.0556533	0.254432	no	187.261	427.512	1.19091	0.00254426	0.0418983	yes	149.72	112.795	-0.408554	0.275622	0.686973	no			AT1G08380.1	photosystem I subunit O
PAC:26341814	Glyma09g15150	Gm09:17536844-17543060	0.361933	0.78926	1.12478	0.194496	0.526864	no	0.118247	0.699522	2.56457	0.0025552	0.0420204	yes	0.467953	0.60937	0.380956	0.620664	0.913881	no	PF01545	GO:0008324,GO:0006812,GO:0055085,GO:0016021	AT1G16310.1	Cation efflux family protein
PAC:26334654	Glyma03g25000	Gm03:31938082-31939962	0.207297	0.878971	2.08412	0.021326	0.136772	no	0	0.643971	1.79769e+308	0.00255695	0.0420204	yes	0.0893495	1.20659	3.75533	1.41126e-05	0.000976018	yes	PF00201	GO:0016758,GO:0008152	AT4G01070.1	UDP-Glycosyltransferase superfamily protein
PAC:26332753	Glyma15g34653	Gm15:39178578-39182949	0.727322	0	-1.79769e+308	0.00667919	0.0676551	no	0.517454	0	-1.79769e+308	0.00255695	0.0420204	yes	0.477802	0	-1.79769e+308	0.00459734	0.0647646	no	PF04157		AT5G04920.1	EAP30/Vps36 family protein
PAC:26321919	Glyma05g36690	Gm05:40504298-40508817	0.214314	0	-1.79769e+308	0.0514179	1	no	0.0635481	0.875474	3.78414	0.00259277	0.0424775	yes	0.0913573	0.31018	1.76352	0.14461	1	no	PF00109,PF02801	GO:0009058,GO:0003824	AT5G46290.1	3-ketoacyl-acyl carrier protein synthase I
PAC:26354808	Glyma18g06840	Gm18:5512637-5517771	0.190506	0.298509	0.647939	0.561549	1	no	0	0.704701	1.79769e+308	0.00259807	0.0425351	yes	0	5.08858e-06	1.79769e+308	0.499892	1	no	PF00733	GO:0004066,GO:0006529	AT3G47340.1	glutamine-dependent asparagine synthase 1
PAC:26328626	Glyma19g37951	Gm19:45023786-45027297	0	1.00535	1.79769e+308	0.0165365	0.116352	no	1.28149	0	-1.79769e+308	0.00260005	0.0425531	yes	1.81375	0.332343	-2.44823	0.00976743	0.101916	no			AT3G52740.1
PAC:26336532	Glyma20g30810	Gm20:39491181-39494301	77.9045	41.061	-0.923937	0.0812522	0.323	no	124.708	56.8796	-1.13257	0.00260593	0.0426346	yes	157.465	114.024	-0.465685	0.257436	0.667634	no	PF00297	GO:0003735,GO:0006412,GO:0005622,GO:0005840	AT1G43170.1	ribosomal protein 1
PAC:26314969	Glyma13g28370	Gm13:31406109-31410911	0	0	0	1	1	no	0	0.979585	1.79769e+308	0.00263543	0.0428269	yes	0	0.371824	1.79769e+308	0.0165716	0.138258	no	PF07714	GO:0004672,GO:0005524,GO:0006468	AT5G18910.1	Protein kinase superfamily protein
PAC:26305011	Glyma04g14640	Gm04:14769508-14772055	61.5595	34.7294	-0.825825	0.115773	0.399606	no	71.9953	33.2839	-1.11308	0.00264918	0.0429452	yes	101.772	72.649	-0.486333	0.195122	0.588493	no	PF01294	GO:0003735,GO:0006412,GO:0005622,GO:0005840	AT3G49010.1	breast basic conserved 1
PAC:26320544	Glyma05g11185	Gm05:11474779-11498475	0.570154	0	-1.79769e+308	0.0108692	0.0906506	no	0.452752	0	-1.79769e+308	0.00265334	0.0429518	yes	0	0.0226279	1.79769e+308	0.161769	1	no	PF00570,PF01612	GO:0003676,GO:0005622,GO:0008408,GO:0006139	AT5G35910.1	Polynucleotidyl transferase, ribonuclease H fold protein with HRDC domain
PAC:26302745	Glyma04g10000	Gm04:8269665-8270232	0	1.97726	1.79769e+308	0.0227501	0.141821	no	0	5.97429	1.79769e+308	0.00265588	0.0429518	yes	0	4.99092	1.79769e+308	0.00402034	0.0590437	no	PF01650	GO:0004197,GO:0006508	AT1G62710.1	beta vacuolar processing enzyme
PAC:26353093	Glyma16g32321	Gm16:35526836-35530790	4.7e-05	0.00397013	6.40058	0.986586	1	no	0.124632	0.728786	2.54783	0.0026718	0.043107	yes	0.0332214	0.408857	3.62141	0.00944298	0.0998165	no	PF01582,PF00931	GO:0043531,GO:0005515,GO:0007165,GO:0005622,GO:0045087,GO:0031224,GO:0004888,GO:0006915,GO:0005524	AT5G17680.1	disease resistance protein (TIR-NBS-LRR class), putative
PAC:26314341	Glyma17g34220	Gm17:38089482-38090276	0.128158	0.0699032	-0.874495	0.620655	1	no	1.50917	0.198295	-2.92803	0.00268001	0.0431958	yes	0.123793	0.119465	-0.0513366	0.971614	1	no	PF00011		AT5G12020.1	17.6 kDa class II heat shock protein
PAC:26303337	Glyma04g37030	Gm04:43509222-43512768	29.1231	21.6729	-0.426274	0.415441	0.743229	no	25.1619	10.9916	-1.19484	0.00268555	0.0432704	yes	31.4363	38.0068	0.273824	0.46392	0.836467	no	PF00227	GO:0004298,GO:0051603,GO:0005839	AT3G26340.1	N-terminal nucleophile aminohydrolases (Ntn hydrolases) superfamily protein
PAC:26320996	Glyma05g36580	Gm05:40413635-40418698	1.80705	1.60201	-0.173759	0.815768	0.948689	no	2.97189	0.819823	-1.85799	0.00269013	0.0433003	yes	3.52186	2.49703	-0.496123	0.351543	0.759116	no	PF01204	GO:0004555,GO:0005991	AT4G24040.1	trehalase 1
PAC:26349959	Glyma07g32270	Gm07:37186296-37188393	1.77649	0.912788	-0.960681	0.202432	0.537456	no	2.83678	0.824836	-1.78207	0.00269584	0.0433777	yes	1.88174	1.50935	-0.318141	0.604462	0.907311	no	PF00498	GO:0005515	AT3G02400.1	SMAD/FHA domain-containing protein
PAC:26303525	Glyma04g00980	Gm04:568893-572634	25.0336	23.216	-0.108746	0.83336	0.955446	no	10.8305	23.65	1.12675	0.00269761	0.0433916	yes	8.18908	12.1674	0.571249	0.181289	0.566769	no	PF03152	GO:0006511	AT2G21270.3	ubiquitin fusion degradation 1
PAC:26327592	Glyma19g37100	Gm19:44366338-44368158	171.421	94.169	-0.864216	0.139026	0.44275	no	97.8888	44.9232	-1.12368	0.00270626	0.0434429	yes	73.3782	39.0195	-0.911156	0.0152325	0.131795	no	PF00201	GO:0016758,GO:0008152	AT2G36760.1	UDP-glucosyl transferase 73C2
PAC:26303598	Glyma04g09130	Gm04:7278188-7285719	0	0.548465	1.79769e+308	0.0134508	0.103082	no	0	0.82473	1.79769e+308	0.00271563	0.0435641	yes	0	1.72143	1.79769e+308	0.000486488	0.0142915	yes	PF00579	GO:0000166,GO:0004812,GO:0005524,GO:0006418,GO:0005737,GO:0006412,GO:0006436,GO:0004830	AT2G25840.2	Nucleotidylyl transferase superfamily protein
PAC:26306951	Glyma08g19245	Gm08:14527584-14529347	5.64043	8.89847	0.657751	0.311985	0.656074	no	8.23689	20.2339	1.2966	0.00275708	0.0441253	yes	2.14326	2.06801	-0.0515651	0.941547	0.994182	no	PF00403	GO:0046872,GO:0030001	AT5G02600.1	Heavy metal transport/detoxification superfamily protein
PAC:26327318	Glyma19g01050	Gm19:738803-744963	287.488	705.251	1.29463	0.0728407	0.303258	no	147.052	358.314	1.28489	0.00276414	0.0441772	yes	130.635	84.7577	-0.624123	0.123046	0.463377	no	PF00484	GO:0004089,GO:0008270,GO:0015976	AT3G01500.3	carbonic anhydrase 1
PAC:26301774	Glyma06g01750	Gm06:1109759-1115258	2.50096	5.43268	1.11918	0.0592484	0.264867	no	2.27023	5.70048	1.32825	0.00277301	0.0442753	yes	7.51578	14.6272	0.960655	0.0127245	0.118329	no	PF00083	GO:0022857,GO:0055085,GO:0016021	AT4G35300.1	tonoplast monosaccharide transporter2
PAC:26295472	Glyma11g34560	Gm11:36345158-36352403	0.446443	0.492594	0.141925	0.881829	0.971476	no	0.31803	1.53651	2.27243	0.00277387	0.0442753	yes	1.43263	3.31791	1.21161	0.0484086	0.26875	no	PF12315,PF00412	GO:0008270	AT2G39830.1	DA1-related protein 2
PAC:26351801	Glyma16g07810	Gm16:7071745-7080546	0.154607	0.190486	0.301078	0.824208	1	no	0.922683	0	-1.79769e+308	0.00277847	0.0443192	yes	0.182068	0.496807	1.44821	0.183386	0.569896	no	PF00400	GO:0005515	AT5G14530.1	Transducin/WD40 repeat-like superfamily protein
PAC:26353950	Glyma18g01330	Gm18:692175-695176	1.40619	0	-1.79769e+308	0.0104062	0.0883063	no	1.16332	0	-1.79769e+308	0.00281279	0.0446133	yes	0.477923	0.906563	0.923629	0.296321	0.708117	no	PF00044,PF02800	GO:0016620,GO:0055114	AT3G04120.1	glyceraldehyde-3-phosphate dehydrogenase C subunit 1
PAC:26290862	Glyma02g09750	Gm02:7712683-7719588	0.103803	0	-1.79769e+308	0.0472222	1	no	0.380003	0	-1.79769e+308	0.00282536	0.0447088	yes	0.565183	0.183335	-1.62424	0.0569026	0.297388	no	PF07714	GO:0004672,GO:0005524,GO:0006468	AT5G38210.1	Protein kinase family protein
PAC:26322879	Glyma01g38381	Gm01:50492109-50499655	0.288342	0	-1.79769e+308	0.0301931	1	no	0.394828	0	-1.79769e+308	0.00284816	0.0449463	yes	0	0	0	1	1	no	PF00170,PF07777	GO:0003700,GO:0043565,GO:0046983,GO:0006355,GO:0003677,GO:0006351,GO:0005634	AT4G36730.1	G-box binding factor 1
PAC:26317581	Glyma13g30060	Gm13:32825196-32830556	6.31052	10.3242	0.710198	0.217003	0.556408	no	5.28105	12.5575	1.24965	0.00285083	0.044963	yes	4.60886	7.38651	0.680483	0.156025	0.525236	no	PF00069	GO:0004672,GO:0005524,GO:0006468	AT1G06390.1	GSK3/SHAGGY-like protein kinase 1
PAC:26321831	Glyma05g37410	Gm05:41020417-41023420	0.749141	0.796216	0.0879223	0.912587	0.980257	no	12.4594	5.48971	-1.18243	0.00287171	0.0451938	yes	1.12639	1.99766	0.826599	0.181826	0.567677	no	PF00155	GO:0016740,GO:0030170,GO:0009058,GO:0016769	AT3G61510.1	ACC synthase 1
PAC:26350577	Glyma07g33670	Gm07:38623799-38624006	1033.33	1584.72	0.616938	0.233356	0.577965	no	863.087	1812.94	1.07075	0.00289122	0.0453578	yes	695.657	1230.53	0.822831	0.0280822	0.191641	no	PF00006	GO:0005524	ATCG00480.1	ATP synthase subunit beta
PAC:26337385	Glyma20g26510	Gm20:35953904-35957551	5.40919	4.55764	-0.247125	0.649679	0.879688	no	13.8933	6.45243	-1.10647	0.00291967	0.0457111	yes	8.51697	4.52379	-0.912808	0.0244052	0.176658	no	PF00069,PF00560,PF08263	GO:0004672,GO:0005524,GO:0006468,GO:0005515	AT4G34220.1	Leucine-rich repeat protein kinase family protein
PAC:26300577	Glyma06g09310	Gm06:6846276-6856012	1.96886	1.47136	-0.42021	0.545896	0.827299	no	0.406936	1.64292	2.01339	0.00294263	0.0459987	yes	1.8347	2.33734	0.349321	0.52267	0.871981	no	PF01909,PF04926,PF04928	GO:0016779,GO:0003723,GO:0004652,GO:0043631,GO:0005634,GO:0006351	AT4G32850.5	nuclear poly(a) polymerase
PAC:26336993	Glyma20g29990	Gm20:38764904-38766757	0.761203	0	-1.79769e+308	0.043675	0.216559	no	2.19857	0	-1.79769e+308	0.00295524	0.0460773	yes	0.19642	0.697475	1.8282	0.178653	0.56176	no	PF01158	GO:0003735,GO:0006412,GO:0005622,GO:0005840	AT5G02450.1	Ribosomal protein L36e family protein
PAC:26353524	Glyma16g26220	Gm16:30376178-30381634	2.37326	0.539876	-2.13617	0.0190025	0.127725	no	1.13119	0	-1.79769e+308	0.00300874	0.0467131	yes	5.23004	2.58483	-1.01675	0.0876422	0.383301	no	PF03223	GO:0016820,GO:0015991,GO:0033180	AT1G12840.1	vacuolar ATP synthase subunit C (VATC) / V-ATPase C subunit / vacuolar proton pump C subunit (DET3)
PAC:26318326	Glyma13g19860	Gm13:23333067-23337002	0.937258	0.372334	-1.33185	0.217571	0.557298	no	1.32749	0	-1.79769e+308	0.003023	0.0468585	yes	2.14392	1.29969	-0.722089	0.337223	0.745583	no	PF00069	GO:0004672,GO:0005524,GO:0006468	AT5G18610.1	Protein kinase superfamily protein
PAC:26347234	Glyma10g29750	Gm10:38522782-38524545	14.5226	4.72073	-1.62122	0.00451351	0.0528484	no	5.03116	1.66495	-1.59541	0.0030951	0.0476327	yes	20.6067	11.4312	-0.850141	0.0290551	0.195538	no	PF00097		AT3G05200.1	RING/U-box superfamily protein
PAC:26320232	Glyma05g35970	Gm05:39900454-39907973	72.8911	39.3798	-0.888287	0.0929408	0.350742	no	35.8085	14.7776	-1.27689	0.00309957	0.0476587	yes	69.5093	55.3318	-0.329097	0.384075	0.781976	no	PF00235	GO:0003779,GO:0007010,GO:0015629,GO:0030036	AT4G29350.1	profilin 2
PAC:26294511	Glyma12g16291	Gm12:15463457-15472597	0.616552	0.336142	-0.875151	0.332956	0.67494	no	0.0915094	0.580128	2.66438	0.00310388	0.0476823	yes	0.162993	0.366868	1.17045	0.191316	0.582195	no	PF00766,PF01012		AT1G50940.1	electron transfer flavoprotein alpha
PAC:26305744	Glyma04g06190	Gm04:4738733-4745035	0	0.0513001	1.79769e+308	0.0227501	1	no	0.0385031	0.243897	2.66323	0.00311676	1	no	0.148479	0.154217	0.0547041	0.947755	1	no	PF00512,PF00072,PF02518	GO:0000156,GO:0000160,GO:0006355,GO:0000155,GO:0007165,GO:0016020,GO:0005524	AT5G10720.1	histidine kinase 5
PAC:26347730	Glyma07g19310	Gm07:19180662-19182728	0.408111	1.49532	1.87342	0.066961	0.288035	no	0.130631	1.41144	3.4336	0.003129	0.0479416	yes	0.155488	1.27569	3.0364	0.00934589	0.0991411	no	PF03030	GO:0004427,GO:0009678,GO:0015992,GO:0016020	AT1G15690.2	Inorganic H pyrophosphatase family protein
PAC:26351889	Glyma16g33961	Gm16:36692020-36696860	0.353324	0.299617	-0.237874	0.791042	1	no	0.320858	1.33521	2.05706	0.00313729	0.048007	yes	0.228511	1.04086	2.18744	0.00434222	0.0623342	no	PF00931,PF01582,PF04450	GO:0043531,GO:0005515,GO:0007165,GO:0005622,GO:0045087,GO:0031224,GO:0004888,GO:0006915,GO:0005524	AT5G17680.1	disease resistance protein (TIR-NBS-LRR class), putative
PAC:26356759	Glyma18g45070	Gm18:54814992-54819391	0.146128	0.0265549	-2.46018	0.131409	1	no	0.457505	0	-1.79769e+308	0.00317058	0.0483152	yes	0.307008	0.02278	-3.75244	0.0162621	1	no	PF00067	GO:0005506,GO:0009055,GO:0016705,GO:0020037,GO:0055114	AT5G24900.1	cytochrome P450, family 714, subfamily A, polypeptide 2
PAC:26319082	Glyma13g11090	Gm13:13353725-13356066	2.97673	1.02361	-1.54006	0.0345664	0.186047	no	3.66632	1.13814	-1.68766	0.00318938	0.0485552	yes	5.3074	1.92782	-1.46104	0.00720052	0.0852676	no	PF00234		AT3G22142.1	Bifunctional inhibitor/lipid-transfer protein/seed storage 2S albumin superfamily protein
PAC:26315428	Glyma13g01190	Gm13:896072-902770	2.61891	5.3083	1.01929	0.075031	0.30904	no	1.84631	4.56822	1.30699	0.00319077	0.0485609	yes	0.579063	2.375	2.03613	0.00118108	0.0263013	yes	PF00564,PF07714	GO:0004672,GO:0005524,GO:0006468,GO:0005515	AT5G57610.1	Protein kinase superfamily protein with octicosapeptide/Phox/Bem1p domain
PAC:26334836	Glyma03g29190	Gm03:37141449-37145112	0.583571	0	-1.79769e+308	0.0101375	0.0868504	no	0.701762	0.0953451	-2.87975	0.003194	0.0485707	yes	0.357173	0.20099	-0.829501	0.362155	1	no	PF00447	GO:0003700,GO:0043565,GO:0006355,GO:0005634	AT2G41690.1	heat shock transcription factor B3
PAC:26336627	Glyma20g37600	Gm20:45449618-45452712	14.2769	10.5582	-0.43531	0.401399	0.73169	no	15.6273	7.26311	-1.10541	0.00319501	0.0485707	yes	35.1848	26.9829	-0.38291	0.299386	0.711885	no	PF00403	GO:0046872,GO:0030001	AT5G19090.1	Heavy metal transport/detoxification superfamily protein
PAC:26353988	Glyma18g43460	Gm18:52983820-52987086	11.7744	15.171	0.365665	0.480251	0.788712	no	27.8023	13.2168	-1.07283	0.0032044	0.0486753	yes	28.1621	34.356	0.28681	0.435478	0.818367	no	PF02775,PF02776,PF00205	GO:0000287,GO:0030976,GO:0003824	AT5G54960.1	pyruvate decarboxylase-2
PAC:26302517	Glyma06g14550	Gm06:11419799-11426116	0.13274	0	-1.79769e+308	0.0733489	1	no	0.740547	0	-1.79769e+308	0.0032134	0.04875	yes	0.124391	0	-1.79769e+308	0.0622689	1	no	PF00400	GO:0005515	AT2G40810.1	homolog of yeast autophagy 18C
PAC:26343756	Glyma10g01280	Gm10:929948-934478	1.58708	0.251809	-2.65597	0.00456068	0.0531753	no	1.74866	0.372878	-2.22948	0.00321457	0.04875	yes	2.06847	2.08449	0.0111318	0.985026	0.998869	no	PF00069	GO:0004672,GO:0005524,GO:0006468	AT5G26751.1	shaggy-related kinase 11
PAC:26334742	Glyma03g40880	Gm03:46489345-46498329	0	0	0	1	1	no	0	0.867283	1.79769e+308	0.003219	0.048773	yes	0	0	0	1	1	no	PF00248	GO:0055114,GO:0016491	AT1G60680.1	NAD(P)-linked oxidoreductase superfamily protein
PAC:26327845	Glyma19g07650	Gm19:9152696-9157598	0	0	0	1	1	no	0	0.492533	1.79769e+308	0.0032278	0.0488599	yes	0	0.861928	1.79769e+308	0.00105697	0.0244372	yes	PF01582,PF00931	GO:0043531,GO:0005515,GO:0007165,GO:0005622,GO:0045087,GO:0031224,GO:0004888,GO:0006915,GO:0005524	AT5G36930.2	Disease resistance protein (TIR-NBS-LRR class) family
PAC:26355362	Glyma18g11030	Gm18:9856625-9862835	1.13941	0.000419728	-11.4065	0.842791	0.958011	no	5.22135	1.87685	-1.47611	0.00323201	0.0489081	yes	3.11063	1.39208	-1.15997	0.0464595	0.261736	no	PF00036,PF00069	GO:0004672,GO:0005524,GO:0006468	AT3G20410.1	calmodulin-domain protein kinase 9
PAC:26327810	Glyma19g42990	Gm19:48801101-48811645	0	0	0	1	1	no	0	0.622392	1.79769e+308	0.00324048	0.0489896	yes	0.475604	0	-1.79769e+308	0.00648795	0.0802413	no	PF11816,PF00400	GO:0005515	AT3G05090.1	Transducin/WD40 repeat-like superfamily protein
PAC:26350122	Glyma07g10751	Gm07:8984683-8988173	0.173058	0	-1.79769e+308	0.0309153	1	no	0.438487	0	-1.79769e+308	0.00327184	0.0493701	yes	0	0.106005	1.79769e+308	0.0376726	1	no	PF07714	GO:0004672,GO:0005524,GO:0006468,GO:0003824	AT1G18390.2	Protein kinase superfamily protein
PAC:26287831	Glyma02g34921	Gm02:39556178-39560655	0.398879	1.70554	2.09621	0.0168468	0.117584	no	0.287278	1.4229	2.30832	0.00328114	0.0494947	yes	0.260316	0.717673	1.46306	0.103132	0.420133	no	PF00226,PF07743	GO:0031072,GO:0006457	AT5G06410.1	DNAJ heat shock N-terminal domain-containing protein
PAC:26301830	Glyma06g11060	Gm06:8437751-8439979	6.26285	3.23812	-0.951663	0.235522	0.580714	no	0.265962	2.03134	2.93314	0.00328807	0.0495211	yes	0.633977	1.63236	1.36446	0.126149	0.470172	no			AT4G08690.1	Sec14p-like phosphatidylinositol transfer family protein
PAC:26298215	Glyma11g10981	Gm11:7817932-7830133	1.83021	1.77765	-0.0420336	0.950342	0.990055	no	1.06604	3.11469	1.54683	0.00329957	0.0496161	yes	3.10144	1.81436	-0.773478	0.130549	0.47851	no	PF00397,PF01846	GO:0005515	AT3G19840.1	pre-mRNA-processing protein 40C
PAC:26332136	Glyma15g16260	Gm15:12571495-12573825	31.6434	27.6075	-0.196846	0.704415	0.904224	no	16.9009	36.0887	1.09445	0.00331659	0.0498093	yes	29.5674	70.3237	1.25	0.000829961	0.0206817	yes	PF00847	GO:0003700,GO:0006355	AT3G16770.1	ethylene-responsive element binding protein
PAC:26329861	Glyma15g01460	Gm15:904178-912081	0.0954766	0.321284	1.75063	0.0561014	1	no	0.257299	0	-1.79769e+308	0.00332418	1	yes	0.261365	0.401263	0.618482	0.416346	0.805148	no	PF01061,PF00005,PF08370	GO:0005524,GO:0016887,GO:0016020	AT1G15520.1	pleiotropic drug resistance 12
PAC:26301486	Glyma06g23570	Gm06:20893660-20901017	0.151783	0.459149	1.59695	0.186986	0.516157	no	0.3311	1.70481	2.36427	0.00334317	0.0500691	yes	0.0739771	0.546944	2.88624	0.021014	0.160345	no	PF03357	GO:0015031	AT5G22950.1	SNF7 family protein
PAC:26353768	Glyma16g25010	Gm16:28960181-28963742	0.0541836	0.0590808	0.124832	0.931048	1	no	0.486606	0	-1.79769e+308	0.00338437	0.0504976	yes	0.420212	0.0253343	-4.05195	0.00911942	0.0977806	no	PF01582,PF00931	GO:0043531,GO:0005515,GO:0007165,GO:0005622,GO:0045087,GO:0031224,GO:0004888,GO:0006915,GO:0005524	AT5G17680.1	disease resistance protein (TIR-NBS-LRR class), putative
PAC:26298020	Glyma11g07530	Gm11:5279031-5282540	1.90933	0.406011	-2.23347	0.0578055	0.260459	no	2.13627	0	-1.79769e+308	0.00339358	0.0505997	yes	3.4755	2.99949	-0.212503	0.772595	0.956468	no	PF00719	GO:0000287,GO:0004427,GO:0006796,GO:0005737	AT1G01050.1	pyrophosphorylase 1
PAC:26312313	Glyma17g00820	Gm17:432024-433067	1.30124	2.00674	0.624961	0.50275	0.802115	no	0.715646	3.81676	2.41503	0.00340278	0.050642	yes	0	0	0	1	1	no	PF00203	GO:0003735,GO:0006412,GO:0005840	AT5G09500.1	Ribosomal protein S19 family protein
PAC:26294578	Glyma12g16450	Gm12:15730001-15734533	4.67976	1.70778	-1.45431	0.0175106	0.120503	no	7.77569	16.3815	1.07502	0.00342504	0.0508151	yes	3.73126	5.72213	0.616889	0.151208	0.516438	no	PF01582,PF00560,PF00931	GO:0005515,GO:0043531,GO:0007165,GO:0005622,GO:0045087,GO:0031224,GO:0004888,GO:0006915,GO:0005524	AT5G17680.1	disease resistance protein (TIR-NBS-LRR class), putative
PAC:26292539	Glyma12g28990	Gm12:32373984-32378846	14.1394	7.8117	-0.856012	0.143145	0.450186	no	19.9867	8.53363	-1.22781	0.00344681	0.0510588	yes	13.9884	12.0152	-0.219362	0.606751	0.908461	no	PF00584	GO:0006605,GO:0006886,GO:0016020	AT4G24920.1	secE/sec61-gamma protein transport protein
PAC:26314033	Glyma17g36130	Gm17:40145943-40151773	0.670972	2.05e-06	-18.3186	0.998749	0.999864	no	0.411711	0.0789926	-2.38184	0.00347708	0.0513702	yes	0.400972	0.774047	0.948921	0.225864	0.630553	no	PF08235,PF04571		AT5G42870.1	phosphatidic acid phosphohydrolase 2
PAC:26296602	Glyma11g03750	Gm11:2506472-2518963	0	0.000265914	1.79769e+308	0.492412	1	no	0.431251	0	-1.79769e+308	0.00347751	0.0513702	yes	0.0887417	0.575845	2.698	0.0103609	0.105678	no	PF00488,PF05192,PF05190	GO:0005524,GO:0030983,GO:0006298	AT4G17380.1	MUTS-like protein 4
PAC:26320702	Glyma05g03140	Gm05:2408425-2412750	0.255652	0.83666	1.71046	0.157043	0.474064	no	0	1.78708	1.79769e+308	0.00351077	0.0516151	yes	0.158369	0.204595	0.369477	0.785332	1	no	PF00406,PF05191	GO:0005524,GO:0019205,GO:0006139,GO:0004017	AT5G63400.1	adenylate kinase 1
PAC:26335786	Glyma03g22120	Gm03:28100312-28104905	0.305139	0.253591	-0.266961	0.783885	1	no	0	0.549034	1.79769e+308	0.00351157	0.0516151	yes	0	0.230959	1.79769e+308	0.0146965	1	no	PF00931,PF01582	GO:0005524,GO:0006810,GO:0005622,GO:0043531,GO:0005515,GO:0007165,GO:0045087,GO:0031224,GO:0004888,GO:0006915	AT5G36930.2	Disease resistance protein (TIR-NBS-LRR class) family
PAC:26329476	Glyma15g05940	Gm15:4225803-4228831	0	0	0	1	1	no	0.436676	0	-1.79769e+308	0.00351436	0.0516151	yes	0.224928	0.126428	-0.831149	0.402841	1	no	PF00656	GO:0004197,GO:0006508	AT1G02170.1	metacaspase 1
PAC:26331905	Glyma15g23435	Gm15:22777925-22781467	0	0.131384	1.79769e+308	0.0829509	1	no	0	0.5472	1.79769e+308	0.0035145	0.0516151	yes	0.0966	0.611487	2.66223	0.021746	0.164225	no	PF07983		AT1G29380.1	Carbohydrate-binding X8 domain superfamily protein
PAC:26322875	Glyma01g38381	Gm01:50492109-50499655	0.482953	0.567491	0.232716	0.806869	0.944779	no	0	0.445941	1.79769e+308	0.00351483	0.0516151	yes	0.200017	0	-1.79769e+308	0.0240062	1	no	PF07777,PF00170	GO:0003700,GO:0043565,GO:0046983,GO:0006355,GO:0003677,GO:0006351,GO:0005634	AT4G36730.1	G-box binding factor 1
PAC:26309338	Glyma08g16715	Gm08:12245353-12249566	11.6254	13.8213	0.249616	0.631819	0.870645	no	7.83115	16.7064	1.0931	0.0035189	0.0516151	yes	6.15852	7.4995	0.28421	0.506949	0.861649	no	PF02364	GO:0003843,GO:0006075,GO:0000148,GO:0016020	AT5G13000.1	glucan synthase-like 12
PAC:26316615	Glyma13g16950	Gm13:20811386-20813635	0.432038	0.0336506	-3.68245	0.0197492	0.130274	no	0.730256	2.74615	1.91094	0.00351919	0.0516151	yes	0.299051	0.432729	0.533072	0.532257	0.876781	no	PF00724	GO:0010181,GO:0016491,GO:0055114	AT2G06050.1	oxophytodienoate-reductase 3
PAC:26287652	Glyma02g01100	Gm02:822823-829317	7.38166	3.99311	-0.886433	0.0929837	0.350742	no	9.50431	4.47266	-1.08745	0.00352811	0.0516726	yes	25.3238	19.9041	-0.347428	0.354363	0.760766	no	PF00664,PF00005	GO:0005524,GO:0016887,GO:0042626,GO:0006810,GO:0055085,GO:0016021	AT2G47000.1	ATP binding cassette subfamily B4
PAC:26284394	Glyma14g13480	Gm14:13038618-13043907	3.25439	5.2335	0.685387	0.288781	0.634686	no	5.5372	1.8848	-1.55474	0.0035759	0.0521783	yes	3.1982	2.61518	-0.290353	0.615196	0.911464	no	PF00155	GO:0016740,GO:0030170,GO:0009058,GO:0016769,GO:0008483,GO:0006520	AT4G31990.1	aspartate aminotransferase 5
PAC:26351754	Glyma16g27460	Gm16:31483739-31487529	0.350841	0.0728571	-2.26767	0.0167061	1	no	0.286862	0	-1.79769e+308	0.00358574	1	yes	0.356666	0.0156368	-4.51156	0.00346743	1	no	PF06813,PF07690	GO:0055085,GO:0016021	AT2G39210.1	Major facilitator superfamily protein
PAC:26341548	Glyma09g27380	Gm09:34191077-34197302	2.00887	0.932862	-1.10665	0.131578	0.429784	no	2.79766	0.867109	-1.68993	0.00358734	0.0522511	yes	3.71764	1.32296	-1.49061	0.00841999	0.0931873	no	PF01154,PF08540	GO:0004421,GO:0008299	AT4G11820.2	hydroxymethylglutaryl-CoA synthase / HMG-CoA synthase / 3-hydroxy-3-methylglutaryl coenzyme A synthase
PAC:26303211	Glyma04g35080	Gm04:41363213-41372707	7.95679	5.99136	-0.409302	0.455926	0.773361	no	13.3179	6.06494	-1.13481	0.00358987	0.0522537	yes	16.9846	15.7861	-0.105573	0.777942	0.958107	no	PF00860	GO:0005215,GO:0006810,GO:0055085,GO:0016020	AT5G62890.1	Xanthine/uracil permease family protein
PAC:26296925	Glyma11g37380	Gm11:38511512-38513709	1.59319	0.897701	-0.827614	0.348061	0.688678	no	2.59616	0.500334	-2.37541	0.00359743	0.0523326	yes	0.974046	0.978911	0.00718781	0.992508	0.999379	no	PF02301	GO:0007067	AT3G25980.1	DNA-binding HORMA family protein
PAC:26333607	Glyma03g42140	Gm03:47422430-47424595	10.5296	4.2352	-1.31395	0.0199021	0.130868	no	17.9689	8.39459	-1.09797	0.00359988	0.0523381	yes	6.23605	1.95578	-1.67289	0.00117429	0.0262356	yes	PF08392,PF08541	GO:0016746,GO:0009058,GO:0016747,GO:0006633,GO:0016020,GO:0008610	AT1G01120.1	3-ketoacyl-CoA synthase 1
PAC:26339082	Glyma20g10833	Gm20:15046762-15053109	1.08e-05	0.35376	15.0003	0.99143	1	no	0.323333	0	-1.79769e+308	0.00367558	0.0532262	yes	1.62671	0.827562	-0.975014	0.100046	0.413735	no	PF01582,PF07725,PF00560,PF00931	GO:0005515,GO:0043531,GO:0007165,GO:0005622,GO:0045087,GO:0031224,GO:0004888,GO:0006915,GO:0005524	AT5G17680.1	disease resistance protein (TIR-NBS-LRR class), putative
PAC:26324853	Glyma01g42140	Gm01:53461593-53472526	0.627019	0.409819	-0.613523	0.500502	0.800713	no	0.48053	0	-1.79769e+308	0.00373212	0.0536782	yes	0.26733	0.780087	1.54502	0.0666656	0.326088	no	PF00995	GO:0006904,GO:0016192	AT1G12360.1	Sec1/munc18-like (SM) proteins superfamily
PAC:26297280	Glyma11g13070	Gm11:9325682-9327781	9.7023	16.9623	0.805935	0.123963	0.415966	no	22.0912	10.4645	-1.07797	0.00374164	0.0537587	yes	63.0887	26.3426	-1.25998	0.000770238	0.0196839	yes	PF00067	GO:0005506,GO:0009055,GO:0016705,GO:0020037,GO:0055114	AT5G42650.1	allene oxide synthase
PAC:26357155	Glyma18g08080	Gm18:6828696-6832158	13.316	6.43094	-1.05006	0.0752556	0.309742	no	16.5609	6.92402	-1.2581	0.00375279	0.0538707	yes	21.0372	14.2176	-0.565263	0.164388	0.537967	no	PF00013	GO:0003723	AT3G13230.1	RNA-binding KH domain-containing protein
PAC:26342043	Glyma09g38110	Gm09:43560411-43566644	3.58792	8.31	1.2117	0.0475477	0.228795	no	4.77041	11.2011	1.23146	0.00375701	0.053899	yes	1.25894	5.45348	2.11497	0.000735765	0.0191589	yes	PF00306,PF00006,PF02874	GO:0005524,GO:0016820,GO:0015991,GO:0033178,GO:0046933,GO:0046961,GO:0015992,GO:0046034,GO:0016469	AT4G38510.5	ATPase, V1 complex, subunit B protein
PAC:26294671	Glyma12g04290	Gm12:2819098-2825514	0.000119274	0.660979	12.4361	0.915011	0.980825	no	0.32303	0	-1.79769e+308	0.0037656	0.0539412	yes	0	0.497049	1.79769e+308	0.00269732	0.04584	yes	PF00400,PF04053,PF06957	GO:0005515,GO:0005198,GO:0006886,GO:0016192,GO:0030117,GO:0030126	AT1G62020.1	Coatomer, alpha subunit
PAC:26357296	Glyma18g01660	Gm18:928582-939163	0.00346233	0	-1.79769e+308	0.417668	1	no	0	0.679078	1.79769e+308	0.00378046	0.0541054	yes	1.26934	0.613004	-1.05011	0.16255	0.534339	no	PF00782	GO:0008138,GO:0006470	AT3G55270.1	mitogen-activated protein kinase phosphatase 1
PAC:26295067	Glyma11g05931	Gm11:4174306-4180769	2.41495	4.64678	0.944242	0.197585	0.531374	no	0.293066	1.85247	2.66015	0.00379393	0.054217	yes	1.45045	2.77174	0.934289	0.171656	0.549997	no	PF01764	GO:0004806,GO:0006629	AT5G42930.1	alpha/beta-Hydrolases superfamily protein
PAC:26336351	Glyma03g33270	Gm03:40903617-40908043	9.80977	19.1424	0.964477	0.0682562	0.291671	no	8.88198	18.9931	1.09652	0.00379812	0.0542607	yes	8.90237	23.7084	1.41314	0.000303408	0.0102235	yes	PF00098	GO:0003676,GO:0008270	AT3G53500.2	RNA-binding (RRM/RBD/RNP motifs) family protein with retrovirus zinc finger-like domain
PAC:26345490	Glyma10g38370	Gm10:46155649-46158669	0.593263	0.528732	-0.166137	0.872659	0.968867	no	1.05705	0	-1.79769e+308	0.00380143	0.0542916	yes	2.88543	2.28089	-0.33919	0.604852	0.907408	no	PF01113,PF05173	GO:0008839,GO:0009089,GO:0055114,GO:0070402	AT5G52100.1	Dihydrodipicolinate reductase, bacterial/plant
PAC:26304317	Glyma04g03780	Gm04:2762653-2764820	6.13138	1.77166	-1.79111	0.0059387	0.0626302	no	4.56716	1.57064	-1.53994	0.0038088	0.0543807	yes	7.90131	3.64852	-1.11478	0.0169748	0.139912	no	PF00067	GO:0005506,GO:0009055,GO:0016705,GO:0020037,GO:0055114	AT4G31940.1	cytochrome P450, family 82, subfamily C, polypeptide 4
PAC:26325783	Glyma01g44200	Gm01:54939715-54947160	2.15589	0.471886	-2.19177	0.0114887	0.0938955	no	0.657663	0	-1.79769e+308	0.00385103	0.054849	yes	0.626603	0.0965839	-2.6977	0.013365	0.121774	no	PF09737		AT4G10180.1	light-mediated development protein 1 / deetiolated1 (DET1)
PAC:26310719	Glyma08g23310	Gm08:17787730-17791161	2.29595	0	-1.79769e+308	0.0058212	0.061662	no	1.07447	0	-1.79769e+308	0.00385268	0.054849	yes	1.48273	0.920622	-0.687571	0.400263	0.792714	no	PF01370	GO:0016491,GO:0008152,GO:0003854,GO:0016616,GO:0006694,GO:0055114,GO:0003824,GO:0050662,GO:0044237,GO:0009058	AT1G15950.1	cinnamoyl coa reductase 1
PAC:26291684	Glyma12g23331	Gm12:25709915-25713363	42.3487	18.2221	-1.21663	0.0236736	0.145252	no	26.5766	11.7598	-1.17629	0.00385308	0.054849	yes	33.0395	15.2015	-1.11998	0.00523261	0.0703011	no	PF00085	GO:0045454,GO:0015035,GO:0009055,GO:0006662	AT3G15360.1	thioredoxin M-type 4
PAC:26331707	Glyma15g00780	Gm15:468552-472866	0	0	0	1	1	no	0.863782	0	-1.79769e+308	0.0038648	0.054983	yes	0.355224	0.65844	0.890323	0.364942	0.768732	no	PF00180	GO:0016616,GO:0055114,GO:0051287,GO:0000287,GO:0009098,GO:0005737,GO:0003862	AT1G80560.1	isopropylmalate dehydrogenase 2
PAC:26323143	Glyma01g38920	Gm01:50914354-50920765	3.18666	1.04224	-1.61235	0.0171017	0.118611	no	3.47483	1.22655	-1.50234	0.00387571	0.0551139	yes	4.62445	1.57672	-1.55236	0.00248648	0.0432264	yes	PF00069,PF00008	GO:0005515,GO:0004672,GO:0005524,GO:0006468	AT2G23450.1	Protein kinase superfamily protein
PAC:26306638	Glyma08g09250	Gm08:6611763-6613087	0.788267	0	-1.79769e+308	0.00853982	0.078802	no	0.531092	0	-1.79769e+308	0.00390086	0.0552985	yes	1.19524	0.128118	-3.22176	0.00027344	0.0095036	yes	PF05678		AT4G39720.1	VQ motif-containing protein
PAC:26285740	Glyma14g00986	Gm14:520505-523637	0.156313	0.564584	1.85275	0.113468	0.395195	no	0.677672	0	-1.79769e+308	0.00390937	0.055353	yes	0.254175	0.425346	0.742811	0.464438	0.836747	no	PF00069	GO:0004672,GO:0005524,GO:0006468	AT5G55560.1	Protein kinase superfamily protein
PAC:26356932	Glyma18g03220	Gm18:2142216-2145180	101.848	272.805	1.42146	0.0162619	0.115726	no	89.711	192.65	1.10263	0.00398677	0.0559343	yes	80.7372	50.2419	-0.684342	0.0653881	0.322913	no	PF00504	GO:0016020,GO:0009765	AT2G40100.1	light harvesting complex photosystem II
PAC:26284900	Glyma14g36140	Gm14:45285658-45293206	1.48588	0.507106	-1.55095	0.0498802	0.23623	no	0.727945	2.16591	1.57307	0.00398787	0.0559343	yes	0.540666	0.987505	0.86905	0.210462	0.60997	no	PF07714	GO:0004672,GO:0005524,GO:0006468	AT4G24480.1	Protein kinase superfamily protein
PAC:26325824	Glyma01g11870	Gm01:15195053-15195880	69.9663	59.2808	-0.239096	0.643452	0.876382	no	78.8268	80.7238	0.034307	0.923751	0.992944	no	95.6804	4.64778	-4.36361	0	0	yes	PF00197	GO:0004866	AT1G73260.1	kunitz trypsin inhibitor 1
PAC:26291065	Glyma02g39320	Gm02:44573639-44579555	0	0.753165	1.79769e+308	0.00955614	0.0839512	no	1.35164	1.81856	0.428085	0.49499	0.842958	no	2.19885	25.8252	3.55396	3.42837e-13	2.12777e-10	yes	PF00733	GO:0004066,GO:0006529	AT3G47340.1	glutamine-dependent asparagine synthase 1
PAC:26296217	Glyma11g11020	Gm11:7847143-7850843	11.59	7.84389	-0.563245	0.286572	0.632495	no	12.9016	13.7735	0.0943417	0.797068	0.963911	no	34.5375	5.06185	-2.77043	3.41056e-11	1.55226e-08	yes	PF01565	GO:0008762,GO:0016491,GO:0050660,GO:0055114	AT3G19820.1	cell elongation protein / DWARF1 / DIMINUTO (DIM)
PAC:26297923	Glyma11g31330	Gm11:32426181-32427777	0.183894	0.0501407	-1.87482	0.2451	1	no	0.26203	0.190012	-0.463639	0.640827	1	no	34.0761	4.24924	-3.00348	1.6945e-09	5.19094e-07	yes	PF02798,PF00043	GO:0005515	AT1G78380.1	glutathione S-transferase TAU 19
PAC:26346121	Glyma10g11670	Gm10:11888875-11894722	2.99491	2.49002	-0.266354	0.717728	0.909841	no	2.17196	2.09716	-0.0505581	0.937485	0.994365	no	8.97664	0.232211	-5.27267	5.4884e-09	1.49026e-06	yes	PF08241,PF08498	GO:0008168,GO:0008610,GO:0008152,GO:0006694	AT5G13710.1	sterol methyltransferase 1
PAC:26353183	Glyma16g08460	Gm16:7860157-7865392	0.387423	0	-1.79769e+308	0.0265588	1	no	0.193628	0	-1.79769e+308	0.0279136	1	no	6.87053	0.32461	-4.40365	8.63963e-09	2.23178e-06	yes	PF00390,PF03949	GO:0016616,GO:0055114,GO:0051287	AT1G79750.1	NADP-malic enzyme 4
PAC:26336255	Glyma03g07121	Gm03:7458626-7491220	0.00281115	3.55638	10.305	0.0177028	0.121404	no	0.00230125	10.5624	12.1642	0.0050204	0.0650553	no	0	11.938	1.79769e+308	1.22974e-08	2.99836e-06	yes	PF01582,PF00931	GO:0043531,GO:0005515,GO:0007165,GO:0005622,GO:0045087,GO:0031224,GO:0004888,GO:0006915,GO:0005524	AT5G36930.2	Disease resistance protein (TIR-NBS-LRR class) family
PAC:26313514	Glyma17g10990	Gm17:8262699-8267178	5.54058	8.22679	0.570291	0.363253	0.701787	no	3.34901	1.61265	-1.0543	0.104942	0.430444	no	25.0283	0	-1.79769e+308	8.14029e-08	1.46799e-05	yes	PF00834	GO:0004750,GO:0005975	AT5G61410.1	D-ribulose-5-phosphate-3-epimerase
PAC:26285868	Glyma14g37170	Gm14:46444639-46446280	0.750758	2.74819	1.87206	0.0151608	0.110572	no	0.350265	1.38774	1.98622	0.00646025	0.0765251	no	0.285928	4.08705	3.83734	8.61009e-08	1.54687e-05	yes	PF00201	GO:0016758,GO:0008152	AT1G07250.1	UDP-glucosyl transferase 71C4
PAC:26345388	Glyma10g04430	Gm10:3415476-3423859	5.25638	3.88228	-0.437164	0.45841	0.775096	no	5.88606	6.82483	0.21349	0.596392	0.893746	no	0.352992	5.20764	3.88292	1.32433e-07	2.25226e-05	yes	PF00069	GO:0004672,GO:0005524,GO:0006468	AT4G28540.1	casein kinase I-like 6
PAC:26310739	Glyma08g45550	Gm08:44890646-44891497	16.8177	13.1036	-0.360021	0.534843	0.819403	no	42.8161	64.2255	0.584993	0.105265	0.431171	no	19.878	2.40456	-3.04732	1.70345e-07	2.76891e-05	yes	PF00197	GO:0004866	AT1G73260.1	kunitz trypsin inhibitor 1
PAC:26303884	Glyma04g05250	Gm04:4004243-4009435	0.00108578	4.97897	12.1629	0.71438	0.908261	no	1.58223	4.26966	1.43216	0.015195	0.130185	no	0.0934726	4.79703	5.68145	3.97376e-07	5.6184e-05	yes	PF01650	GO:0004197,GO:0006508	AT4G32940.1	gamma vacuolar processing enzyme
PAC:26310529	Glyma08g20830	Gm08:15811469-15819531	2.89749	4.09209	0.498036	0.424787	0.749873	no	4.92827	5.83582	0.243854	0.552313	0.875107	no	0.791092	6.50368	3.03934	4.39527e-07	6.07068e-05	yes	PF00400	GO:0005515,GO:0008601,GO:0007165,GO:0000159	AT1G17720.1	Protein phosphatase 2A, regulatory subunit PR55
PAC:26286861	Glyma14g14320	Gm14:14226879-14231996	0.150626	0.291748	0.953755	0.324808	1	no	0.044079	0.0830257	0.913467	0.433918	1	no	0.051736	1.2683	4.61559	4.95117e-07	6.60023e-05	yes	PF07714	GO:0004672,GO:0005524,GO:0006468	AT4G32250.1	Protein kinase superfamily protein
PAC:26334545	Glyma03g04990	Gm03:5211725-5218698	0.332003	0.361556	0.123024	0.891478	1	no	0.307333	1.11423	1.85818	0.010416	0.102704	no	0.500327	4.6741	3.22375	5.09173e-07	6.721e-05	yes	PF00202	GO:0008483,GO:0030170	AT3G08860.1	PYRIMIDINE 4
PAC:26332494	Glyma15g28840	Gm15:31539654-31549065	8.30846	0.000916226	-13.1466	0.598209	0.854911	no	5.6867	3.78806	-0.586133	0.164965	0.540018	no	8.13984	1.32889	-2.61478	5.60662e-07	7.30068e-05	yes	PF07714,PF08276,PF01453	GO:0004672,GO:0005524,GO:0006468,GO:0005529	AT4G21390.1	S-locus lectin protein kinase family protein
PAC:26302802	Glyma04g40650	Gm04:46639629-46641783	38.1032	29.6783	-0.360502	0.485446	0.791923	no	18.5253	22.4268	0.27573	0.455308	0.820875	no	39.6345	10.3566	-1.93621	1.33624e-06	0.00015277	yes	PF02482	GO:0005488,GO:0044238	AT5G24490.1	30S ribosomal protein, putative
PAC:26330154	Glyma15g42330	Gm15:49730874-49750349	2.87162	3.21215	0.161676	0.767168	0.92958	no	3.4932	2.52828	-0.466394	0.237104	0.637528	no	0	2.14378	1.79769e+308	1.88613e-06	0.000200302	yes	PF04652,PF02364	GO:0003843,GO:0006075,GO:0000148,GO:0016020	AT2G31960.1	glucan synthase-like 3
PAC:26311055	Glyma17g10050	Gm17:7524022-7526123	0.449602	1.2481	1.47301	0.0990917	0.363767	no	1.16564	3.80277	1.70593	0.00775464	0.0854387	no	2.69443	16.3275	2.59926	1.96048e-06	0.000207277	yes	PF02704		AT5G14920.1	Gibberellin-regulated family protein
PAC:26311420	Glyma17g36580	Gm17:40543989-40547199	23.8504	13.5029	-0.820741	0.148526	0.459385	no	18.5942	12.0537	-0.625378	0.144869	0.510329	no	35.519	7.34879	-2.27301	2.03432e-06	0.000214137	yes	PF00380	GO:0003735,GO:0006412,GO:0005622,GO:0005840	AT1G74970.1	ribosomal protein S9
PAC:26327710	Glyma19g29180	Gm19:36747959-36753045	24.4966	57.5796	1.23297	0.0243084	0.147873	no	71.743	63.3152	-0.180286	0.643826	0.913781	no	18.0376	65.4058	1.85841	2.04596e-06	0.000214889	yes	PF01717,PF08267	GO:0003871,GO:0009086,GO:0008270,GO:0008652	AT5G17920.1	Cobalamin-independent synthase family protein
PAC:26334630	Glyma03g33460	Gm03:41007560-41012795	3.73247	4.46409	0.258236	0.666204	0.886924	no	3.01311	4.49399	0.576745	0.208618	0.605231	no	1.24962	7.95027	2.66952	2.27095e-06	0.000233893	yes	PF00573	GO:0003735,GO:0006412,GO:0005840	AT3G09630.1	Ribosomal protein L4/L1 family
PAC:26343215	Glyma09g30810	Gm09:37617668-37631032	2.98535	0.857177	-1.80024	0.0116351	0.0947847	no	1.99148	2.12519	0.0937554	0.851763	0.978624	no	0.158591	2.45416	3.95184	2.40313e-06	0.000243312	yes	PF07714	GO:0004672,GO:0005524,GO:0006468	AT1G73660.1	protein tyrosine kinase family protein
PAC:26319646	Glyma05g38490	Gm05:41832809-41834790	79.5653	90.2548	0.181864	0.734627	0.917042	no	132.89	158.917	0.258048	0.493164	0.842079	no	69.2971	19.1792	-1.85325	2.46527e-06	0.000247533	yes	PF00550	GO:0048037	AT4G25050.1	acyl carrier protein 4
PAC:26344295	Glyma10g30880	Gm10:39467542-39473066	6.74221	6.44448	-0.0651562	0.913981	0.980813	no	8.42881	4.4264	-0.929195	0.0432522	0.256458	no	6.73293	26.2004	1.96028	3.63783e-06	0.000338226	yes	PF01212	GO:0016740,GO:0030170,GO:0009058,GO:0016829,GO:0006520	AT1G08630.1	threonine aldolase 1
PAC:26351012	Glyma16g27995	Gm16:31953083-31954592	160.478	98.8054	-0.699712	0.21772	0.557495	no	183.606	113.418	-0.694958	0.0772543	0.363767	no	232.648	61.1475	-1.92778	3.75456e-06	0.000347054	yes	PF00504	GO:0016020,GO:0009765	AT2G34430.1	light-harvesting chlorophyll-protein complex II subunit B1
PAC:26314355	Glyma17g36385	Gm17:40344483-40350237	1.03987	2.65e-06	-18.5841	0.998465	0.999864	no	0.618383	3.1e-06	-17.6058	0.998207	0.999786	no	0.977826	0.0760399	-3.68475	3.794e-06	0.000349348	yes	PF00069	GO:0004672,GO:0005524,GO:0006468	AT5G66850.1	mitogen-activated protein kinase kinase kinase 5
PAC:26331206	Glyma15g06390	Gm15:4522892-4524268	0.253478	0.118465	-1.09739	0.325549	1	no	0.0590503	0.0374502	-0.656971	0.710031	1	no	0.28058	3.31588	3.56291	4.23532e-06	0.00038189	yes	PF00201	GO:0016758,GO:0008152	AT5G17030.1	UDP-glucosyl transferase 78D3
PAC:26352267	Glyma16g04770	Gm16:4068070-4074865	10.4909	15.2618	0.540791	0.309314	0.652866	no	18.6766	11.6242	-0.684103	0.0691778	0.340845	no	14.1706	3.21262	-2.14107	4.529e-06	0.00040562	yes	PF01150	GO:0016787	AT5G18280.1	apyrase 2
PAC:26295194	Glyma11g03070	Gm11:2014913-2017743	51.4126	46.9031	-0.132437	0.805967	0.944565	no	29.1272	40.7497	0.484425	0.179828	0.562897	no	10.4262	34.9499	1.74507	4.58431e-06	0.000409494	yes	PF00155	GO:0016740,GO:0030170,GO:0009058,GO:0016769	AT1G62960.1	ACC synthase 10
PAC:26299105	Glyma06g14140	Gm06:11148577-11150866	24.1775	16.4229	-0.557958	0.288896	0.634827	no	13.4228	13.6629	0.0255709	0.947019	0.995773	no	18.0965	3.9132	-2.20929	4.86992e-06	0.000430183	yes	PF02482	GO:0005488,GO:0044238	AT5G24490.1	30S ribosomal protein, putative
PAC:26305308	Glyma04g01640	Gm04:1088616-1090419	14.0089	6.08118	-1.20392	0.0380524	0.198564	no	10.4401	4.10079	-1.34816	0.00450954	0.0607712	no	24.963	6.18534	-2.01287	4.94966e-06	0.00043642	yes	PF00112,PF08246	GO:0008234,GO:0006508	AT1G20850.1	xylem cysteine peptidase 2
PAC:26284351	Glyma0023s00410	scaffold_23:476540-479148	9.1748	3.02651	-1.60002	0.0100561	0.0864293	no	7.35135	3.08998	-1.25041	0.00998916	0.100412	no	13.9762	2.89938	-2.26915	5.79805e-06	0.000493909	yes	PF00201	GO:0016758,GO:0008152	AT4G01070.1	UDP-Glycosyltransferase superfamily protein
PAC:26295952	Glyma11g37580	Gm11:38639311-38640312	150.383	144.038	-0.0622009	0.909255	0.979544	no	109.526	109.305	-0.00291162	0.993637	0.999786	no	106.48	32.6834	-1.70395	6.07016e-06	0.000513428	yes	PF06298	GO:0030145,GO:0015979,GO:0009523,GO:0016021	AT1G67740.1	photosystem II BY
PAC:26310020	Glyma08g01180	Gm08:687432-689271	17.0815	15.7271	-0.119181	0.833847	0.955545	no	46.0306	41.1764	-0.160777	0.659723	0.920139	no	24.0647	4.69851	-2.35664	6.63268e-06	0.000552619	yes	PF00550	GO:0048037	AT4G25050.1	acyl carrier protein 4
PAC:26310111	Glyma08g26900	Gm08:21223196-21226431	1.38063	0.997207	-0.469358	0.589343	0.850302	no	0.000243283	0	-1.79769e+308	0.495206	1	no	0.123903	3.62638	4.87125	6.76233e-06	0.000559109	yes	PF00076	GO:0003676	AT5G61030.1	glycine-rich RNA-binding protein 3
PAC:26291344	Glyma02g10590	Gm02:8500004-8508510	0.956531	1.53401	0.681421	0.388566	0.722245	no	0.890166	2.66043	1.57951	0.00928165	0.0954807	no	0.111731	2.26654	4.34239	6.95817e-06	0.000569352	yes	PF00916,PF01740	GO:0005215,GO:0006810,GO:0055085,GO:0016021	AT5G13550.1	sulfate transporter 4.1
PAC:26351709	Glyma16g33681	Gm16:36522798-36532684	0.720778	7.64e-05	-13.204	0.915273	0.980825	no	1.12376	2.37997	1.08262	0.0140117	0.124006	no	0	1.49551	1.79769e+308	7.75551e-06	0.000618745	yes	PF01582,PF00560,PF00931	GO:0005524,GO:0005515,GO:0043531,GO:0007165,GO:0005622,GO:0045087,GO:0031224,GO:0004888,GO:0006915	AT5G36930.2	Disease resistance protein (TIR-NBS-LRR class) family
PAC:26295973	Glyma11g15070	Gm11:10794307-10795115	22.0494	34.5079	0.64619	0.228017	0.570205	no	32.3441	34.638	0.0988526	0.79241	0.963279	no	31.1854	102.382	1.71502	7.89128e-06	0.000626439	yes	PF00125	GO:0003677,GO:0006334,GO:0005634,GO:0000786	AT3G45980.1	Histone superfamily protein
PAC:26298934	Glyma06g11700	Gm06:9000331-9002150	0	0.026051	1.79769e+308	0.158655	1	no	0	0.148434	1.79769e+308	0.0169474	1	no	1.29747	0.0893951	-3.85936	8.10522e-06	0.000638122	yes	PF00847	GO:0003700,GO:0006355	AT1G21910.1	Integrase-type DNA-binding superfamily protein
PAC:26332258	Glyma15g14000	Gm15:10568140-10574343	0	0.126699	1.79769e+308	0.0628142	1	no	1.03607	2.00328	0.951239	0.118254	0.459445	no	0	4.15058	1.79769e+308	8.36577e-06	0.000655397	yes	PF04116	GO:0005506,GO:0016491,GO:0006633,GO:0055114	AT2G34770.1	fatty acid hydroxylase 1
PAC:26337284	Glyma20g02490	Gm20:2091415-2096546	1.32967	2.12164	0.67411	0.424884	0.749873	no	1.62216	1.15375	-0.491594	0.506204	0.850433	no	8.93918	1.13529	-2.97709	8.83147e-06	0.000681821	yes	PF00043		AT4G19880.1	Glutathione S-transferase family protein
PAC:26296691	Glyma11g200004	Gm11:16804056-16813412	4.61828	0	-1.79769e+308	0.00547322	0.0593936	no	0.688931	0	-1.79769e+308	0.0263522	0.186039	no	10.1106	0.568621	-4.15225	9.09412e-06	0.000697591	yes	PF00903		AT1G08110.4	lactoylglutathione lyase family protein / glyoxalase I family protein
PAC:26345389	Glyma10g04430	Gm10:3415476-3423859	0	0	0	1	1	no	0	0	0	1	1	no	5.07098	0	-1.79769e+308	1.09335e-05	0.000796591	yes	PF00069	GO:0004672,GO:0005524,GO:0006468	AT4G28540.1	casein kinase I-like 6
PAC:26293449	Glyma12g09050	Gm12:6856671-6857958	3.04636	2.70399	-0.171998	0.812037	0.946941	no	1.4154	1.28232	-0.142454	0.833583	0.973795	no	3.22529	15.3589	2.25158	1.181e-05	0.000848704	yes	PF00800	GO:0004664,GO:0009094	AT1G08250.1	arogenate dehydratase 6
PAC:26298058	Glyma11g10040	Gm11:7180604-7185902	17.7743	8.11692	-1.13079	0.0354084	0.189337	no	25.0538	18.102	-0.468882	0.196693	0.588318	no	31.6258	9.68487	-1.7073	1.23829e-05	0.000883232	yes	PF03900,PF01379	GO:0033014,GO:0004418	AT5G08280.1	hydroxymethylbilane synthase
PAC:26327736	Glyma19g01160	Gm19:811042-813940	11.3166	5.71887	-0.984642	0.0820593	0.325129	no	7.40535	14.39	0.958432	0.0146969	0.127506	no	17.8105	55.5761	1.64174	1.35306e-05	0.000942586	yes	PF08240,PF00107	GO:0008270,GO:0016491,GO:0055114	AT1G23740.1	Oxidoreductase, zinc-binding dehydrogenase family protein
PAC:26285762	Glyma14g01990	Gm14:1169081-1172360	2.17771	1.28654	-0.759314	0.292814	0.638515	no	92.2461	52.9763	-0.800142	0.0435043	0.257411	no	66.9552	20.8125	-1.68575	1.48805e-05	0.00102173	yes	PF00023,PF00642	GO:0005515,GO:0003676,GO:0008270	AT3G55980.1	salt-inducible zinc finger 1
PAC:26285465	Glyma14g10290	Gm14:8457319-8462166	35.5061	37.6189	0.0833879	0.872296	0.968684	no	28.1547	50.7267	0.849369	0.0195991	0.154353	no	16.7092	53.7101	1.68455	1.80393e-05	0.00119237	yes	PF08491	GO:0004506,GO:0050660,GO:0055114,GO:0016021	AT1G58440.1	FAD/NAD(P)-binding oxidoreductase family protein
PAC:26332065	Glyma15g05580	Gm15:3950825-3953292	17.7466	28.1339	0.664769	0.198899	0.532999	no	4.51622	7.88993	0.804897	0.0500792	0.280243	no	2.64305	10.7359	2.02217	1.80842e-05	0.00119368	yes	PF00067	GO:0005506,GO:0009055,GO:0016705,GO:0020037,GO:0055114	AT3G26330.1	cytochrome P450, family 71, subfamily B, polypeptide 37
PAC:26314471	Glyma13g01040	Gm13:769886-775636	6.52077	9.17e-05	-16.1181	0.975526	0.996316	no	1.35299	1.71637	0.34321	0.632964	0.909842	no	6.60507	0	-1.79769e+308	1.84071e-05	0.00120336	yes	PF01459	GO:0008308,GO:0006820,GO:0044070,GO:0055085,GO:0005741	AT5G57490.1	voltage dependent anion channel 4
PAC:26299626	Glyma06g05460	Gm06:3877098-3881654	4.99081	10.8324	1.118	0.0329055	0.179968	no	7.83511	10.4645	0.417478	0.250243	0.651537	no	3.39851	11.3768	1.74312	1.85367e-05	0.00121018	yes	PF02535	GO:0046873,GO:0030001,GO:0055085,GO:0016020	AT1G60960.1	iron regulated transporter 3
PAC:26285464	Glyma14g10290	Gm14:8457319-8462166	11.3672	16.8138	0.564764	0.281419	0.627374	no	10.9682	21.5355	0.973389	0.00877557	0.0921599	no	6.27625	20.9616	1.73977	1.93984e-05	0.00125444	yes	PF01946,PF08491	GO:0009055,GO:0016491,GO:0055114,GO:0004506,GO:0050660,GO:0016021	AT1G58440.1	FAD/NAD(P)-binding oxidoreductase family protein
PAC:26334922	Glyma03g16660	Gm03:21186479-21201852	7.45755	4.20112	-0.827928	0.198861	0.532959	no	1.05193	1.63632	0.637415	0.380266	0.770974	no	0.383013	4.34525	3.50397	1.99693e-05	0.00128614	yes	PF00227,PF10584	GO:0004298,GO:0051603,GO:0005839,GO:0004175,GO:0006511,GO:0019773	AT1G16470.1	proteasome subunit PAB1
PAC:26319112	Glyma13g43870	Gm13:43440262-43448189	0	0	0	1	1	no	0.0295392	0.0275331	-0.101464	0.953235	1	no	1.47104	0.122404	-3.58711	2.04831e-05	0.00130864	yes	PF08370,PF00005,PF01061	GO:0005524,GO:0016887,GO:0016020	AT1G15520.1	pleiotropic drug resistance 12
PAC:26348952	Glyma07g00830	Gm07:452424-456197	1.60016	2.73787	0.774835	0.342107	0.683112	no	1.44124	2.05995	0.515299	0.445152	0.81506	no	0.408258	4.77197	3.54703	2.42023e-05	0.00149432	yes	PF09801		AT1G79990.1	structural molecules
PAC:26310126	Glyma08g31890	Gm08:27933744-27939004	1.82431	1.1733	-0.636776	0.350363	0.690047	no	4.54156	3.76804	-0.269374	0.511937	0.853908	no	14.6259	4.5833	-1.67406	2.5096e-05	0.00152973	yes	PF01055	GO:0004553,GO:0005975	AT1G68560.1	alpha-xylosidase 1
PAC:26285342	Glyma14g04530	Gm14:3114028-3120767	0.136854	0.127893	-0.097698	0.926784	1	no	1.96539	1.03281	-0.928237	0.119655	0.461951	no	4.22953	0.713467	-2.56758	2.54537e-05	0.00154755	yes	PF07731,PF07732,PF00394	GO:0016491,GO:0055114,GO:0005507	AT5G21105.1	Plant L-ascorbate oxidase
PAC:26298827	Glyma06g01710	Gm06:1085204-1086993	9.50723	2.63775	-1.84972	0.00466863	0.0538285	no	5.12418	2.29366	-1.15967	0.035959	0.227774	no	14.9387	3.48512	-2.09978	2.64437e-05	0.00159157	yes	PF00112,PF08246	GO:0008234,GO:0006508	AT1G20850.1	xylem cysteine peptidase 2
PAC:26303738	Glyma04g33610	Gm04:39240660-39242267	158.694	131.862	-0.26722	0.624207	0.867024	no	26.0768	39.2415	0.589612	0.108711	0.439421	no	47.2944	14.6183	-1.69389	2.80438e-05	0.00166127	yes	PF02704		AT5G15230.1	GAST1 protein homolog 4
PAC:26292541	Glyma12g29090	Gm12:32482766-32483888	257.237	439.729	0.773516	0.210309	0.548681	no	312.314	462.951	0.567864	0.180871	0.564608	no	249.299	77.9691	-1.6769	2.80534e-05	0.00166127	yes	PF00111	GO:0009055,GO:0051536	AT1G60950.1	2Fe-2S ferredoxin-like superfamily protein
PAC:26325320	Glyma01g11640	Gm01:14972818-14973806	64.3056	58.4206	-0.138465	0.789051	0.938339	no	45.1394	46.746	0.0504552	0.888676	0.98576	no	33.9961	9.66359	-1.81474	3.18043e-05	0.00184454	yes	PF00197	GO:0004866	AT1G73260.1	kunitz trypsin inhibitor 1
PAC:26327315	Glyma19g01050	Gm19:738803-744963	406.003	491.044	0.274363	0.69554	0.901222	no	391.682	325.476	-0.267129	0.55073	0.874029	no	525.771	124.221	-2.08153	3.71948e-05	0.00209611	yes	PF00484	GO:0004089,GO:0008270,GO:0015976	AT3G01500.2	carbonic anhydrase 1
PAC:26356315	Glyma18g51310	Gm18:60237391-60241403	9.80489	16.6312	0.762321	0.157507	0.474157	no	8.05075	15.8454	0.976873	0.0140042	0.123985	no	7.36121	24.585	1.73976	3.76354e-05	0.00210851	yes	PF04427		AT3G15460.1	Ribosomal RNA processing Brix domain protein
PAC:26326519	Glyma19g41050	Gm19:47356310-47361845	41.487	29.4869	-0.492585	0.344278	0.68525	no	105.591	52.7025	-1.00254	0.00719425	0.0816163	no	86.7862	29.465	-1.55846	4.06e-05	0.00224304	yes	PF00160	GO:0003755,GO:0006457	AT3G62030.3	rotamase CYP 4
PAC:26301220	Glyma06g13690	Gm06:10821721-10826820	1.69283	4.52322	1.41792	0.0417127	0.210046	no	3.2859	8.15131	1.31074	0.00487825	0.0638839	no	1.84215	8.74492	2.24706	4.63285e-05	0.00250169	yes	PF00076	GO:0003676	AT1G21320.2	nucleotide binding;nucleic acid binding
PAC:26326882	Glyma19g32630	Gm19:40378734-40380914	0.130393	0.199047	0.61024	0.566777	1	no	0.0851775	0.296964	1.80175	0.0549901	1	no	0.101134	1.17067	3.53299	5.10175e-05	0.00267847	yes	PF00067	GO:0005506,GO:0009055,GO:0016705,GO:0020037,GO:0055114	AT2G42250.1	cytochrome P450, family 712, subfamily A, polypeptide 1
PAC:26308506	Glyma08g40501	Gm08:40229301-40236009	0.525325	0.506723	-0.0520136	0.95018	0.990055	no	0.217869	0.888222	2.02746	0.00469155	0.0622885	no	0	1.39449	1.79769e+308	5.18168e-05	0.00270662	yes	PF00931,PF01582,PF00560	GO:0005515,GO:0043531,GO:0007165,GO:0005622,GO:0045087,GO:0031224,GO:0004888,GO:0006915,GO:0005524	AT1G27170.1	transmembrane receptors;ATP binding
PAC:26292649	Glyma12g02385	Gm12:1511193-1514823	82.1442	42.4503	-0.952386	0.0744785	0.30773	no	93.6862	77.2817	-0.277709	0.458974	0.823054	no	85.1404	29.6087	-1.52383	5.23754e-05	0.00272952	yes	PF01379,PF03900	GO:0033014,GO:0004418	AT5G08280.1	hydroxymethylbilane synthase
PAC:26295047	Glyma11g15060	Gm11:10788342-10789329	7.30005	10.5805	0.53543	0.386437	0.720553	no	12.9261	15.3667	0.249519	0.548285	0.872125	no	11.8483	38.6872	1.70718	5.27445e-05	0.00273979	yes	PF00125	GO:0003677,GO:0006334,GO:0005634,GO:0000786	AT3G45980.1	Histone superfamily protein
PAC:26310378	Glyma08g01060	Gm08:605102-609992	4.14725	4.89944	0.240463	0.706865	0.905077	no	10.3984	15.5423	0.579838	0.133554	0.490335	no	12.3976	2.95824	-2.06726	5.32951e-05	0.00276427	yes	PF07109,PF05175	GO:0008168,GO:0046406,GO:0015979,GO:0015995,GO:0008152	AT4G25080.1	magnesium-protoporphyrin IX methyltransferase
PAC:26330677	Glyma15g04500	Gm15:3149305-3154419	6.21057	2.65989	-1.22336	0.0607107	0.269424	no	6.38049	5.44587	-0.228507	0.599595	0.895253	no	11.7786	2.98939	-1.97825	5.51842e-05	0.00283131	yes	PF01370	GO:0003854,GO:0016616,GO:0006694,GO:0055114,GO:0003824,GO:0050662,GO:0044237,GO:0009058,GO:0008831,GO:0045226	AT3G46440.1	UDP-XYL synthase 5
PAC:26339873	Glyma09g36080	Gm09:41951330-41956371	17.0359	9.96436	-0.773726	0.139339	0.443234	no	20.5071	14.2411	-0.526067	0.148383	0.516104	no	25.8391	8.85156	-1.54555	6.4506e-05	0.00322793	yes	PF00450	GO:0004185,GO:0006508	AT3G63470.1	serine carboxypeptidase-like 40
PAC:26356381	Glyma18g51400	Gm18:60300025-60303451	0.544212	0.593346	0.124705	0.882185	0.97151	no	0.642417	1.12737	0.811381	0.222895	0.622052	no	0.273738	1.98026	2.85482	6.51159e-05	0.00325164	yes	PF01619	GO:0004657,GO:0006537,GO:0006562,GO:0055114	AT5G38710.1	Methylenetetrahydrofolate reductase family protein
PAC:26314282	Glyma17g07220	Gm17:5288231-5292288	0.156891	0.122956	-0.351621	0.73731	1	no	0.167361	0.326983	0.966251	0.25902	1	no	0.021874	1.43474	6.03543	6.70374e-05	0.00332084	yes	PF00722,PF06955	GO:0004553,GO:0005975,GO:0016762,GO:0006073,GO:0005618,GO:0048046	AT5G57560.1	Xyloglucan endotransglucosylase/hydrolase family protein
PAC:26306785	Glyma08g11620	Gm08:8466645-8469994	2.88209	0.754539	-1.93345	0.0046437	0.0537555	no	7.32033	3.96217	-0.885618	0.0252951	0.181092	no	14.491	41.1379	1.50531	6.84827e-05	0.00337394	yes	PF00195,PF02797	GO:0016746,GO:0009058,GO:0016747,GO:0006633,GO:0016020,GO:0008610,GO:0004315,GO:0008415	AT5G13930.1	Chalcone and stilbene synthase family protein
PAC:26351005	Glyma16g25700	Gm16:29743653-29748956	8.88468	15.0086	0.756395	0.159343	0.475273	no	20.0954	15.7311	-0.353245	0.338505	0.739872	no	18.4096	5.58047	-1.722	6.87758e-05	0.00338489	yes	PF04193		AT4G36850.1	PQ-loop repeat family protein / transmembrane family protein
PAC:26302030	Glyma06g13050	Gm06:10190406-10196672	2.21296	1.40712	-0.653233	0.389807	0.723167	no	1.41217	1.78603	0.338845	0.595553	0.893286	no	0.371366	3.0601	3.04267	7.6512e-05	0.00364913	yes	PF00153		AT4G27940.1	manganese tracking factor for mitochondrial SOD2
PAC:26325412	Glyma01g03956	Gm01:3431068-3433014	12.5071	3.69971	-1.75727	0.00608352	0.0637007	no	11.6564	4.90144	-1.24985	0.00906881	0.0941426	no	9.89249	1.99822	-2.30762	7.82096e-05	0.0037079	yes			AT4G36150.1	Disease resistance protein (TIR-NBS-LRR class) family
PAC:26320879	Glyma05g32110	Gm05:37082718-37086274	6.84681	10.6355	0.635378	0.246388	0.591298	no	5.99506	12.6982	1.08277	0.0066172	0.0776716	no	5.16172	16.7792	1.70075	7.88063e-05	0.00372878	yes	PF00400	GO:0005515	AT5G64730.1	Transducin/WD40 repeat-like superfamily protein
PAC:26285707	Glyma14g37020	Gm14:46319418-46324708	8.36461	17.9261	1.09969	0.0415056	0.209843	no	4.8416	10.1691	1.07063	0.0102309	0.101613	no	4.53361	15.2868	1.75355	8.17414e-05	0.00384482	yes	PF00854	GO:0005215,GO:0006857,GO:0016020,GO:0055085,GO:0016021	AT3G54140.1	peptide transporter 1
PAC:26318281	Glyma13g39261	Gm13:39913191-39919144	15.2284	8.61444	-0.821938	0.135838	0.436636	no	17.7399	31.8821	0.845751	0.0212091	0.162603	no	10.9984	2.65994	-2.04783	8.25669e-05	0.00387602	yes	PF00332	GO:0004553,GO:0005975	AT2G27500.1	Glycosyl hydrolase superfamily protein
PAC:26291618	Glyma12g01820	Gm12:1117454-1118670	8.1023	6.19331	-0.38762	0.528047	0.815705	no	33.9496	39.3464	0.212837	0.554381	0.876033	no	16.3158	47.0806	1.52886	8.49149e-05	0.0039398	yes	PF06094		AT3G02910.1	AIG2-like (avirulence induced gene) family protein
PAC:26306017	Glyma04g38691	Gm04:45056620-45066823	93.2301	36.0745	-1.36981	0.0129157	0.100514	no	43.1805	22.7348	-0.925479	0.0108002	0.10524	no	65.3983	23.5105	-1.47595	9.32615e-05	0.00426088	yes	PF01764	GO:0004806,GO:0006629	AT3G52430.1	alpha/beta-Hydrolases superfamily protein
PAC:26301792	Glyma06g13450	Gm06:10590094-10595744	1.00473	0.605487	-0.730641	0.415319	0.743229	no	0.98694	1.63287	0.72638	0.269576	0.672534	no	0.545268	3.76649	2.78818	9.3583e-05	0.00427148	yes	PF07724,PF10431	GO:0005524,GO:0016887	AT5G53350.1	CLP protease regulatory subunit X
PAC:26305059	Glyma04g01630	Gm04:1084551-1086325	2.03683	1.03645	-0.974681	0.221432	0.562025	no	1.2182	0.386252	-1.65713	0.0303958	0.204005	no	5.13006	0.888566	-2.52942	9.46e-05	0.00430556	yes	PF00112,PF08246	GO:0008234,GO:0006508	AT1G20850.1	xylem cysteine peptidase 2
PAC:26303200	Glyma04g01660	Gm04:1109641-1115126	2.50094	3.2182	0.363783	0.544968	0.826695	no	2.97364	6.06223	1.02762	0.012755	0.116944	no	8.62272	23.9129	1.47157	9.62653e-05	0.00436887	yes	PF00083	GO:0022857,GO:0055085,GO:0016021	AT4G35300.1	tonoplast monosaccharide transporter2
PAC:26310376	Glyma08g01060	Gm08:605102-609992	1.41461	1.52703	0.110321	0.892355	0.974201	no	1.61852	3.6125	1.15832	0.0495717	0.278545	no	5.20222	0.874782	-2.57213	9.73378e-05	0.00439667	yes	PF07109,PF05175	GO:0008168,GO:0046406,GO:0015979,GO:0015995,GO:0008152	AT4G25080.1	magnesium-protoporphyrin IX methyltransferase
PAC:26342845	Glyma09g37290	Gm09:42843233-42844770	92.8332	138.638	0.578611	0.272738	0.617308	no	45.6876	37.8865	-0.270119	0.468789	0.827469	no	87.2714	30.7659	-1.50418	0.000100212	0.00450521	yes	PF02704		AT5G15230.1	GAST1 protein homolog 4
[truncated: 822 more rows]
