# Supplementary material for: Transcriptomic Profiling of Soybean in Response to High-Intensity UV-B Irradiation Reveals Stress Defense Signaling
Source: Front Plant Sci. 2016 Dec 19;7:1917. doi: 10.3389/fpls.2016.01917 (PMC5165247; doi:10.3389/fpls.2016.01917)
Supplement: Supplementary file 2 [file DataSheet2.XLSX]

## Sheet: Supplementary Table 7
Supplementary Table 7 List of the DEGs identified by the comparison of control vs UV-B treatments in UV-B tolerant Buseok
Gene ID	Gene position	sample1	sample2	FPKM value 1	FPKM value 2	log2(Fold Change)	p-value	q-value	significant	GO ID	A. thaliana homolog	Gene definition
Glyma06g14850	Gm06:11635851-11637881	IT0	IT30	183.906	4.37094	-5.39488	5e-05	0.016241	yes		AT2G40610.1	expansin A8
Glyma04g40000	Gm04:46149636-46151541	IT0	IT30	236.247	6.80976	-5.11655	5e-05	0.016241	yes		AT2G40610.1	expansin A8
Glyma01g06030	Gm01:5873668-5876124	IT0	IT30	85.4529	3.57265	-4.58006	5e-05	0.016241	yes		AT1G69530.1	expansin A1
Glyma15g01820	Gm15:1200170-1204142	IT0	IT30	3.0526	44.3179	3.85978	5e-05	0.016241	yes	GO:0004672,GO:0005524,GO:0006468,GO:0004553,GO:0005975	AT3G16030.1	lectin protein kinase family protein
Glyma16g25110	Gm16:29050695-29053197	IT0	IT30	6.36223	135.077	4.4081	5e-05	0.016241	yes	GO:0005515	AT5G36930.1	Disease resistance protein (TIR-NBS-LRR class) family
Glyma05g31190	Gm05:36357224-36365346	IT0	IT30	1.67727	36.6517	4.44969	5e-05	0.016241	yes	GO:0005515,GO:0003677,GO:0005634,GO:0030528,GO:0006355,GO:0005516	AT2G22300.1	signal responsive 1
Glyma20g26770	Gm20:36117690-36120676	IT0	IT30	4.59604	102.749	4.48259	5e-05	0.016241	yes	GO:0003824	AT4G33920.1	Protein phosphatase 2C family protein
Glyma07g37790	Gm07:42743260-42744494	IT0	IT30	7.96969	206.474	4.69529	5e-05	0.016241	yes	GO:0005515	AT1G09070.1	soybean gene regulated by cold-2
Glyma13g38040	Gm13:38956764-38959166	IT0	IT30	6.15396	169.681	4.78517	5e-05	0.016241	yes	GO:0004553,GO:0005975,GO:0016762,GO:0006073,GO:0005618,GO:0048046	AT4G03210.1	xyloglucan endotransglucosylase/hydrolase 9
Glyma08g14370	Gm08:10445252-10453301	IT0	IT30	0.964016	28.7698	4.89936	5e-05	0.016241	yes	GO:0005515,GO:0003677,GO:0005634,GO:0030528,GO:0006355,GO:0005516	AT2G22300.1	signal responsive 1
Glyma02g04620	Gm02:3778612-3780304	IT0	IT30	2.73894	91.3056	5.05902	5e-05	0.016241	yes		AT2G22500.1	uncoupling protein 5
Glyma13g30770	Gm13:33302260-33303185	IT0	IT30	4.98619	169.36	5.08601	5e-05	0.016241	yes	GO:0009055,GO:0015035,GO:0045454	AT1G28480.1	Thioredoxin superfamily protein
Glyma05g26330	Gm05:32310948-32316398	IT0	IT30	3.19244	127.327	5.31774	5e-05	0.016241	yes	GO:0000166,GO:0046872,GO:0030001,GO:0003824,GO:0008152	AT5G44790.1	copper-exporting ATPase / responsive-to-antagonist 1 / copper-transporting ATPase (RAN1)
Glyma04g08800	Gm04:6918932-6925250	IT0	IT30	3.79019	151.977	5.32544	5e-05	0.016241	yes	GO:0004672,GO:0005524,GO:0006468	AT4G28880.1	casein kinase I-like 3
Glyma17g03390	Gm17:2262616-2265357	IT0	IT30	3.03464	130.729	5.42891	5e-05	0.016241	yes		AT4G16120.1	COBRA-like protein-7 precursor
Glyma09g35250	Gm09:41452079-41455095	IT0	IT30	4.00766	181.879	5.50407	5e-05	0.016241	yes	GO:0005506,GO:0009055,GO:0016705,GO:0020037,GO:0055114	AT4G19230.1	cytochrome P450, family 707, subfamily A, polypeptide 1
Glyma13g07490	Gm13:7655398-7657991	IT0	IT30	5.79255	265.391	5.51778	5e-05	0.016241	yes	GO:0016853,GO:0009507	AT3G25780.1	allene oxide cyclase 3
Glyma16g29710	Gm16:33432554-33433447	IT0	IT30	4.2518	207.946	5.61199	5e-05	0.016241	yes	GO:0046872,GO:0030001	AT1G01490.1	Heavy metal transport/detoxification superfamily protein
Glyma07g32010	Gm07:36948976-36955048	IT0	IT30	1.29847	63.6256	5.61472	5e-05	0.016241	yes		AT1G28380.1	MAC/Perforin domain-containing protein
Glyma07g36440	Gm07:41837334-41842585	IT0	IT30	3.33941	165.145	5.62799	5e-05	0.016241	yes		AT3G06500.1	Plant neutral invertase family protein
Glyma11g11350	Gm11:8080946-8085452	IT0	IT30	1.54636	86.1774	5.80036	5e-05	0.016241	yes		AT4G34950.1	Major facilitator superfamily protein
Glyma11g09070	Gm11:6412775-6417798	IT0	IT30	1.03104	58.7857	5.83329	5e-05	0.016241	yes	GO:0004672,GO:0005524,GO:0006468	AT4G35600.2	Protein kinase superfamily protein
Glyma11g04130	Gm11:2751559-2753162	IT0	IT30	10.0909	616.157	5.93217	5e-05	0.016241	yes	GO:0005515	AT1G74950.1	TIFY domain/Divergent CCT motif family protein
Glyma10g31240	Gm10:39797254-39798964	IT0	IT30	5.98326	402.01	6.07016	5e-05	0.016241	yes	GO:0005515	AT2G02360.1	phloem protein 2-B10
Glyma01g41290	Gm01:52837390-52839262	IT0	IT30	8.15505	586.5	6.16829	5e-05	0.016241	yes	GO:0005515	AT1G74950.1	TIFY domain/Divergent CCT motif family protein
Glyma01g35660	Gm01:48174704-48177832	IT0	IT30	3.06915	228.543	6.21848	5e-05	0.016241	yes	GO:0005506,GO:0009055,GO:0016705,GO:0020037,GO:0055114	AT4G19230.1	cytochrome P450, family 707, subfamily A, polypeptide 1
Glyma11g20030	Gm11:16846077-16848107	IT0	IT30	3.02139	269.633	6.47964	5e-05	0.016241	yes	GO:0046872,GO:0030001	AT5G60800.2	Heavy metal transport/detoxification superfamily protein
Glyma09g27180	Gm09:33966374-33967589	IT0	IT30	1.84163	177.531	6.59094	5e-05	0.016241	yes	GO:0003700,GO:0006355	AT5G51990.1	C-repeat-binding factor 4
Glyma03g17300	Gm03:21896279-21898584	IT0	IT30	1.311	158.367	6.91646	5e-05	0.016241	yes		AT3G53950.1	glyoxal oxidase-related protein
Glyma14g06990	Gm14:5184402-5194283	IT0	IT30	1.21748	178.57	7.19646	5e-05	0.016241	yes	GO:0004252,GO:0006508,GO:0042802,GO:0043086	AT3G46850.1	Subtilase family protein
Glyma07g02630	Gm07:1769989-1772543	IT0	IT30	1.07679	259.252	7.91147	5e-05	0.016241	yes	GO:0003700,GO:0043565,GO:0006355	AT1G80840.1	WRKY DNA-binding protein 40
Glyma02g14940	Gm02:13534864-13536087	IT0	IT30	0	18.0163	inf	5e-05	0.016241	yes	GO:0003700,GO:0006355	AT4G34410.1	redox responsive transcription factor 1
Glyma03g34821	Gm03:42125961-42126684	IT0	IT30	0	9.82537	inf	5e-05	0.016241	yes	GO:0016209,GO:0016491,GO:0055114	AT3G52960.1	Thioredoxin superfamily protein
Glyma04g02280	Gm04:1582344-1584513	IT0	IT30	0	21.7584	inf	5e-05	0.016241	yes		AT1G76070.1
Glyma06g07480	Gm06:5437072-5442126	IT0	IT30	0	14.3052	inf	5e-05	0.016241	yes	GO:0006820,GO:0016021,GO:0016020,GO:0005452	AT1G15460.1	HCO3- transporter family
Glyma12g09130	Gm12:6939861-6940551	IT0	IT30	0	11.7854	inf	5e-05	0.016241	yes	GO:0003700,GO:0006355	AT5G51990.1	C-repeat-binding factor 4
Glyma16g32330	Gm16:35538227-35539639	IT0	IT30	0	14.6954	inf	5e-05	0.016241	yes	GO:0003700,GO:0006355	AT5G51990.1	C-repeat-binding factor 4
Glyma17g06610	Gm17:4728731-4735414	IT0	IT30	0	10.1002	inf	5e-05	0.016241	yes	GO:0030528,GO:0006355	AT5G57150.1	basic helix-loop-helix (bHLH) DNA-binding superfamily protein
Glyma19g38890	Gm19:45738314-45742815	IT0	IT30	3.30618	45.1466	3.77138	0.0001	0.0297005	yes	GO:0004672,GO:0005524,GO:0006468	AT3G10660.1	calmodulin-domain protein kinase cdpk isoform 2
Glyma04g40450	Gm04:46495020-46498562	IT0	IT30	7.43761	159.833	4.42558	0.0001	0.0297005	yes	GO:0003677,GO:0006355	AT4G35580.2	NAC transcription factor-like 9
Glyma10g32901	Gm10:41270528-41275603	IT0	IT30	1.30844	39.7314	4.92436	0.0001	0.0297005	yes	GO:0005524,GO:0016301,GO:0001906	AT1G06750.1	P-loop containing nucleoside triphosphate hydrolases superfamily protein
Glyma14g33480	Gm14:41447730-41453828	IT0	IT30	1.05954	32.2523	4.92789	0.0001	0.0297005	yes	GO:0020037,GO:0009055,GO:0055114,GO:0016491,GO:0030151	AT1G77760.1	nitrate reductase 1
Glyma10g00470	Gm10:248103-250721	IT0	IT30	3.57218	151.798	5.4092	0.0001	0.0297005	yes		AT3G22930.1	calmodulin-like 11
Glyma08g29470	Gm08:23928439-23931080	IT0	IT30	0.939912	43.0315	5.51672	0.0001	0.0297005	yes		AT1G13340.1	Regulator of Vps4 activity in the MVB pathway protein
Glyma14g35340	Gm14:44234276-44235627	IT0	IT30	4.39355	281.349	6.00083	0.0001	0.0297005	yes		AT4G08950.1	Phosphate-responsive 1 family protein
Glyma14g35330	Gm14:44224417-44225777	IT0	IT30	2.24698	157.477	6.13101	0.0001	0.0297005	yes		AT4G08950.1	Phosphate-responsive 1 family protein
Glyma08g05000	Gm08:3577536-3579403	IT0	IT30	1.71885	133.164	6.27561	0.0001	0.0297005	yes	GO:0016787	AT2G01670.1	nudix hydrolase homolog 17
Glyma17g13550	Gm17:10364994-10367323	IT0	IT30	83.0739	2.45572	-5.08018	0.00015	0.0409304	yes		AT5G63180.1	Pectin lyase-like superfamily protein
Glyma02g12140	Gm02:10367090-10369542	IT0	IT30	175.155	7.34942	-4.57486	0.00015	0.0409304	yes		AT1G69530.1	expansin A1
Glyma15g16360	Gm15:12659001-12660720	IT0	IT30	12.2559	187.514	3.93545	0.00015	0.0409304	yes	GO:0005515	AT1G09070.1	soybean gene regulated by cold-2
Glyma10g31260	Gm10:39807046-39812325	IT0	IT30	11.2689	180.908	4.00484	0.00015	0.0409304	yes	GO:0005515	AT2G02360.1	phloem protein 2-B10
Glyma03g05245	Gm03:5525990-5527536	IT0	IT30	2.66225	43.9042	4.04364	0.00015	0.0409304	yes	GO:0008168,GO:0008152	AT5G01710.1	methyltransferases
Glyma17g04160	Gm17:2739767-2745205	IT0	IT30	6.19457	136.2	4.45858	0.00015	0.0409304	yes		AT3G06500.1	Plant neutral invertase family protein
Glyma06g40740	Gm06:43913599-43918380	IT0	IT30	3.15064	76.3813	4.5995	0.00015	0.0409304	yes	GO:0005515,GO:0043531,GO:0007165,GO:0005622,GO:0045087,GO:0031224,GO:0004888,GO:0006915,GO:0005524	AT4G12010.1	Disease resistance protein (TIR-NBS-LRR class) family
Glyma13g01150	Gm13:860852-862445	IT0	IT30	2.00222	96.7723	5.59492	0.00015	0.0409304	yes	GO:0004553,GO:0005975,GO:0016762,GO:0006073,GO:0005618,GO:0048046	AT5G57560.1	Xyloglucan endotransglucosylase/hydrolase family protein
Glyma09g08290	Gm09:7403987-7406804	IT0	IT30	15.0909	1072.6	6.15128	0.00015	0.0409304	yes	GO:0005515	AT1G19180.1	jasmonate-zim-domain protein 1
Glyma10g37500	Gm10:45475418-45476872	IT0	IT30	5.47583	87.6212	4.00013	0.0002	0.050424	yes	GO:0046872,GO:0030001	AT1G01490.1	Heavy metal transport/detoxification superfamily protein
Glyma14g02350	Gm14:1417341-1419893	IT0	IT30	3.76733	81.6566	4.43796	0.0002	0.050424	yes	GO:0004553,GO:0005975	AT5G55180.1	O-Glycosyl hydrolases family 17 protein
Glyma12g07150	Gm12:4885854-4889343	IT0	IT30	1.39305	37.9846	4.7691	0.0002	0.050424	yes		AT2G28690.1	Protein of unknown function (DUF1635)
Glyma13g36120	Gm13:37453218-37456622	IT0	IT30	1.21833	36.2423	4.8947	0.0002	0.050424	yes		AT1G50600.1	scarecrow-like 5
Glyma10g32190	Gm10:40635839-40638465	IT0	IT30	1.88457	79.0888	5.39116	0.0002	0.050424	yes	GO:0005509,GO:0007165,GO:0005578	AT3G22930.1	calmodulin-like 11
Glyma13g17180	Gm13:20986183-20988819	IT0	IT30	14.2472	690.6	5.5991	0.0002	0.050424	yes	GO:0005515	AT1G19180.1	jasmonate-zim-domain protein 1
Glyma05g27450	Gm05:33381964-33382883	IT0	IT30	87.0873	3.07107	-4.82565	0.00025	0.0584201	yes		AT1G30260.1
Glyma02g06200	Gm02:4945056-4950886	IT0	IT30	2.57242	34.2998	3.737	0.00025	0.0584201	yes	GO:0004842,GO:0016567,GO:0000151	AT4G36550.1	ARM repeat superfamily protein
Glyma11g12990	Gm11:9278615-9279775	IT0	IT30	4.64872	105.615	4.50583	0.00025	0.0584201	yes		AT5G66580.1
Glyma13g33290	Gm13:35172356-35174467	IT0	IT30	1.75996	83.0655	5.56063	0.00025	0.0584201	yes	GO:0016491,GO:0016706,GO:0055114	AT1G78440.1	Arabidopsis thaliana gibberellin 2-oxidase 1
Glyma16g02690	Gm16:2298820-2301613	IT0	IT30	0.687725	36.0733	5.71295	0.00025	0.0584201	yes	GO:0030528,GO:0006355	AT1G01260.1	basic helix-loop-helix (bHLH) DNA-binding superfamily protein
Glyma08g16810	Gm08:12332683-12333696	IT0	IT30	3.21153	194.601	5.92111	0.00025	0.0584201	yes		AT2G31945.1
Glyma01g34300	Gm01:46676161-46677711	IT0	IT30	64.1253	3.26001	-4.29794	0.0003	0.0663401	yes	GO:0004553,GO:0005975
Glyma09g24321	Gm09:30072242-30075983	IT0	IT30	19.5775	283.171	3.85441	0.0003	0.0663401	yes	GO:0046872,GO:0030001	AT1G01490.1	Heavy metal transport/detoxification superfamily protein
Glyma10g40250	Gm10:47725340-47727190	IT0	IT30	29.5181	430.992	3.86799	0.0003	0.0663401	yes		AT2G41420.1	proline-rich family protein
Glyma12g28870	Gm12:32238920-32242131	IT0	IT30	4.85835	75.164	3.9515	0.0003	0.0663401	yes		AT1G80160.1	Lactoylglutathione lyase / glyoxalase I family protein
Glyma11g06290	Gm11:4465180-4469182	IT0	IT30	2.51335	46.77	4.2179	0.0003	0.0663401	yes	GO:0016491,GO:0055114,GO:0005507	AT5G66920.1	SKU5 similar 17
Glyma13g33780	Gm13:35487226-35488415	IT0	IT30	22.1845	295.089	3.73353	0.00035	0.0740129	yes
Glyma16g29650	Gm16:33404883-33406256	IT0	IT30	21.7408	310.746	3.83726	0.00035	0.0740129	yes	GO:0046872,GO:0030001	AT1G01490.1	Heavy metal transport/detoxification superfamily protein
Glyma03g28740	Gm03:36685648-36688333	IT0	IT30	10.2785	163.284	3.98968	0.00035	0.0740129	yes		AT1G74670.1	Gibberellin-regulated family protein
Glyma18g03310	Gm18:2220678-2222783	IT0	IT30	1.80079	30.6839	4.09078	0.00035	0.0740129	yes		AT2G40000.1	ortholog of sugar beet HS1 PRO-1 2
Glyma02g01960	Gm02:1429083-1430853	IT0	IT30	3.30588	60.7632	4.20009	0.00035	0.0740129	yes	GO:0003700,GO:0006355	AT2G47520.1	Integrase-type DNA-binding superfamily protein
Glyma11g35050	Gm11:36780107-36781950	IT0	IT30	1.67217	35.3953	4.40377	0.00035	0.0740129	yes		AT2G40000.1	ortholog of sugar beet HS1 PRO-1 2
Glyma11g05190	Gm11:3592330-3606344	IT0	IT30	2.94448	229.674	6.28543	0.00035	0.0740129	yes	GO:0000166,GO:0046872,GO:0003824,GO:0008152,GO:0005516,GO:0016020,GO:0015662,GO:0006812,GO:0006754	AT4G37640.1	calcium ATPase 2
Glyma06g16440	Gm06:12910300-12912252	IT0	IT30	4.29277	55.6477	3.69634	0.0004	0.0803021	yes	GO:0003677,GO:0006355	AT1G01720.1	NAC (No Apical Meristem) domain transcriptional regulator superfamily protein
Glyma07g33880	Gm07:38814436-38816833	IT0	IT30	1.36504	26.2413	4.26483	0.0004	0.0803021	yes	GO:0016758,GO:0008152	AT2G15490.1	UDP-glycosyltransferase 73B4
Glyma07g03950	Gm07:2797191-2799606	IT0	IT30	0.931279	25.6998	4.7864	0.0004	0.0803021	yes		AT1G72790.1	hydroxyproline-rich glycoprotein family protein
Glyma01g41200	Gm01:52782345-52785370	IT0	IT30	1.48707	44.9301	4.91714	0.0004	0.0803021	yes	GO:0004672,GO:0005524,GO:0006468	AT5G47070.1	Protein kinase superfamily protein
Glyma11g10240	Gm11:7364889-7367032	IT0	IT30	8.94925	281.904	4.97729	0.0004	0.0803021	yes		AT3G45970.1	expansin-like A1
Glyma04g35030	Gm04:41307191-41308705	IT0	IT30	2.05983	100.73	5.61182	0.0004	0.0803021	yes		AT5G14920.1	Gibberellin-regulated family protein
Glyma01g01860	Gm01:1432595-1439227	IT0	IT30	3.70447	42.1512	3.50824	0.00045	0.086392	yes	GO:0005515,GO:0005634	AT5G46910.1	Transcription factor jumonji (jmj) family protein / zinc finger (C5HC2 type) family protein
Glyma14g05300	Gm14:3752017-3755066	IT0	IT30	1.78159	34.572	4.27837	0.00045	0.086392	yes	GO:0004553,GO:0005975	AT2G05790.1	O-Glycosyl hydrolases family 17 protein
Glyma07g05500	Gm07:4140490-4144004	IT0	IT30	0.610217	25.2816	5.37262	0.00045	0.086392	yes	GO:0030528,GO:0006355	AT2G46810.1	basic helix-loop-helix (bHLH) DNA-binding superfamily protein
Glyma01g31921	Gm01:43157131-43160950	IT0	IT30	2.01048	24.8961	3.63031	0.0005	0.0910821	yes	GO:0003700,GO:0043565,GO:0006355	AT2G38470.1	WRKY DNA-binding protein 33
Glyma06g41380	Gm06:44663318-44668194	IT0	IT30	2.61871	36.4846	3.80036	0.0005	0.0910821	yes	GO:0005515,GO:0043531,GO:0007165,GO:0005622,GO:0045087,GO:0031224,GO:0004888,GO:0006915,GO:0005524	AT1G69550.1	disease resistance protein (TIR-NBS-LRR class)
Glyma04g03680	Gm04:2695779-2697788	IT0	IT30	5.47584	86.4482	3.98068	0.0005	0.0910821	yes		AT1G19310.1	RING/U-box superfamily protein
Glyma19g30780	Gm19:38444336-38448757	IT0	IT30	3.06833	28.941	3.23759	0.00055	0.0957565	yes	GO:0003677,GO:0006351,GO:0005634,GO:0030528	AT5G05140.1	Transcription elongation factor (TFIIS) family protein
Glyma07g39650	Gm07:44070727-44074530	IT0	IT30	3.04265	29.571	3.28079	0.00055	0.0957565	yes		AT4G17230.1	SCARECROW-like 13
Glyma12g08440	Gm12:6185227-6187696	IT0	IT30	2.4895	35.4429	3.83157	0.00055	0.0957565	yes	GO:0046872,GO:0030001	AT5G60800.1	Heavy metal transport/detoxification superfamily protein
Glyma14g04580	Gm14:3147968-3150500	IT0	IT30	10.7593	179.785	4.06262	0.00055	0.0957565	yes		AT2G27080.1	Late embryogenesis abundant (LEA) hydroxyproline-rich glycoprotein family
Glyma17g05540	Gm17:3886223-3888669	IT0	IT30	18.4608	420.256	4.50873	0.00055	0.0957565	yes	GO:0005515	AT1G19180.1	jasmonate-zim-domain protein 1
Glyma06g14290	Gm06:11245587-11249023	IT0	IT30	8.85181	267.163	4.91561	0.00055	0.0957565	yes	GO:0003677,GO:0006355	AT4G35580.2	NAC transcription factor-like 9
Glyma10g01770	Gm10:1289269-1293478	IT0	IT30	0.467131	24.8269	5.73193	0.00055	0.0957565	yes	GO:0004806,GO:0006629	AT3G62590.1	alpha/beta-Hydrolases superfamily protein
Glyma15g07691	Gm15:5418751-5421149	IT0	IT30	131.13	11.364	-3.52845	0.0006	0.100639	yes
Glyma17g11940	Gm17:8985939-8988187	IT0	IT30	8.44624	108.019	3.67683	0.0006	0.100639	yes		AT2G10940.1	Bifunctional inhibitor/lipid-transfer protein/seed storage 2S albumin superfamily protein
Glyma02g02820	Gm02:2121934-2129990	IT0	IT30	1.9489	28.7662	3.88364	0.0006	0.100639	yes		AT1G27100.1	Actin cross-linking protein
Glyma08g18891	Gm08:14269129-14270134	IT0	IT30	12.0135	179.981	3.90512	0.0006	0.100639	yes		AT5G64310.1	arabinogalactan protein 1
Glyma07g05010	Gm07:3716359-3717655	IT0	IT30	3.20127	53.8174	4.07136	0.0006	0.100639	yes		AT1G53903.1	Protein of unknown function (DUF581)
Glyma02g13941	Gm02:12261989-12264113	IT0	IT30	2.03355	34.5022	4.08462	0.0006	0.100639	yes
Glyma05g02290	Gm05:1687450-1692672	IT0	IT30	4.28582	40.9473	3.25612	0.00065	0.105307	yes	GO:0016788,GO:0006629	AT5G62930.1	SGNH hydrolase-type esterase superfamily protein
Glyma11g13380	Gm11:9495729-9498628	IT0	IT30	5.19988	50.7132	3.28581	0.00065	0.105307	yes		AT3G07560.1	peroxin 13
Glyma16g25120	Gm16:29058174-29061521	IT0	IT30	6.60996	80.9689	3.61465	0.00065	0.105307	yes	GO:0043531,GO:0005515,GO:0007165,GO:0005622,GO:0045087,GO:0031224,GO:0004888,GO:0006915,GO:0005524	AT5G17680.1	disease resistance protein (TIR-NBS-LRR class), putative
Glyma12g07770	Gm12:5380019-5383515	IT0	IT30	7.54534	125.388	4.05467	0.00065	0.105307	yes	GO:0004672,GO:0005524,GO:0006468,GO:0016773,GO:0009103,GO:0016020	AT3G45640.1	mitogen-activated protein kinase 3
Glyma15g00570	Gm15:289708-291897	IT0	IT30	5.4032	105.369	4.28549	0.00065	0.105307	yes	GO:0003700,GO:0043565,GO:0006355	AT1G80840.1	WRKY DNA-binding protein 40
Glyma17g35430	Gm17:39398378-39400154	IT0	IT30	2.48128	57.3759	4.53129	0.00065	0.105307	yes		AT1G27730.1	salt tolerance zinc finger
Glyma16g08340	Gm16:7617006-7620540	IT0	IT30	0.868871	30.6873	5.14236	0.00065	0.105307	yes	GO:0005506,GO:0009055,GO:0016705,GO:0020037,GO:0055114	AT4G19230.1	cytochrome P450, family 707, subfamily A, polypeptide 1
Glyma02g13910	Gm02:12247013-12249762	IT0	IT30	0.934774	35.5875	5.25061	0.00065	0.105307	yes		AT2G14960.1	Auxin-responsive GH3 family protein
Glyma08g01300	Gm08:771447-773996	IT0	IT30	59.4733	1.56922	-5.24412	0.0007	0.110322	yes	GO:0016021	AT5G23660.1	homolog of Medicago truncatula MTN3
Glyma06g14430	Gm06:11337630-11338654	IT0	IT30	81.5893	5.25117	-3.95767	0.0007	0.110322	yes		AT5G24660.1	response to low sulfur 2
Glyma09g07070	Gm09:5909045-5911259	IT0	IT30	197.719	14.9509	-3.72515	0.0007	0.110322	yes	GO:0004553,GO:0005975,GO:0016762,GO:0006073,GO:0005618,GO:0048046	AT4G25810.1	xyloglucan endotransglycosylase 6
Glyma13g17130	Gm13:20947197-20952775	IT0	IT30	7.55522	68.6048	3.18276	0.0007	0.110322	yes	GO:0005515	AT1G19110.1	inter-alpha-trypsin inhibitor heavy chain-related
Glyma04g39890	Gm04:46052441-46055930	IT0	IT30	7.31657	67.6034	3.20786	0.0007	0.110322	yes	GO:0008138,GO:0006470	AT3G10940.1	dual specificity protein phosphatase (DsPTP1) family protein
Glyma03g38510	Gm03:44842029-44852737	IT0	IT30	0.373587	7.32973	4.29424	0.0007	0.110322	yes		AT3G62010.1
Glyma03g36100	Gm03:43110184-43112030	IT0	IT30	0.967682	33.4453	5.11112	0.0007	0.110322	yes	GO:0004842,GO:0016567,GO:0000151	AT3G52450.1	plant U-box 22
Glyma06g10700	Gm06:8094346-8095687	IT0	IT30	13.2642	138.152	3.38065	0.00075	0.113748	yes		AT4G08950.1	Phosphate-responsive 1 family protein
Glyma13g29350	Gm13:32263413-32266881	IT0	IT30	4.5892	48.7452	3.40894	0.00075	0.113748	yes
Glyma08g38740	Gm08:37936030-37936875	IT0	IT30	20.1274	236.57	3.55504	0.00075	0.113748	yes		AT4G40090.1	arabinogalactan protein 3
Glyma13g35550	Gm13:36983073-36984757	IT0	IT30	5.31303	65.2881	3.61921	0.00075	0.113748	yes	GO:0003677,GO:0006355	AT3G15500.1	NAC domain containing protein 3
Glyma02g11800	Gm02:10039227-10043279	IT0	IT30	2.52996	35.6243	3.81568	0.00075	0.113748	yes		AT3G05290.1	peroxisomal adenine nucleotide carrier 1
Glyma11g22960	Gm11:20452973-20455912	IT0	IT30	7.19187	103.222	3.84325	0.00075	0.113748	yes	GO:0003677	AT5G58900.1	Homeodomain-like transcriptional regulator
Glyma01g38980	Gm01:50956636-50960580	IT0	IT30	2.57645	52.5286	4.34964	0.00075	0.113748	yes	GO:0016491,GO:0055114,GO:0005507	AT5G66920.1	SKU5 similar 17
Glyma11g05430	Gm11:3791324-3795468	IT0	IT30	1.2992	34.8553	4.74569	0.00075	0.113748	yes	GO:0003824	AT4G33920.1	Protein phosphatase 2C family protein
Glyma06g10660	Gm06:8051308-8061649	IT0	IT30	5.91506	68.0463	3.52405	0.0008	0.117872	yes	GO:0005515	AT1G78280.1	transferases, transferring glycosyl groups
Glyma01g26840	Gm01:35643767-35646603	IT0	IT30	6.50294	91.5056	3.8147	0.0008	0.117872	yes		AT3G54040.1	PAR1 protein
Glyma03g14888	Gm03:19079981-19089860	IT0	IT30	2.53509	37.7707	3.89716	0.0008	0.117872	yes	GO:0043531,GO:0005515,GO:0007165,GO:0005622,GO:0045087,GO:0031224,GO:0004888,GO:0006915,GO:0005524	AT5G36930.2	Disease resistance protein (TIR-NBS-LRR class) family
Glyma07g15150	Gm07:14973683-14979055	IT0	IT30	3.3555	29.0349	3.11319	0.00085	0.122467	yes	GO:0003840	AT4G29210.1	gamma-glutamyl transpeptidase 4
Glyma20g03395	Gm20:3193135-3197948	IT0	IT30	18.5633	248.598	3.74329	0.00085	0.122467	yes		AT4G19390.1	Uncharacterised protein family (UPF0114)
Glyma09g07560	Gm09:6461856-6463606	IT0	IT30	2.10237	34.8362	4.0505	0.00085	0.122467	yes	GO:0004222,GO:0008270,GO:0006508,GO:0031012,GO:0008152	AT1G70170.1	matrix metalloproteinase
Glyma14g09670	Gm14:7731750-7734701	IT0	IT30	19.1911	1.60422	-3.5805	0.0009	0.124728	yes	GO:0004252,GO:0006508,GO:0042802,GO:0043086	AT5G67360.1	Subtilase family protein
Glyma10g34440	Gm10:42576157-42581401	IT0	IT30	4.00571	47.6902	3.57356	0.0009	0.124728	yes	GO:0004553,GO:0005975,GO:0016758,GO:0031227	AT5G04500.1	glycosyltransferase family protein 47
Glyma20g25990	Gm20:35585027-35586265	IT0	IT30	5.52333	88.9318	4.00909	0.0009	0.124728	yes		AT3G03280.1
Glyma15g06816	Gm15:4788303-4795751	IT0	IT30	2.90048	75.144	4.69529	0.0009	0.124728	yes		AT2G14580.1	basic pathogenesis-related protein 1
Glyma17g07270	Gm17:5308762-5310295	IT0	IT30	1.4366	41.3255	4.84631	0.0009	0.124728	yes	GO:0004553,GO:0005975,GO:0016762,GO:0006073,GO:0005618,GO:0048046	AT4G25810.1	xyloglucan endotransglycosylase 6
Glyma05g17460	Gm05:20185056-20190951	IT0	IT30	2.12636	22.1248	3.37921	0.00095	0.129579	yes	GO:0005515,GO:0043531,GO:0006915,GO:0005524	AT5G66900.1	Disease resistance protein (CC-NBS-LRR class) family
Glyma03g04920	Gm03:5122290-5124070	IT0	IT30	10.6092	122.688	3.53161	0.00095	0.129579	yes		AT2G38540.1	lipid transfer protein 1
Glyma02g42251	Gm02:47319510-47321510	IT0	IT30	1.67707	23.3484	3.79931	0.00095	0.129579	yes		AT2G40000.1	ortholog of sugar beet HS1 PRO-1 2
Glyma14g11151	Gm14:9466722-9474079	IT0	IT30	0.905502	16.7637	4.21048	0.00095	0.129579	yes	GO:0016872,GO:0042398	AT2G26310.1	Chalcone-flavanone isomerase family protein
Glyma04g08020	Gm04:6267529-6268381	IT0	IT30	2.96494	83.6417	4.81815	0.00095	0.129579	yes		AT5G10695.1
Glyma06g39760	Gm06:42662480-42670185	IT0	IT30	0.716482	15.45	4.43053	0.00095	0.129579	yes	GO:0004143,GO:0007205	AT2G20900.2	diacylglycerol kinase 5
Glyma05g36970	Gm05:40700821-40702765	IT0	IT30	5.42328	68.4458	3.65773	0.001	0.13343	yes	GO:0003700,GO:0043565,GO:0006355	AT4G23810.1	WRKY family transcription factor
Glyma17g35620	Gm17:39601541-39603441	IT0	IT30	5.34052	68.3489	3.67787	0.001	0.13343	yes	GO:0003677	AT5G67300.1	myb domain protein r1
Glyma13g10000	Gm13:11572465-11574892	IT0	IT30	2.23668	28.7375	3.68351	0.001	0.13343	yes	GO:0004672,GO:0005524,GO:0006468	AT1G11050.1	Protein kinase superfamily protein
Glyma15g24610	Gm15:25550955-25551911	IT0	IT30	7.51144	96.7986	3.68782	0.001	0.13343	yes		AT2G46490.1
Glyma05g32860	Gm05:37652490-37656419	IT0	IT30	1.37562	20.2086	3.87682	0.001	0.13343	yes	GO:0004190,GO:0006508	AT4G33490.2	Eukaryotic aspartyl protease family protein
Glyma16g29701	Gm16:33428772-33429954	IT0	IT30	2.71551	72.4513	4.73772	0.001	0.13343	yes	GO:0046872,GO:0030001	AT1G01490.1	Heavy metal transport/detoxification superfamily protein
Glyma13g44730	Gm13:44119892-44122197	IT0	IT30	0.748521	69.9727	6.54661	0.001	0.13343	yes	GO:0003700,GO:0043565,GO:0006355	AT1G80840.1	WRKY DNA-binding protein 40
Glyma02g03680	Gm02:2902397-2903632	IT0	IT6	261.981	5.57304	-5.55486	5e-05	0.016241	yes	GO:0006952,GO:0009607	AT1G24020	MLP-like protein 423
Glyma09g07070	Gm09:5909045-5911259	IT0	IT6	197.719	4.96941	-5.31423	5e-05	0.016241	yes	GO:0004553,GO:0005975,GO:0016762,GO:0006073,GO:0005618,GO:0048046	AT4G25810	xyloglucan endotransglycosylase 6
Glyma08g26160	Gm08:20518595-20520591	IT0	IT6	120.684	3.15387	-5.25797	5e-05	0.016241	yes	GO:0008080,GO:0008152	AT1G72030	Acyl-CoA N-acyltransferases (NAT) superfamily protein
Glyma13g33420	Gm13:35269872-35272451	IT0	IT6	86.5633	1.50736	-5.84366	5e-05	0.016241	yes	GO:0008270,GO:0005622,GO:0005515	AT1G25440	B-box type zinc finger protein with CCT domain
Glyma15g36790	Gm15:42276594-42281671	IT0	IT6	43.2517	1.58136	-4.77352	5e-05	0.016241	yes		AT3G12320
Glyma07g10161	Gm07:8498329-8506194	IT0	IT6	187.798	3.0828	-5.9288	5e-05	0.016241	yes	GO:0008270,GO:0005622,GO:0005515	AT1G25440	B-box type zinc finger protein with CCT domain
Glyma04g40000	Gm04:46149636-46151541	IT0	IT6	236.247	6.72181	-5.1353	5e-05	0.016241	yes		AT2G40610	expansin A8
Glyma18g06063	Gm18:4662912-4665727	IT0	IT6	90.1962	3.18528	-4.82358	5e-05	0.016241	yes		AT2G40610	expansin A8
Glyma05g04290	Gm05:3429445-3437728	IT0	IT6	165.572	3.53192	-5.55086	5e-05	0.016241	yes	GO:0004564,GO:0004575	AT1G12240	Glycosyl hydrolases family 32 protein
Glyma05g02890	Gm05:2201036-2203328	IT0	IT6	107.293	2.53644	-5.40261	5e-05	0.016241	yes		AT5G63180	Pectin lyase-like superfamily protein
Glyma11g37450	Gm11:38558354-38559972	IT0	IT6	74.8251	1.40551	-5.73436	5e-05	0.016241	yes		AT4G27670	heat shock protein 21
Glyma18g46286	Gm18:56047090-56061377	IT0	IT6	68.4375	2.09029	-5.03301	5e-05	0.016241	yes	GO:0055085,GO:0016021	AT4G22990.2	Major Facilitator Superfamily with SPX (SYG1/Pho81/XPR1) domain-containing protein
Glyma02g45270	Gm02:49599008-49602102	IT0	IT6	152.43	4.53955	-5.06945	5e-05	0.016241	yes	GO:0016740,GO:0009058	AT5G17230	PHYTOENE SYNTHASE
Glyma10g05560	Gm10:4346520-4352186	IT0	IT6	73.9175	3.64502	-4.34192	5e-05	0.016241	yes	GO:0003677	AT3G09600	Homeodomain-like superfamily protein
Glyma11g25860	Gm11:24606781-24611008	IT0	IT6	225.09	9.69555	-4.53704	5e-05	0.016241	yes		AT3G12320
Glyma07g32650	Gm07:37555622-37557544	IT0	IT6	3.86449	88.0169	4.50943	5e-05	0.016241	yes	GO:0008234,GO:0006508	AT3G49340	Cysteine proteinases superfamily protein
Glyma02g01740	Gm02:1261027-1265610	IT0	IT6	2.71993	101.999	5.22884	5e-05	0.016241	yes	GO:0003677	AT2G47460	myb domain protein 12
Glyma14g02970	Gm14:1874610-1878417	IT0	IT6	3.80159	95.1985	4.64626	5e-05	0.016241	yes		AT1G06460	alpha-crystallin domain 32
Glyma08g45150	Gm08:44576095-44578692	IT0	IT6	2.33558	123.918	5.72946	5e-05	0.016241	yes		AT4G37300	maternal effect embryo arrest 59
Glyma15g01420	Gm15:892589-896246	IT0	IT6	1.77916	53.9362	4.92198	5e-05	0.016241	yes	GO:0005471,GO:0005524,GO:0006810,GO:0016021	AT1G80300	nucleotide transporter 1
Glyma10g05210	Gm10:4022505-4023690	IT0	IT6	0	14.922	inf	5e-05	0.016241	yes		AT3G53600	C2H2-type zinc finger family protein
Glyma11g09880	Gm11:7041970-7047509	IT0	IT6	0	10.1629	inf	5e-05	0.016241	yes	GO:0005506,GO:0009055,GO:0016705,GO:0020037,GO:0055114	AT4G37370	cytochrome P450, family 81, subfamily D, polypeptide 8
Glyma17g05381	Gm17:3729297-3733625	IT0	IT6	0	10.3918	inf	5e-05	0.016241	yes		AT1G08230.2	Transmembrane amino acid transporter family protein
Glyma19g40110	Gm19:46572327-46573891	IT0	IT6	10.7307	0	#NAME?	5e-05	0.016241	yes	GO:0031072	AT1G71000	Chaperone DnaJ-domain superfamily protein
Glyma20g26640	Gm20:36016915-36018502	IT0	IT6	206.587	7.63809	-4.7574	0.0001	0.0297005	yes		AT2G15020
Glyma17g13550	Gm17:10364994-10367323	IT0	IT6	83.0739	2.8554	-4.86263	0.0001	0.0297005	yes		AT5G63180	Pectin lyase-like superfamily protein
Glyma04g00600	Gm04:346075-349178	IT0	IT6	3.62436	53.875	3.89382	0.0001	0.0297005	yes		AT4G34950	Major facilitator superfamily protein
Glyma08g05130	Gm08:3654156-3657622	IT0	IT6	1.54499	36.8063	4.57428	0.0001	0.0297005	yes	GO:0005515,GO:0006355	AT1G68050	flavin-binding, kelch repeat, f box 1
Glyma19g44410	Gm19:49850475-49855856	IT0	IT6	24.1663	1.70434	-3.82571	0.00015	0.0409304	yes	GO:0004806,GO:0006629	AT3G61680	alpha/beta-Hydrolases superfamily protein
Glyma09g28340	Gm09:35318377-35321601	IT0	IT6	0.655422	25.7631	5.29674	0.00015	0.0409304	yes		AT1G42550	plastid movement impaired1
Glyma03g06420	Gm03:6689905-6693406	IT0	IT6	15.6506	296.164	4.2421	0.00015	0.0409304	yes	GO:0008199,GO:0006879,GO:0006826,GO:0005488	AT5G01600	ferretin 1
Glyma07g38110	Gm07:42967050-42969570	IT0	IT6	4.00083	100.26	4.64729	0.00015	0.0409304	yes		AT3G06390	Uncharacterised protein family (UPF0497)
Glyma09g21070	Gm09:25932103-25938309	IT0	IT6	3.8478	100.969	4.71373	0.00015	0.0409304	yes	GO:0006810,GO:0055085,GO:0016020,GO:0015171,GO:0003333	AT4G21120	amino acid transporter 1
Glyma03g24020	Gm03:30681540-30684519	IT0	IT6	5.88785	150.58	4.67665	0.00015	0.0409304	yes	GO:0008270,GO:0016491,GO:0055114	AT5G16970	alkenal reductase
Glyma04g16721	Gm04:17841843-17846160	IT0	IT6	118.707	0.933783	-6.9901	0.0002	0.050424	yes		AT3G12320
Glyma01g37370	Gm01:49725132-49728656	IT0	IT6	63.3566	2.14998	-4.8811	0.0002	0.050424	yes	GO:0008270,GO:0005622	AT4G38960	B-box type zinc finger family protein
Glyma06g17790	Gm06:14141754-14144181	IT0	IT6	137.746	5.89431	-4.54655	0.0002	0.050424	yes	GO:0000287,GO:0030976,GO:0003824	AT3G48560	chlorsulfuron/imidazolinone resistant 1
Glyma16g26900	Gm16:30995406-30998099	IT0	IT6	8.44277	176.61	4.38671	0.0002	0.050424	yes		AT1G55370.2	NDH-dependent cyclic electron flow 5
Glyma13g43920	Gm13:43466821-43470611	IT0	IT6	2.74256	57.0129	4.37769	0.0002	0.050424	yes	GO:0005471,GO:0005524,GO:0006810,GO:0016021	AT1G80300	nucleotide transporter 1
Glyma13g17930	Gm13:21609950-21624010	IT0	IT6	0.508637	25.4676	5.64588	0.0002	0.050424	yes	GO:0005524,GO:0016887,GO:0042626,GO:0006810,GO:0055085,GO:0016021	AT1G02520	P-glycoprotein 11
Glyma13g04670	Gm13:4965033-4967861	IT0	IT6	2.38171	52.6009	4.46502	0.0002	0.050424	yes	GO:0005506,GO:0009055,GO:0016705,GO:0020037,GO:0055114	AT4G31940	cytochrome P450, family 82, subfamily C, polypeptide 4
Glyma07g29990	Gm07:35081083-35081910	IT0	IT6	678.454	39.1854	-4.11386	0.00025	0.0584201	yes
Glyma06g46340	Gm06:48987250-48988468	IT0	IT6	82.1554	4.18165	-4.29621	0.00025	0.0584201	yes	GO:0005215,GO:0006810,GO:0016020	AT3G04090	small and basic intrinsic protein 1A
Glyma09g39920	Gm09:44891657-44904827	IT0	IT6	32.9562	0.833055	-5.30599	0.00025	0.0584201	yes	GO:0055085,GO:0016021	AT4G22990	Major Facilitator Superfamily with SPX (SYG1/Pho81/XPR1) domain-containing protein
Glyma03g28600	Gm03:36536046-36540629	IT0	IT6	153.899	6.03682	-4.67205	0.00025	0.0584201	yes	GO:0003824,GO:0008152	AT2G41250	Haloacid dehalogenase-like hydrolase (HAD) superfamily protein
Glyma19g00850	Gm19:528774-532064	IT0	IT6	93.5801	3.9614	-4.56212	0.00025	0.0584201	yes		AT3G12110	actin-11
Glyma14g05560	Gm14:3979323-3983796	IT0	IT6	105.056	7.01171	-3.90524	0.00025	0.0584201	yes	GO:0016788,GO:0006629	AT2G42990	GDSL-like Lipase/Acylhydrolase superfamily protein
Glyma15g07691	Gm15:5418751-5421149	IT0	IT6	131.13	4.49287	-4.86721	0.00025	0.0584201	yes
Glyma06g14850	Gm06:11635851-11637881	IT0	IT6	183.906	11.9928	-3.93872	0.00025	0.0584201	yes		AT2G40610	expansin A8
Glyma06g03670	Gm06:2566314-2573853	IT0	IT6	33.1516	2.33834	-3.82552	0.00025	0.0584201	yes		AT1G75100	J-domain protein required for chloroplast accumulation response 1
Glyma06g12890	Gm06:10050919-10052793	IT0	IT6	10.2208	137.058	3.74521	0.00025	0.0584201	yes		AT1G78780.2	pathogenesis-related family protein
Glyma02g45810	Gm02:49960884-49964843	IT0	IT6	8.37021	128.203	3.93703	0.00025	0.0584201	yes		AT1G06460	alpha-crystallin domain 32
Glyma08g07130	Gm08:5114457-5116052	IT0	IT6	2.8267	70.8992	4.64858	0.00025	0.0584201	yes	GO:0016758,GO:0008152	AT5G17050	UDP-glucosyl transferase 78D2
Glyma06g35550	Gm06:37357684-37361017	IT0	IT6	12.6308	459.119	5.18384	0.00025	0.0584201	yes		AT3G15110
Glyma06g07070	Gm06:5101537-5102795	IT0	IT6	776.631	24.726	-4.97313	0.0003	0.0663401	yes		AT2G45180	Bifunctional inhibitor/lipid-transfer protein/seed storage 2S albumin superfamily protein
Glyma18g51320	Gm18:60245124-60247910	IT0	IT6	162.201	8.14156	-4.31634	0.0003	0.0663401	yes	GO:0008270,GO:0005622,GO:0005515	AT3G02380	CONSTANS-like 2
Glyma06g12340	Gm06:9526563-9528716	IT0	IT6	150.753	7.88099	-4.25766	0.0003	0.0663401	yes	GO:0016491,GO:0016706,GO:0055114	AT1G77330	2-oxoglutarate (2OG) and Fe(II)-dependent oxygenase superfamily protein
Glyma04g03581	Gm04:2605970-2614388	IT0	IT6	39.2043	2.13951	-4.19566	0.0003	0.0663401	yes		AT1G75100	J-domain protein required for chloroplast accumulation response 1
Glyma06g12420	Gm06:9601266-9603141	IT0	IT6	139.869	8.00661	-4.12674	0.0003	0.0663401	yes	GO:0016655,GO:0055114	AT4G37925	subunit NDH-M of NAD(P)H:plastoquinone dehydrogenase complex
Glyma17g32070	Gm17:35301764-35304986	IT0	IT6	46.391	1.98011	-4.55019	0.0003	0.0663401	yes		AT4G32190	Myosin heavy chain-related protein
Glyma03g31420	Gm03:39330973-39334739	IT0	IT6	2.31581	39.4577	4.09072	0.0003	0.0663401	yes	GO:0000166,GO:0046872,GO:0003824,GO:0008152,GO:0016020,GO:0015662,GO:0006812,GO:0006754	AT3G63380	ATPase E1-E2 type family protein / haloacid dehalogenase-like hydrolase family protein
Glyma01g43880	Gm01:54742695-54744656	IT0	IT6	2.22558	45.7768	4.36236	0.0003	0.0663401	yes	GO:0016746,GO:0009058,GO:0016747,GO:0006633,GO:0016020,GO:0008610,GO:0004315,GO:0008415	AT5G13930	Chalcone and stilbene synthase family protein
Glyma06g40690	Gm06:43857935-43861836	IT0	IT6	1.35841	21.3567	3.9747	0.0003	0.0663401	yes	GO:0005515,GO:0043531,GO:0007165,GO:0005622,GO:0045087,GO:0031224,GO:0004888,GO:0006915,GO:0005524	AT5G17680	disease resistance protein (TIR-NBS-LRR class), putative
Glyma14g09120	Gm14:7124434-7129069	IT0	IT6	0.977663	73.8909	6.23992	0.0003	0.0663401	yes		AT5G42900	cold regulated gene 27
Glyma08g11620	Gm08:8466645-8469994	IT0	IT6	0.925456	36.2519	5.29175	0.0003	0.0663401	yes	GO:0016746,GO:0009058,GO:0016747,GO:0006633,GO:0016020,GO:0008610,GO:0004315,GO:0008415	AT5G13930	Chalcone and stilbene synthase family protein
Glyma04g02210	Gm04:1522095-1524613	IT0	IT6	42.9516	1.36291	-4.97795	0.00035	0.0740129	yes	GO:0005515,GO:0003677,GO:0005622	AT1G76110	HMG (high mobility group) box protein with ARID/BRIGHT DNA-binding domain
Glyma18g04020	Gm18:2779019-2784323	IT0	IT6	49.5468	3.54089	-3.80661	0.00035	0.0740129	yes	GO:0016757,GO:0016020	AT3G11420	Protein of unknown function (DUF604)
Glyma02g36410	Gm02:41874040-41876559	IT0	IT6	70.3583	2.26731	-4.95567	0.00035	0.0740129	yes	GO:0004672,GO:0005524,GO:0006468,GO:0007165	AT4G30960	SOS3-interacting protein 3
Glyma18g04251	Gm18:3011542-3017292	IT0	IT6	27.8113	1.65341	-4.07215	0.00035	0.0740129	yes		AT3G12560	TRF-like 9
Glyma05g28530	Gm05:34365045-34370156	IT0	IT6	77.5004	5.41146	-3.84011	0.00035	0.0740129	yes	GO:0016747	AT4G13840	HXXXD-type acyl-transferase family protein
Glyma13g10360	Gm13:12138249-12141557	IT0	IT6	1.27551	21.0826	4.04691	0.00035	0.0740129	yes	GO:0016740,GO:0030170,GO:0009058,GO:0006520	AT1G64660	methionine gamma-lyase
Glyma08g18470	Gm08:13867946-13872796	IT0	IT6	1.88497	32.3943	4.10313	0.00035	0.0740129	yes	GO:0003677,GO:0006355	AT1G56010.2	NAC domain containing protein 1
Glyma05g34530	Gm05:38834623-38838042	IT0	IT6	1.34002	27.892	4.37952	0.00035	0.0740129	yes	GO:0005515,GO:0006355	AT1G68050	flavin-binding, kelch repeat, f box 1
Glyma15g09530	Gm15:6825590-6828151	IT0	IT6	47.4041	3.03006	-3.96759	0.0004	0.0803021	yes	GO:0016788,GO:0006629	AT1G29670	GDSL-like Lipase/Acylhydrolase superfamily protein
Glyma02g45450	Gm02:49706727-49711342	IT0	IT6	273.091	10.9743	-4.63719	0.0004	0.0803021	yes		AT2G42975
Glyma16g34340	Gm16:36973402-36977942	IT0	IT6	70.4038	3.65647	-4.26713	0.0004	0.0803021	yes	GO:0003677	AT1G18330	Homeodomain-like superfamily protein
Glyma11g07930	Gm11:5584003-5587577	IT0	IT6	94.5381	6.373	-3.89085	0.0004	0.0803021	yes	GO:0008270,GO:0005622	AT4G38960	B-box type zinc finger family protein
Glyma19g40590	Gm19:46963737-46967369	IT0	IT6	1.72022	32.808	4.25338	0.0004	0.0803021	yes	GO:0016746,GO:0008152,GO:0008415	AT1G02390	glycerol-3-phosphate acyltransferase 2
Glyma17g35430	Gm17:39398378-39400154	IT0	IT6	2.48128	65.4099	4.72035	0.0004	0.0803021	yes		AT1G27730	salt tolerance zinc finger
Glyma14g03360	Gm14:2162180-2166953	IT0	IT6	304.139	23.8917	-3.67015	0.00045	0.086392	yes		AT2G42975
Glyma04g02880	Gm04:2082593-2084666	IT0	IT6	30.5044	1.37588	-4.47059	0.00045	0.086392	yes		AT1G75620	glyoxal oxidase-related protein
Glyma01g42640	Gm01:53862304-53864464	IT0	IT6	37.08	1.16332	-4.99432	0.00045	0.086392	yes	GO:0003700,GO:0043565,GO:0006355,GO:0005634	AT4G11660	winged-helix DNA-binding transcription factor family protein
Glyma19g03390	Gm19:3392218-3396675	IT0	IT6	128.42	7.95424	-4.013	0.00045	0.086392	yes		AT3G01060
Glyma13g03280	Gm13:3224145-3233613	IT0	IT6	48.7224	3.13214	-3.95936	0.00045	0.086392	yes	GO:0003824,GO:0008152	AT1G77590	long chain acyl-CoA synthetase 9
Glyma11g11350	Gm11:8080946-8085452	IT0	IT6	1.54636	22.3558	3.8537	0.00045	0.086392	yes		AT4G34950	Major facilitator superfamily protein
Glyma02g13980	Gm02:12332716-12339449	IT0	IT6	1.01542	23.4009	4.52642	0.00045	0.086392	yes	GO:0005524,GO:0044267	AT1G26230	TCP-1/cpn60 chaperonin family protein
Glyma06g40740	Gm06:43913599-43918380	IT0	IT6	3.15064	40.7491	3.69305	0.00045	0.086392	yes	GO:0005515,GO:0043531,GO:0007165,GO:0005622,GO:0045087,GO:0031224,GO:0004888,GO:0006915,GO:0005524	AT4G12010	Disease resistance protein (TIR-NBS-LRR class) family
Glyma08g16050	Gm08:11710694-11711825	IT0	IT6	14.4407	251.132	4.12023	0.00045	0.086392	yes		AT4G12735
Glyma13g01970	Gm13:1784321-1787862	IT0	IT6	34.6289	2.11406	-4.03388	0.0005	0.0910821	yes	GO:0016868,GO:0006096	AT1G22170	Phosphoglycerate mutase family protein
Glyma18g13540	Gm18:13032464-13039200	IT0	IT6	51.3149	4.64595	-3.46533	0.0005	0.0910821	yes	GO:0016788,GO:0006629	AT2G42990	GDSL-like Lipase/Acylhydrolase superfamily protein
Glyma07g04820	Gm07:3550372-3555216	IT0	IT6	8.7588	86.8274	3.30934	0.0005	0.0910821	yes	GO:0031072	AT3G14200	Chaperone DnaJ-domain superfamily protein
Glyma05g07730	Gm05:7703168-7710844	IT0	IT6	1.51443	15.7008	3.37399	0.0005	0.0910821	yes	GO:0000166,GO:0046872,GO:0003824,GO:0008152	AT3G25610	ATPase E1-E2 type family protein / haloacid dehalogenase-like hydrolase family protein
Glyma02g16580	Gm02:14950890-14957165	IT0	IT6	1.8734	31.2764	4.06135	0.0005	0.0910821	yes		AT3G22380.2	time for coffee
Glyma08g03160	Gm08:2236141-2244822	IT0	IT6	1.16459	15.0563	3.69247	0.0005	0.0910821	yes		AT4G12750	Homeodomain-like transcriptional regulator
Glyma07g05480	Gm07:4120631-4124741	IT0	IT6	3.37028	47.2455	3.80924	0.0005	0.0910821	yes	GO:0008171,GO:0008168,GO:0046983	AT5G54160	O-methyltransferase 1
Glyma02g46870	Gm02:50695298-50696963	IT0	IT6	2.30361	44.2761	4.26456	0.0005	0.0910821	yes	GO:0009001,GO:0006535,GO:0005737	AT3G13110	serine acetyltransferase 2;2
Glyma10g11564	Gm10:11746530-11746836	IT0	IT6	1168.94	102.279	-3.51462	0.00055	0.0957565	yes		AT3G21055	photosystem II subunit T
Glyma01g17300	Gm01:21447376-21448520	IT0	IT6	53.8198	3.60681	-3.89934	0.00055	0.0957565	yes		AT3G60690	SAUR-like auxin-responsive protein family
Glyma13g19910	Gm13:23403983-23410910	IT0	IT6	86.4526	6.53215	-3.72628	0.00055	0.0957565	yes	GO:0003677	AT3G09600	Homeodomain-like superfamily protein
Glyma13g26110	Gm13:29309851-29314233	IT0	IT6	36.543	1.07944	-5.08124	0.0006	0.100639	yes		AT3G12320
Glyma08g01300	Gm08:771447-773996	IT0	IT6	59.4733	3.74562	-3.98897	0.0006	0.100639	yes	GO:0016021	AT5G23660	homolog of Medicago truncatula MTN3
Glyma05g32850	Gm05:37649730-37651660	IT0	IT6	7.4016	85.0084	3.5217	0.0006	0.100639	yes	GO:0003677,GO:0006355	AT1G01720	NAC (No Apical Meristem) domain transcriptional regulator superfamily protein
Glyma19g44380	Gm19:49828035-49830844	IT0	IT6	2.12343	30.6672	3.85223	0.0006	0.100639	yes	GO:0003700,GO:0043565,GO:0006355	AT4G11070	WRKY family transcription factor
Glyma11g32520	Gm11:34199605-34203430	IT0	IT6	8.13225	150.845	4.21327	0.0006	0.100639	yes	GO:0004672,GO:0005524,GO:0006468	AT1G70520	cysteine-rich RLK (RECEPTOR-like protein kinase) 2
Glyma02g13941	Gm02:12261989-12264113	IT0	IT6	2.03355	35.2421	4.11523	0.0006	0.100639	yes
Glyma07g32050	Gm07:36977963-36978859	IT0	IT6	58.7341	3.23708	-4.18143	0.00065	0.105307	yes		AT1G53540	HSP20-like chaperones superfamily protein
Glyma11g12650	Gm11:9023074-9024659	IT0	IT6	40.2728	1.8483	-4.44553	0.00065	0.105307	yes
Glyma10g00460	Gm10:227201-229373	IT0	IT6	20.9266	1.01273	-4.36902	0.00065	0.105307	yes		AT3G22970	Protein of unknown function (DUF506)
Glyma02g47280	Gm02:50927143-50929908	IT0	IT6	60.2147	5.75258	-3.38783	0.00065	0.105307	yes	GO:0004332,GO:0006096	AT4G26530	Aldolase superfamily protein
Glyma15g06280	Gm15:4421459-4425542	IT0	IT6	117.126	12.8041	-3.19338	0.00065	0.105307	yes	GO:0004089,GO:0008270,GO:0015976	AT4G33580	beta carbonic anhydrase 5
Glyma02g39320	Gm02:44573639-44579555	IT0	IT6	3.50254	39.1495	3.48252	0.00065	0.105307	yes	GO:0004066,GO:0006529	AT3G47340	glutamine-dependent asparagine synthase 1
Glyma04g37320	Gm04:43683031-43687941	IT0	IT6	5.47383	57.1663	3.38454	0.00065	0.105307	yes		AT3G01930.2	Major facilitator superfamily protein
Glyma02g41810	Gm02:46911508-46916960	IT0	IT6	70.985	5.53311	-3.68135	0.0007	0.110322	yes		AT3G55580	Regulator of chromosome condensation (RCC1) family protein
Glyma05g08950	Gm05:8806065-8810908	IT0	IT6	22.6516	0.951049	-4.57395	0.0007	0.110322	yes		AT5G40390	Raffinose synthase family protein
Glyma11g08730	Gm11:6175552-6178678	IT0	IT6	130.496	9.54508	-3.7731	0.00075	0.113748	yes		AT4G35770	Rhodanese/Cell cycle control phosphatase superfamily protein
Glyma06g10160	Gm06:7653240-7654153	IT0	IT6	88.9418	6.82383	-3.70421	0.00075	0.113748	yes		AT3G12345
Glyma06g12550	Gm06:9717286-9721077	IT0	IT6	124.542	13.8848	-3.16505	0.00075	0.113748	yes		AT1G44000
Glyma11g29720	Gm11:30492981-30497039	IT0	IT6	3.06984	41.8601	3.76934	0.00075	0.113748	yes	GO:0003700,GO:0043565,GO:0006355	AT2G38470	WRKY DNA-binding protein 33
Glyma19g34250	Gm19:41879581-41883835	IT0	IT6	1.23776	19.5901	3.98431	0.00075	0.113748	yes	GO:0000166,GO:0046872,GO:0003824,GO:0008152,GO:0016020,GO:0015662,GO:0006812,GO:0006754	AT3G63380	ATPase E1-E2 type family protein / haloacid dehalogenase-like hydrolase family protein
Glyma07g02630	Gm07:1769989-1772543	IT0	IT6	1.07679	35.6671	5.04978	0.00075	0.113748	yes	GO:0003700,GO:0043565,GO:0006355	AT1G80840	WRKY DNA-binding protein 40
Glyma16g05540	Gm16:4846371-4850457	IT0	IT6	1.08612	37.3101	5.10231	0.00075	0.113748	yes	GO:0005515	AT1G28050	B-box type zinc finger protein with CCT domain
Glyma13g41480	Gm13:41761740-41765618	IT0	IT6	44.8897	0.669359	-6.06746	0.0008	0.117872	yes	GO:0016491,GO:0008152,GO:0055114,GO:0006081,GO:0004030	AT4G36250	aldehyde dehydrogenase 3F1
Glyma04g33610	Gm04:39240660-39242267	IT0	IT6	188.574	14.7785	-3.67356	0.0008	0.117872	yes		AT5G15230	GAST1 protein homolog 4
Glyma19g02810	Gm19:2742690-2745731	IT0	IT6	88.3067	6.7526	-3.70901	0.0008	0.117872	yes		AT2G03090	expansin A15
Glyma14g40220	Gm14:49191699-49196693	IT0	IT6	115.335	8.13012	-3.82641	0.0008	0.117872	yes	GO:0016788,GO:0006629	AT1G75880.2	SGNH hydrolase-type esterase superfamily protein
Glyma08g10890	Gm08:7939457-7942014	IT0	IT6	112.032	7.61732	-3.87848	0.0008	0.117872	yes	GO:0005515	AT1G67480	Galactose oxidase/kelch repeat superfamily protein
Glyma02g30714	Gm02:32791602-32793999	IT0	IT6	39.2131	1.17164	-5.06473	0.0008	0.117872	yes	GO:0003677	AT5G06800	myb-like HTH transcriptional regulator family protein
Glyma15g10660	Gm15:7744866-7747497	IT0	IT6	194.062	18.3298	-3.40425	0.0008	0.117872	yes	GO:0004871,GO:0000160	AT3G21510	histidine-containing phosphotransmitter 1
Glyma20g35270	Gm20:43516064-43518708	IT0	IT6	166.743	15.0658	-3.46828	0.0008	0.117872	yes	GO:0006355,GO:0005634	AT4G14550	indole-3-acetic acid inducible 14
Glyma19g02180	Gm19:1880523-1882646	IT0	IT6	9.33908	145.686	3.96344	0.0008	0.117872	yes	GO:0005524	AT5G40010	AAA-ATPase 1
Glyma07g08400	Gm07:7010998-7018996	IT0	IT6	2.90142	37.6604	3.69822	0.0008	0.117872	yes	GO:0008168,GO:0008152	AT4G00750	S-adenosyl-L-methionine-dependent methyltransferases superfamily protein
Glyma09g00820	Gm09:442504-444996	IT0	IT6	1.03744	21.0928	4.34565	0.0008	0.117872	yes	GO:0003700,GO:0043565,GO:0006355	AT1G62300	WRKY family transcription factor
Glyma10g37660	Gm10:45598919-45603684	IT0	IT6	8.83529	106.397	3.59004	0.0008	0.117872	yes	GO:0015238,GO:0015297,GO:0006855,GO:0055085,GO:0016020	AT4G25640.2	detoxifying efflux carrier 35
Glyma18g49540	Gm18:58932313-58933700	IT0	IT6	0.82735	39.777	5.58729	0.0008	0.117872	yes	GO:0005509,GO:0007165,GO:0005578	AT5G39670	Calcium-binding EF-hand family protein
Glyma10g35871	Gm10:44076742-44077667	IT0	IT6	196.246	15.4879	-3.66345	0.00085	0.122467	yes
Glyma15g13090	Gm15:9750359-9757901	IT0	IT6	73.6872	6.39651	-3.52606	0.00085	0.122467	yes	GO:0005506,GO:0009055,GO:0016491,GO:0050660,GO:0016021,GO:0055114	AT5G49740	ferric reduction oxidase 7
Glyma15g09110	Gm15:6474761-6478584	IT0	IT6	28.742	1.98427	-3.85648	0.00085	0.122467	yes		AT5G05830	RING/FYVE/PHD zinc finger superfamily protein
Glyma18g51160	Gm18:60113455-60125967	IT0	IT6	0.616047	9.54131	3.95307	0.00085	0.122467	yes	GO:0003677,GO:0003899,GO:0006351	AT5G15700	DNA/RNA polymerases superfamily protein
Glyma17g11040	Gm17:8287591-8292775	IT0	IT6	3.76519	38.8154	3.36584	0.00085	0.122467	yes	GO:0000156,GO:0000160,GO:0006355,GO:0005515	AT5G61380	CCT motif -containing response regulator protein
Glyma01g42840	Gm01:53990059-53991492	IT0	IT6	16.4065	168.746	3.36251	0.00085	0.122467	yes	GO:0004602,GO:0006979,GO:0055114,GO:0016209,GO:0016491	AT4G11600	glutathione peroxidase 6
Glyma03g39180	Gm03:45362081-45365372	IT0	IT6	0.573214	26.4108	5.52591	0.00085	0.122467	yes		AT5G57580	Calmodulin-binding protein
Glyma06g40330	Gm06:43456103-43457090	IT0	IT6	6.81419	106.012	3.95954	0.00085	0.122467	yes		AT4G27280	Calcium-binding EF-hand family protein
Glyma12g00420	Gm12:150508-152716	IT0	IT6	47.3517	2.35005	-4.33265	0.0009	0.124728	yes	GO:0008080,GO:0008152	AT1G72030	Acyl-CoA N-acyltransferases (NAT) superfamily protein
Glyma19g00620	Gm19:394160-396496	IT0	IT6	31.2909	2.36259	-3.7273	0.0009	0.124728	yes	GO:0003830,GO:0006487,GO:0016020	AT5G14480	beta-1,4-N-acetylglucosaminyltransferase family protein
Glyma11g27280	Gm11:26913386-26918010	IT0	IT6	62.8423	6.12212	-3.35963	0.0009	0.124728	yes	GO:0016491,GO:0050660,GO:0055114	AT1G07180	alternative NAD(P)H dehydrogenase 1
Glyma11g10310	Gm11:7411348-7413326	IT0	IT6	57.5185	5.51863	-3.38164	0.0009	0.124728	yes	GO:0005515	AT2G47450	chloroplast signal recognition particle component (CAO)
Glyma04g33110	Gm04:38589697-38595505	IT0	IT6	4.54559	40.9035	3.16968	0.0009	0.124728	yes	GO:0000156,GO:0000160,GO:0006355,GO:0005515	AT5G61380	CCT motif -containing response regulator protein
Glyma06g12710	Gm06:9880383-9882141	IT0	IT6	347.62	29.2671	-3.57016	0.00095	0.129579	yes	GO:0045454,GO:0015035,GO:0009055,GO:0006662	AT4G03520	Thioredoxin superfamily protein
Glyma16g29790	Gm16:33472524-33475361	IT0	IT6	66.3975	6.22656	-3.41462	0.00095	0.129579	yes	GO:0005506,GO:0016491,GO:0006633,GO:0055114	AT4G25700	beta-hydroxylase 1
Glyma08g28370	Gm08:22643537-22646193	IT0	IT6	131.375	9.90145	-3.7299	0.001	0.13343	yes	GO:0008270,GO:0005622,GO:0005515	AT3G02380	CONSTANS-like 2
Glyma06g14430	Gm06:11337630-11338654	IT0	IT6	81.5893	7.02328	-3.53816	0.001	0.13343	yes		AT5G24660	response to low sulfur 2
Glyma17g14330	Gm17:11083783-11088697	IT0	IT6	36.6508	3.11494	-3.55657	0.001	0.13343	yes	GO:0005506,GO:0009055,GO:0016705,GO:0020037,GO:0055114	AT4G12300	cytochrome P450, family 706, subfamily A, polypeptide 4
Glyma06g21920	Gm06:18534605-18541507	IT0	IT6	9.99415	105.024	3.39349	0.001	0.13343	yes	GO:0005506,GO:0009055,GO:0016705,GO:0020037,GO:0055114	AT5G07990	Cytochrome P450 superfamily protein
Glyma15g11680	Gm15:8605738-8608639	IT0	IT6	7.84452	94.5476	3.59128	0.001	0.13343	yes	GO:0003700,GO:0043565,GO:0006355	AT1G62300	WRKY family transcription factor
Glyma14g02350	Gm14:1417341-1419893	IT0	IT6	3.76733	47.0413	3.64231	0.001	0.13343	yes	GO:0004553,GO:0005975	AT5G55180	O-Glycosyl hydrolases family 17 protein
Glyma04g04760	Gm04:3531779-3533572	IT0	IT6	2.3618	37.0577	3.97181	0.001	0.13343	yes		AT1G27730	salt tolerance zinc finger
Glyma17g36060	Gm17:40043016-40047980	IT0	IT6	0.825745	97.5568	6.8844	0.001	0.13343	yes		AT5G42900	cold regulated gene 27

## Sheet: Supplementary Table 8
Supplementary Table 8 List of the DEGs identified by the comparison of control vs UV-B treatments in UV-B sensitive Cheongja 3
Gene ID	Gene position	sample1	sample2	FPKM value 1	FPKM value 2	log2(Fold Change)	p-value	q-value	significant	GO ID	A. thaliana homolog	Gene definition
Glyma04g08800	Gm04:6918932-6925250	C0	C30	3.98778	66.5274	4.06029	5e-05	0.016241	yes	GO:0004672,GO:0005524,GO:0006468	AT4G28880	casein kinase I-like 3
Glyma15g16360	Gm15:12659001-12660720	C0	C30	11.1535	189.212	4.08443	5e-05	0.016241	yes	GO:0005515	AT1G09070	soybean gene regulated by cold-2
Glyma17g04160	Gm17:2739767-2745205	C0	C30	3.3867	74.7384	4.4639	5e-05	0.016241	yes		AT3G06500	Plant neutral invertase family protein
Glyma11g11350	Gm11:8080946-8085452	C0	C30	1.84799	45.1853	4.61183	5e-05	0.016241	yes		AT4G34950	Major facilitator superfamily protein
Glyma07g32010	Gm07:36948976-36955048	C0	C30	1.60981	43.4339	4.75385	5e-05	0.016241	yes		AT1G28380	MAC/Perforin domain-containing protein
Glyma17g05540	Gm17:3886223-3888669	C0	C30	11.39	323.662	4.82865	5e-05	0.016241	yes	GO:0005515	AT1G19180	jasmonate-zim-domain protein 1
Glyma05g26330	Gm05:32310948-32316398	C0	C30	3.60178	108.946	4.91876	5e-05	0.016241	yes	GO:0000166,GO:0046872,GO:0030001,GO:0003824,GO:0008152	AT5G44790	copper-exporting ATPase / responsive-to-antagonist 1 / copper-transporting ATPase (RAN1)
Glyma07g02630	Gm07:1769989-1772543	C0	C30	6.7091	233.795	5.12298	5e-05	0.016241	yes	GO:0003700,GO:0043565,GO:0006355	AT1G80840	WRKY DNA-binding protein 40
Glyma14g06981	Gm14:5172391-5180818	C0	C30	5.23496	202.454	5.27327	5e-05	0.016241	yes	GO:0004252,GO:0006508,GO:0042802,GO:0043086	AT3G46850	Subtilase family protein
Glyma17g03390	Gm17:2262616-2265357	C0	C30	1.94501	81.7485	5.39334	5e-05	0.016241	yes		AT4G16120	COBRA-like protein-7 precursor
Glyma08g23380	Gm08:17848729-17851238	C0	C30	2.30968	107.027	5.53414	5e-05	0.016241	yes	GO:0003700,GO:0043565,GO:0006355	AT1G80840	WRKY DNA-binding protein 40
Glyma13g17180	Gm13:20986183-20988819	C0	C30	12.2518	738.273	5.91309	5e-05	0.016241	yes	GO:0005515	AT1G19180	jasmonate-zim-domain protein 1
Glyma13g07490	Gm13:7655398-7657991	C0	C30	3.77051	237.125	5.97475	5e-05	0.016241	yes	GO:0016853,GO:0009507	AT3G25780	allene oxide cyclase 3
Glyma09g32120	Gm09:38683396-38684350	C0	C30	2.38642	296.464	6.95687	5e-05	0.016241	yes
Glyma01g41290	Gm01:52837390-52839262	C0	C30	4.022	583.762	7.18132	5e-05	0.016241	yes	GO:0005515	AT1G74950	TIFY domain/Divergent CCT motif family protein
Glyma05g00351	Gm05:146478-150189	C0	C30	0	11.1986	inf	5e-05	0.016241	yes		AT3G07250	nuclear transport factor 2 (NTF2) family protein / RNA recognition motif (RRM)-containing protein
Glyma12g11340	Gm12:9453742-9455155	C0	C30	0	10.5092	inf	5e-05	0.016241	yes	GO:0003677	AT2G31180	myb domain protein 14
Glyma12g11390	Gm12:9469061-9470498	C0	C30	0	26.2065	inf	5e-05	0.016241	yes	GO:0003677	AT2G31180	myb domain protein 14
Glyma13g29070	Gm13:32022432-32025655	C0	C30	0	51.0587	inf	5e-05	0.016241	yes	GO:0005515	AT1G30135	jasmonate-zim-domain protein 8
Glyma14g02630	Gm14:1629489-1630728	C0	C30	0	9.43602	inf	5e-05	0.016241	yes		AT4G38460	geranylgeranyl reductase
Glyma14g28105	Gm14:34604239-34606245	C0	C30	0	27.5825	inf	5e-05	0.016241	yes		AT4G10450	Ribosomal protein L6 family
Glyma16g22474	Gm16:25971207-25973609	C0	C30	0	20.9181	inf	5e-05	0.016241	yes
Glyma17g01891	Gm17:1167951-1172585	C0	C30	0	11.4413	inf	5e-05	0.016241	yes	GO:0016020,GO:0055085	AT1G61800	glucose-6-phosphate/phosphate translocator 2
Glyma20g16025	Gm20:22118473-22119828	C0	C30	0	9.39587	inf	5e-05	0.016241	yes		AT3G22275
Glyma03g12150	Gm03:15206471-15208528	C0	C30	21.112	0	#NAME?	5e-05	0.016241	yes		AT4G09550	AtGCP3 interacting protein 1
Glyma04g35120	Gm04:41464829-41466418	C0	C30	12.3382	0	#NAME?	5e-05	0.016241	yes	GO:0004672,GO:0005524,GO:0006468	AT2G26730	Leucine-rich repeat protein kinase family protein
Glyma11g31310	Gm11:32350216-32353474	C0	C30	1.28929	23.7702	4.20451	0.0001	0.0297005	yes	GO:0003824,GO:0008152	AT3G48990	AMP-dependent synthetase and ligase family protein
Glyma03g38000	Gm03:44447850-44454338	C0	C30	3.28353	133.107	5.34119	0.0001	0.0297005	yes	GO:0003824,GO:0008152	AT2G47240	AMP-dependent synthetase and ligase family protein
Glyma08g27760	Gm08:22081832-22083398	C0	C30	1.46598	68.7112	5.55061	0.0001	0.0297005	yes		AT5G15780	Pollen Ole e 1 allergen and extensin family protein
Glyma11g10240	Gm11:7364889-7367032	C0	C30	2.17019	142.79	6.03993	0.0001	0.0297005	yes		AT3G45970	expansin-like A1
Glyma11g04130	Gm11:2751559-2753162	C0	C30	2.59883	508.377	7.61189	0.0001	0.0297005	yes		AT1G19180	jasmonate-zim-domain protein 1
Glyma03g35950	Gm03:42990266-42990890	C0	C30	0	5.02915	inf	0.0001	0.0297005	yes		AT2G35980	Late embryogenesis abundant (LEA) hydroxyproline-rich glycoprotein family
Glyma16g21620	Gm16:24761976-24766102	C0	C30	2.21843	43.6624	4.29878	0.00015	0.0409304	yes	GO:0004420,GO:0050662,GO:0015936,GO:0055114	AT1G76490	hydroxy methylglutaryl CoA reductase 1
Glyma02g03210	Gm02:2480546-2482597	C0	C30	2.48308	53.2802	4.4234	0.00015	0.0409304	yes	GO:0004222,GO:0008270,GO:0006508,GO:0031012,GO:0008152	AT1G59970	Matrixin family protein
Glyma02g13910	Gm02:12247013-12249762	C0	C30	1.49832	46.4739	4.95501	0.00015	0.0409304	yes		AT2G14960	Auxin-responsive GH3 family protein
Glyma08g16810	Gm08:12332683-12333696	C0	C30	7.63845	267.65	5.13092	0.00015	0.0409304	yes		AT2G31945
Glyma07g36440	Gm07:41837334-41842585	C0	C30	2.4485	93.3627	5.25287	0.00015	0.0409304	yes		AT3G06500	Plant neutral invertase family protein
Glyma16g29701	Gm16:33428772-33429954	C0	C30	3.63865	205.394	5.81884	0.00015	0.0409304	yes	GO:0046872,GO:0030001	AT1G01490	Heavy metal transport/detoxification superfamily protein
Glyma14g35340	Gm14:44234276-44235627	C0	C30	2.46389	153.932	5.96521	0.00015	0.0409304	yes		AT4G08950	Phosphate-responsive 1 family protein
Glyma17g13550	Gm17:10364994-10367323	C0	C30	64.4104	2.3548	-4.77362	0.0002	0.050424	no		AT5G63180	Pectin lyase-like superfamily protein
Glyma09g35250	Gm09:41452079-41455095	C0	C30	3.73548	48.2592	3.69144	0.0002	0.050424	no	GO:0005506,GO:0009055,GO:0016705,GO:0020037,GO:0055114	AT4G19230	cytochrome P450, family 707, subfamily A, polypeptide 1
Glyma11g06290	Gm11:4465180-4469182	C0	C30	5.04243	66.4673	3.72046	0.0002	0.050424	no	GO:0016491,GO:0055114,GO:0005507	AT5G66920	SKU5 similar 17
Glyma17g06150	Gm17:4347161-4350939	C0	C30	1.4191	29.5449	4.37986	0.0002	0.050424	no		AT4G33050.3	calmodulin-binding family protein
Glyma12g35411	Gm12:38536530-38537951	C0	C30	13.9517	295.502	4.40465	0.0002	0.050424	no	GO:0005507,GO:0009055	AT5G53870	early nodulin-like protein 1
Glyma14g20440	Gm14:23517397-23520337	C0	C30	2.48653	63.9732	4.68526	0.0002	0.050424	no		AT5G25610	BURP domain-containing protein
Glyma14g06990	Gm14:5184402-5194283	C0	C30	6.30773	225.042	5.15693	0.0002	0.050424	no	GO:0004252,GO:0006508,GO:0042802,GO:0043086	AT3G46850	Subtilase family protein
Glyma16g29710	Gm16:33432554-33433447	C0	C30	7.3099	344.125	5.55694	0.0002	0.050424	no	GO:0046872,GO:0030001	AT1G01490	Heavy metal transport/detoxification superfamily protein
Glyma09g27180	Gm09:33966374-33967589	C0	C30	1.8918	107.947	5.83442	0.0002	0.050424	no	GO:0003700,GO:0006355	AT5G51990	C-repeat-binding factor 4
Glyma03g17300	Gm03:21896279-21898584	C0	C30	3.32297	223.489	6.07159	0.0002	0.050424	no		AT3G53950	glyoxal oxidase-related protein
Glyma02g01960	Gm02:1429083-1430853	C0	C30	5.11724	96.7283	4.2405	0.00025	0.0584201	no	GO:0003700,GO:0006355	AT2G47520	Integrase-type DNA-binding superfamily protein
Glyma08g39700	Gm08:39228764-39231279	C0	C30	1.71105	35.8256	4.38803	0.00025	0.0584201	no		AT1G70370	polygalacturonase 2
Glyma08g29470	Gm08:23928439-23931080	C0	C30	2.4357	54.1373	4.47421	0.00025	0.0584201	no		AT1G13340	Regulator of Vps4 activity in the MVB pathway protein
Glyma01g38980	Gm01:50956636-50960580	C0	C30	2.66114	61.4099	4.52835	0.00025	0.0584201	no	GO:0016491,GO:0055114,GO:0005507	AT5G66920	SKU5 similar 17
Glyma04g13490	Gm04:13109642-13110739	C0	C30	14.9129	388.847	4.70457	0.00025	0.0584201	no	GO:0004857,GO:0030599	AT5G62350	Plant invertase/pectin methylesterase inhibitor superfamily protein
Glyma13g38040	Gm13:38956764-38959166	C0	C30	2.6241	95.4183	5.18437	0.00025	0.0584201	no	GO:0004553,GO:0005975,GO:0016762,GO:0006073,GO:0005618,GO:0048046	AT4G03210	xyloglucan endotransglucosylase/hydrolase 9
Glyma09g08290	Gm09:7403987-7406804	C0	C30	18.301	848.065	5.53418	0.00025	0.0584201	no	GO:0005515	AT1G19180	jasmonate-zim-domain protein 1
Glyma08g05000	Gm08:3577536-3579403	C0	C30	1.49579	146.56	6.61443	0.00025	0.0584201	no	GO:0016787	AT2G01670	nudix hydrolase homolog 17
Glyma20g03395	Gm20:3193135-3197948	C0	C30	5.45363	83.8917	3.94324	0.0003	0.0663401	no		AT4G19390	Uncharacterised protein family (UPF0114)
Glyma02g04620	Gm02:3778612-3780304	C0	C30	3.59129	61.7565	4.10402	0.0003	0.0663401	no		AT2G22500	uncoupling protein 5
Glyma14g02350	Gm14:1417341-1419893	C0	C30	2.92837	64.2641	4.45584	0.0003	0.0663401	no	GO:0004553,GO:0005975	AT5G55180	O-Glycosyl hydrolases family 17 protein
Glyma07g09700	Gm07:8109343-8110691	C0	C30	2.63962	84.0318	4.99253	0.0003	0.0663401	no
Glyma06g14850	Gm06:11635851-11637881	C0	C30	104.92	5.05713	-4.37482	0.00035	0.0740129	no		AT2G40610	expansin A8
Glyma18g14620	Gm18:14477240-14483374	C0	C30	3.52207	74.5705	4.40411	0.00035	0.0740129	no	GO:0009055,GO:0016491,GO:0055114,GO:0050660,GO:0008033	AT2G43020	polyamine oxidase 2
Glyma18g03020	Gm18:1968112-1972219	C0	C30	4.92175	55.3131	3.49038	0.0004	0.0803021	no	GO:0016491,GO:0016706,GO:0055114	AT5G05600	2-oxoglutarate (2OG) and Fe(II)-dependent oxygenase superfamily protein
Glyma08g45310	Gm08:44742530-44748521	C0	C30	731.857	56.0288	-3.70732	0.00045	0.086392	no
Glyma19g40610	Gm19:46975407-46981467	C0	C30	2.71814	48.5148	4.15773	0.00045	0.086392	no	GO:0003824,GO:0008152	AT2G47240	AMP-dependent synthetase and ligase family protein
Glyma10g36910	Gm10:44936439-44938818	C0	C30	8.93581	205.068	4.52036	0.00045	0.086392	no		AT1G18740	Protein of unknown function (DUF793)
Glyma01g42200	Gm01:53500794-53504338	C0	C30	1.86513	29.8228	3.99907	0.0005	0.0910821	no	GO:0016597,GO:0008152	AT1G12420	ACT domain repeat 8
Glyma15g36671	Gm15:42059048-42064043	C0	C30	2.44246	47.7307	4.28851	0.0005	0.0910821	no	GO:0005515	AT4G00752	UBX domain-containing protein
Glyma04g05500	Gm04:4167331-4169630	C0	C30	2.04562	22.8419	3.48108	0.00055	0.0957565	no	GO:0003700,GO:0043565,GO:0006355,GO:0005634	AT2G26150	heat shock transcription factor A2
Glyma14g37440	Gm14:46713760-46720531	C0	C30	1.84655	28.5978	3.953	0.00055	0.0957565	no	GO:0004066,GO:0006529	AT3G47340	glutamine-dependent asparagine synthase 1
Glyma15g24610	Gm15:25550955-25551911	C0	C30	3.982	70.8061	4.15231	0.00055	0.0957565	no		AT2G46490
Glyma04g40450	Gm04:46495020-46498562	C0	C30	7.87288	149.385	4.246	0.00055	0.0957565	no	GO:0003677,GO:0006355	AT4G35580	NAC transcription factor-like 9
Glyma14g05300	Gm14:3752017-3755066	C0	C30	1.13855	26.4947	4.54043	0.00055	0.0957565	no	GO:0004553,GO:0005975	AT2G05790	O-Glycosyl hydrolases family 17 protein
Glyma11g20030	Gm11:16846077-16848107	C0	C30	8.16634	331.708	5.34408	0.00055	0.0957565	no	GO:0046872,GO:0030001	AT5G60800	Heavy metal transport/detoxification superfamily protein
Glyma18g51765	Gm18:60543560-60551568	C0	C30	0.383794	39.2013	6.67443	0.00055	0.0957565	no	GO:0005515,GO:0043531,GO:0003677,GO:0008234,GO:0006508,GO:0006915,GO:0005524	AT1G09730	Cysteine proteinases superfamily protein
Glyma07g34920	Gm07:39985914-39987763	C0	C30	49.1917	4.57386	-3.42693	0.0006	0.100639	no		AT5G45100	SBP (S-ribonuclease binding protein) family protein
Glyma20g35440	Gm20:43710982-43713019	C0	C30	3.28107	48.909	3.89786	0.0006	0.100639	no	GO:0005509,GO:0007165,GO:0005578	AT3G22930	calmodulin-like 11
Glyma04g09740	Gm04:8031415-8033828	C0	C30	1.13746	25.8263	4.50496	0.0006	0.100639	no	GO:0004190,GO:0006508	AT1G09750	Eukaryotic aspartyl protease family protein
Glyma13g10000	Gm13:11572465-11574892	C0	C30	2.87128	42.5364	3.88893	0.00065	0.105307	no	GO:0004672,GO:0005524,GO:0006468	AT1G11050	Protein kinase superfamily protein
Glyma01g39260	Gm01:51227462-51229777	C0	C30	1.7945	27.5863	3.9423	0.00065	0.105307	no	GO:0003700,GO:0043565,GO:0006355,GO:0005634	AT4G36990	heat shock factor 4
Glyma09g24190	Gm09:29918018-29919111	C0	C30	8.24202	149.527	4.18126	0.00065	0.105307	no	GO:0046872,GO:0030001	AT1G01490	Heavy metal transport/detoxification superfamily protein
Glyma02g12140	Gm02:10367090-10369542	C0	C30	64.4384	4.20658	-3.9372	0.0007	0.110322	no		AT1G69530	expansin A1
Glyma14g04291	Gm14:2874395-2876325	C0	C30	108.621	10.4962	-3.37136	0.0007	0.110322	no	GO:0004869	AT3G12490	cystatin B
Glyma11g22960	Gm11:20452973-20455912	C0	C30	5.03558	63.7981	3.66328	0.0007	0.110322	no	GO:0003677	AT5G58900	Homeodomain-like transcriptional regulator
Glyma08g18891	Gm08:14269129-14270134	C0	C30	8.92333	142.906	4.00134	0.0007	0.110322	no		AT5G64310	arabinogalactan protein 1
Glyma01g35660	Gm01:48174704-48177832	C0	C30	8.39396	134.448	4.00155	0.0007	0.110322	no	GO:0005506,GO:0009055,GO:0016705,GO:0020037,GO:0055114	AT4G19230	cytochrome P450, family 707, subfamily A, polypeptide 1
Glyma11g37990	Gm11:38963243-38968378	C0	C30	1.77287	30.2781	4.09411	0.0007	0.110322	no		AT5G65280	GCR2-like 1
Glyma16g01220	Gm16:894939-898051	C0	C30	14.5944	169.986	3.54193	0.00075	0.113748	no	GO:0005515	AT1G72450	jasmonate-zim-domain protein 6
Glyma15g19840	Gm15:17325877-17328540	C0	C30	19.9682	783.8	5.29471	0.00075	0.113748	no	GO:0005515	AT1G19180	jasmonate-zim-domain protein 1
Glyma02g40040	Gm02:45238521-45243014	C0	C30	71.8464	6.54477	-3.4565	0.0008	0.117872	no	GO:0004601,GO:0020037,GO:0006979,GO:0055114	AT5G58400	Peroxidase superfamily protein
Glyma03g39180	Gm03:45362081-45365372	C0	C30	3.93015	34.0824	3.11637	0.00085	0.122467	no		AT5G57580	Calmodulin-binding protein
Glyma14g04580	Gm14:3147968-3150500	C0	C30	12.3991	135.598	3.45102	0.00085	0.122467	no		AT2G27080	Late embryogenesis abundant (LEA) hydroxyproline-rich glycoprotein family
Glyma20g25990	Gm20:35585027-35586265	C0	C30	5.08196	105.536	4.37621	0.00085	0.122467	no		AT3G03280
Glyma04g40000	Gm04:46149636-46151541	C0	C30	49.2396	3.44322	-3.83799	0.0009	0.124728	no		AT2G40610	expansin A8
Glyma18g52860	Gm18:61306125-61309923	C0	C30	8.62701	109.222	3.66226	0.0009	0.124728	no	GO:0004553,GO:0005975	AT3G55430	O-Glycosyl hydrolases family 17 protein
Glyma10g01770	Gm10:1289269-1293478	C0	C30	0.570293	18.3847	5.01066	0.0009	0.124728	no	GO:0004806,GO:0006629	AT3G62590	alpha/beta-Hydrolases superfamily protein
Glyma13g44730	Gm13:44119892-44122197	C0	C30	10.0687	133.487	3.72875	0.00095	0.129579	no	GO:0003700,GO:0043565,GO:0006355	AT1G80840	WRKY DNA-binding protein 40
Glyma15g08520	Gm15:6016523-6018064	C0	C30	2.93744	45.2717	3.94598	0.00095	0.129579	no	GO:0009055,GO:0015035,GO:0045454	AT1G28480	Thioredoxin superfamily protein
Glyma17g13540	Gm17:10352406-10355700	C0	C30	1.57373	29.7426	4.24027	0.00095	0.129579	no	GO:0005515,GO:0003712,GO:0004402,GO:0008270,GO:0006355,GO:0005634	AT3G48360	BTB and TAZ domain protein 2
Glyma16g08340	Gm16:7617006-7620540	C0	C30	1.03435	29.8488	4.85088	0.00095	0.129579	no	GO:0005506,GO:0009055,GO:0016705,GO:0020037,GO:0055114	AT4G19230	cytochrome P450, family 707, subfamily A, polypeptide 1
Glyma14g05360	Gm14:3795250-3797165	C0	C30	1.59295	22.389	3.81301	0.001	0.13343	no	GO:0016491,GO:0016706,GO:0055114	AT1G05010	ethylene-forming enzyme
Glyma18g47130	Gm18:56828532-56832231	C0	C30	1.72676	27.5898	3.998	0.001	0.13343	no	GO:0004650,GO:0005975	AT3G61490	Pectin lyase-like superfamily protein
Glyma11g25860	Gm11:24606781-24611008	C0	C6	148.9	2.39916	-5.95567	5e-05	0.016241	yes		AT3G12320
Glyma20g26640	Gm20:36016915-36018502	C0	C6	134.003	2.52133	-5.73194	5e-05	0.016241	yes		AT2G15020
Glyma17g32070	Gm17:35301764-35304986	C0	C6	92.5476	2.57511	-5.16749	5e-05	0.016241	yes		AT4G32190	Myosin heavy chain-related protein
Glyma07g10161	Gm07:8498329-8506194	C0	C6	170.342	5.26722	-5.01525	5e-05	0.016241	yes	GO:0008270,GO:0005622,GO:0005515	AT1G25440	B-box type zinc finger protein with CCT domain
Glyma06g12340	Gm06:9526563-9528716	C0	C6	200.48	7.2179	-4.79573	5e-05	0.016241	yes	GO:0016491,GO:0016706,GO:0055114	AT1G77330	2-oxoglutarate (2OG) and Fe(II)-dependent oxygenase superfamily protein
Glyma13g19910	Gm13:23403983-23410910	C0	C6	67.8121	2.45511	-4.78768	5e-05	0.016241	yes	GO:0003677	AT3G09600	Homeodomain-like superfamily protein
Glyma02g03020	Gm02:2319695-2322321	C0	C6	122.786	8.58435	-3.83829	5e-05	0.016241	yes	GO:0003677	AT1G70000	myb-like transcription factor family protein
Glyma20g03250	Gm20:2942366-2952383	C0	C6	1.42095	39.3625	4.7919	5e-05	0.016241	yes	GO:0004645,GO:0005975	AT3G29320	Glycosyl transferase, family 35
Glyma08g45150	Gm08:44576095-44578692	C0	C6	6.33687	183.758	4.85789	5e-05	0.016241	yes		AT4G37300	maternal effect embryo arrest 59
Glyma13g43920	Gm13:43466821-43470611	C0	C6	1.64861	52.9675	5.00578	5e-05	0.016241	yes	GO:0005471,GO:0005524,GO:0006810,GO:0016021	AT1G80300	nucleotide transporter 1
Glyma14g06990	Gm14:5184402-5194283	C0	C6	6.30773	226.68	5.16739	5e-05	0.016241	yes	GO:0004252,GO:0006508,GO:0042802,GO:0043086	AT3G46850	Subtilase family protein
Glyma14g28105	Gm14:34604239-34606245	C0	C6	0	30.1553	inf	5e-05	0.016241	yes		AT4G10450	Ribosomal protein L6 family
Glyma16g22474	Gm16:25971207-25973609	C0	C6	0	9.88306	inf	5e-05	0.016241	yes
Glyma18g38150	Gm18:45522950-45523388	C0	C6	0	9.72171	inf	5e-05	0.016241	yes
Glyma0090s00300	scaffold_90:24885-25615	C0	C6	9.95614	0	#NAME?	5e-05	0.016241	yes	GO:0004672,GO:0005524,GO:0006468	AT4G08850	Leucine-rich repeat receptor-like protein kinase family protein
Glyma02g07650	Gm02:6041769-6042409	C0	C6	9.8982	0	#NAME?	5e-05	0.016241	yes		AT1G65480	PEBP (phosphatidylethanolamine-binding protein) family protein
Glyma03g12150	Gm03:15206471-15208528	C0	C6	21.112	0	#NAME?	5e-05	0.016241	yes		AT4G09550	AtGCP3 interacting protein 1
Glyma04g35120	Gm04:41464829-41466418	C0	C6	12.3382	0	#NAME?	5e-05	0.016241	yes	GO:0004672,GO:0005524,GO:0006468	AT2G26730	Leucine-rich repeat protein kinase family protein
Glyma05g36710	Gm05:40516880-40518324	C0	C6	235.445	6.58182	-5.16076	0.0001	0.0297005	yes	GO:0009055,GO:0015035,GO:0045454	AT1G64500	Glutaredoxin family protein
Glyma18g51320	Gm18:60245124-60247910	C0	C6	181.518	7.04245	-4.68789	0.0001	0.0297005	yes	GO:0008270,GO:0005622,GO:0005515	AT3G02380	CONSTANS-like 2
Glyma02g46870	Gm02:50695298-50696963	C0	C6	3.63178	60.0783	4.0481	0.0001	0.0297005	yes	GO:0009001,GO:0006535,GO:0005737	AT3G13110	serine acetyltransferase 2;2
Glyma19g27530	Gm19:34851350-34852853	C0	C6	9.08789	178.22	4.29357	0.0001	0.0297005	yes		AT3G26740	CCR-like
Glyma04g37320	Gm04:43683031-43687941	C0	C6	1.46815	42.097	4.84164	0.0001	0.0297005	yes		AT3G01930.2	Major facilitator superfamily protein
Glyma05g04290	Gm05:3429445-3437728	C0	C6	268.397	4.21759	-5.99181	0.00015	0.0409304	yes	GO:0004564,GO:0004575	AT1G12240	Glycosyl hydrolases family 32 protein
Glyma10g05560	Gm10:4346520-4352186	C0	C6	64.7036	1.37832	-5.55286	0.00015	0.0409304	yes	GO:0003677	AT3G09600	Homeodomain-like superfamily protein
Glyma08g26160	Gm08:20518595-20520591	C0	C6	65.5448	1.85186	-5.14544	0.00015	0.0409304	yes	GO:0008080,GO:0008152	AT1G72030	Acyl-CoA N-acyltransferases (NAT) superfamily protein
Glyma13g33420	Gm13:35269872-35272451	C0	C6	39.7842	1.23571	-5.00879	0.00015	0.0409304	yes	GO:0008270,GO:0005622,GO:0005515	AT1G68520	B-box type zinc finger protein with CCT domain
Glyma14g06981	Gm14:5172391-5180818	C0	C6	5.23496	63.6504	3.60392	0.00015	0.0409304	yes	GO:0004252,GO:0006508,GO:0042802,GO:0043086	AT3G46850	Subtilase family protein
Glyma09g32120	Gm09:38683396-38684350	C0	C6	2.38642	115.454	5.59632	0.00015	0.0409304	yes
Glyma06g35550	Gm06:37357684-37361017	C0	C6	5.05489	316.186	5.96695	0.00015	0.0409304	yes		AT3G15110
Glyma01g37370	Gm01:49725132-49728656	C0	C6	44.2735	1.48703	-4.89594	0.0002	0.050424	no	GO:0008270,GO:0005622	AT4G38960	B-box type zinc finger family protein
Glyma02g45270	Gm02:49599008-49602102	C0	C6	105.199	3.56144	-4.88451	0.0002	0.050424	no	GO:0016740,GO:0009058	AT5G17230	PHYTOENE SYNTHASE
Glyma05g32950	Gm05:37719381-37725633	C0	C6	91.3456	5.70126	-4.00198	0.0002	0.050424	no		AT5G08720
Glyma06g17790	Gm06:14141754-14144181	C0	C6	98.5435	6.34933	-3.95609	0.0002	0.050424	no	GO:0000287,GO:0030976,GO:0003824	AT3G48560	chlorsulfuron/imidazolinone resistant 1
Glyma14g07160	Gm14:5308393-5314257	C0	C6	116.893	8.97553	-3.70305	0.0002	0.050424	no		AT3G55580	Regulator of chromosome condensation (RCC1) family protein
Glyma15g01420	Gm15:892589-896246	C0	C6	1.13468	64.6287	5.83182	0.0002	0.050424	no	GO:0005471,GO:0005524,GO:0006810,GO:0016021	AT1G80300	nucleotide transporter 1
Glyma06g07070	Gm06:5101537-5102795	C0	C6	309.498	18.8585	-4.03664	0.00025	0.0584201	no		AT2G45180	Bifunctional inhibitor/lipid-transfer protein/seed storage 2S albumin superfamily protein
Glyma19g03390	Gm19:3392218-3396675	C0	C6	89.83	5.81226	-3.95003	0.00025	0.0584201	no		AT3G01060
Glyma06g14170	Gm06:11170963-11171839	C0	C6	131.54	5.45713	-4.59122	0.0003	0.0663401	no		AT5G24460
Glyma10g08420	Gm10:7251453-7252696	C0	C6	201.829	10.7779	-4.22698	0.0003	0.0663401	no		AT3G52740
Glyma08g04263	Gm08:2988685-2992455	C0	C6	104.097	6.79303	-3.93773	0.0003	0.0663401	no		AT5G21222	protein kinase family protein
Glyma07g08400	Gm07:7010998-7018996	C0	C6	3.4317	43.9218	3.67794	0.0003	0.0663401	no	GO:0008168,GO:0008152	AT4G00750	S-adenosyl-L-methionine-dependent methyltransferases superfamily protein
Glyma02g15430	Gm02:13936134-13938212	C0	C6	2.21005	67.8062	4.93927	0.0003	0.0663401	no		AT2G15890	maternal effect embryo arrest 14
Glyma05g02890	Gm05:2201036-2203328	C0	C6	111.973	4.00953	-4.80357	0.00035	0.0740129	no		AT5G63180	Pectin lyase-like superfamily protein
Glyma09g01340	Gm09:827970-832299	C0	C6	141.628	8.82775	-4.00391	0.00035	0.0740129	no	GO:0005215,GO:0006814,GO:0055085,GO:0016020,GO:0015137,GO:0015746,GO:0016021	AT5G47560	tonoplast dicarboxylate transporter
Glyma10g00220	Gm10:37976-41389	C0	C6	2.81569	33.2466	3.56165	0.00035	0.0740129	no	GO:0016747	AT5G17540	HXXXD-type acyl-transferase family protein
Glyma17g13780	Gm17:10559743-10568955	C0	C6	1.70219	21.2861	3.64444	0.00035	0.0740129	no	GO:0016787	AT5G63420	RNA-metabolising metallo-beta-lactamase family protein
Glyma11g11350	Gm11:8080946-8085452	C0	C6	1.84799	26.6719	3.85129	0.00035	0.0740129	no		AT4G34950	Major facilitator superfamily protein
Glyma16g26900	Gm16:30995406-30998099	C0	C6	5.03472	160.622	4.99561	0.00035	0.0740129	no		AT1G55370.2	NDH-dependent cyclic electron flow 5
Glyma02g45810	Gm02:49960884-49964843	C0	C6	2.78843	129.858	5.54134	0.00035	0.0740129	no		AT1G06460	alpha-crystallin domain 32
Glyma18g11620	Gm18:10413628-10417204	C0	C6	88.528	5.76232	-3.94141	0.0004	0.0803021	no		AT4G27030	fatty acid desaturase A
Glyma15g42490	Gm15:49919881-49920574	C0	C6	8.9239	158.048	4.14655	0.0004	0.0803021	no
Glyma03g28600	Gm03:36536046-36540629	C0	C6	92.6261	4.56529	-4.34264	0.00045	0.086392	no	GO:0003824,GO:0008152	AT2G41250	Haloacid dehalogenase-like hydrolase (HAD) superfamily protein
Glyma04g03581	Gm04:2605970-2614388	C0	C6	51.5482	2.61265	-4.30234	0.00045	0.086392	no		AT1G75100	J-domain protein required for chloroplast accumulation response 1
Glyma17g07210	Gm17:5283726-5285366	C0	C6	66.709	3.98433	-4.06547	0.00045	0.086392	no		AT4G25830	Uncharacterised protein family (UPF0497)
Glyma02g03210	Gm02:2480546-2482597	C0	C6	2.48308	42.1142	4.0841	0.00045	0.086392	no	GO:0004222,GO:0008270,GO:0006508,GO:0031012,GO:0008152	AT1G59970	Matrixin family protein
Glyma08g19000	Gm08:14346027-14348398	C0	C6	1.7501	42.4154	4.59908	0.00045	0.086392	no	GO:0016758,GO:0008152	AT1G22360	UDP-glucosyl transferase 85A2
Glyma12g35320	Gm12:38434994-38440652	C0	C6	36.7861	3.09045	-3.57327	0.0005	0.0910821	no	GO:0004672,GO:0005524,GO:0006468,GO:0005515	AT3G15354	SPA1-related 3
Glyma02g01740	Gm02:1261027-1265610	C0	C6	4.81895	68.9613	3.839	0.0005	0.0910821	no	GO:0003677	AT2G47460	myb domain protein 12
Glyma08g05130	Gm08:3654156-3657622	C0	C6	1.93737	28.6842	3.88808	0.0005	0.0910821	no	GO:0005515,GO:0006355	AT1G68050	flavin-binding, kelch repeat, f box 1
Glyma06g04740	Gm06:3354852-3355862	C0	C6	11.5752	169.67	3.87363	0.00055	0.0957565	no		AT5G59845	Gibberellin-regulated family protein
Glyma12g31800	Gm12:35349280-35356912	C0	C6	4.1646	69.5907	4.06264	0.00055	0.0957565	no	GO:0016760,GO:0030244,GO:0016020	AT2G32530	cellulose synthase-like B3
Glyma04g09740	Gm04:8031415-8033828	C0	C6	1.13746	32.8203	4.8507	0.00055	0.0957565	no	GO:0004190,GO:0006508	AT1G09750	Eukaryotic aspartyl protease family protein
Glyma08g00580	Gm08:262163-267460	C0	C6	20.7206	1.13341	-4.19232	0.0006	0.100639	no		AT5G08720
Glyma16g29790	Gm16:33472524-33475361	C0	C6	52.2798	3.09326	-4.07906	0.0006	0.100639	no	GO:0005506,GO:0016491,GO:0006633,GO:0055114	AT4G25700	beta-hydroxylase 1
Glyma16g34340	Gm16:36973402-36977942	C0	C6	56.6625	3.96957	-3.83534	0.0006	0.100639	no	GO:0003677	AT1G18330	Homeodomain-like superfamily protein
Glyma13g40100	Gm13:40664579-40666375	C0	C6	236.459	17.0494	-3.79379	0.0006	0.100639	no	GO:0005215,GO:0006810,GO:0016020	AT2G37170	plasma membrane intrinsic protein 2
Glyma18g32860	Gm18:38334560-38341246	C0	C6	1.05617	15.2696	3.85374	0.0006	0.100639	no	GO:0005524,GO:0016887,GO:0042626,GO:0006810,GO:0055085,GO:0016021	AT3G13080	multidrug resistance-associated protein 3
Glyma03g24020	Gm03:30681540-30684519	C0	C6	9.84741	159.163	4.01462	0.0006	0.100639	no	GO:0008270,GO:0016491,GO:0055114	AT5G16970	alkenal reductase
Glyma04g11330	Gm04:9732993-9738077	C0	C6	36.6181	2.04695	-4.16101	0.00065	0.105307	no	GO:0005515	AT1G78070	Transducin/WD40 repeat-like superfamily protein
Glyma11g09690	Gm11:6908754-6909604	C0	C6	124.115	9.86783	-3.6528	0.00065	0.105307	no	GO:0046872,GO:0030001	AT4G38580	farnesylated protein 6
Glyma17g11040	Gm17:8287591-8292775	C0	C6	3.58808	44.0754	3.61869	0.00065	0.105307	no	GO:0000156,GO:0000160,GO:0006355,GO:0005515	AT5G61380	CCT motif -containing response regulator protein
Glyma08g28370	Gm08:22643537-22646193	C0	C6	143.302	7.98757	-4.16516	0.0007	0.110322	no	GO:0008270,GO:0005622,GO:0005515	AT3G02380	CONSTANS-like 2
Glyma01g28520	Gm01:38386523-38391051	C0	C6	24.871	1.81128	-3.77938	0.0007	0.110322	no	GO:2001070,GO:0005975,GO:0003824	AT5G01260.2	Carbohydrate-binding-like fold
Glyma19g31340	Gm19:39134634-39138411	C0	C6	118.112	9.3519	-3.65875	0.0007	0.110322	no	GO:0003824,GO:0008152	AT2G41250	Haloacid dehalogenase-like hydrolase (HAD) superfamily protein
Glyma18g04251	Gm18:3011542-3017292	C0	C6	26.4977	2.29598	-3.52868	0.0007	0.110322	no		AT3G12560	TRF-like 9
Glyma15g36790	Gm15:42276594-42281671	C0	C6	61.9281	0.578666	-6.74172	0.00075	0.113748	no		AT3G12320
Glyma07g02320	Gm07:1597265-1598484	C0	C6	46.6419	1.91813	-4.60385	0.00075	0.113748	no		AT3G21150	B-box 32
Glyma14g05560	Gm14:3979323-3983796	C0	C6	70.2086	4.94213	-3.82844	0.00075	0.113748	no	GO:0016788,GO:0006629	AT2G42990	GDSL-like Lipase/Acylhydrolase superfamily protein
Glyma10g32250	Gm10:40715291-40716754	C0	C6	14.476	165.176	3.51227	0.00075	0.113748	no		AT2G17230	EXORDIUM like 5
Glyma11g06690	Gm11:4727142-4729773	C0	C6	3.68194	42.5295	3.52993	0.00075	0.113748	no	GO:0005506,GO:0009055,GO:0016705,GO:0020037,GO:0055114	AT3G26300	cytochrome P450, family 71, subfamily B, polypeptide 34
Glyma16g29640	Gm16:33391336-33392933	C0	C6	9.04837	114.184	3.65756	0.00075	0.113748	no		AT5G52780	Protein of unknown function (DUF3464)
Glyma01g42840	Gm01:53990059-53991492	C0	C6	8.18356	106.43	3.70104	0.00075	0.113748	no	GO:0004602,GO:0006979,GO:0055114,GO:0016209,GO:0016491	AT4G11600	glutathione peroxidase 6
Glyma11g00550	Gm11:197381-205108	C0	C6	3.05946	47.9104	3.96899	0.00075	0.113748	no	GO:0016491,GO:0016706,GO:0055114	AT4G21200	gibberellin 2-oxidase 8
Glyma18g51765	Gm18:60543560-60551568	C0	C6	0.383794	26.2979	6.09847	0.00075	0.113748	no	GO:0005515,GO:0043531,GO:0003677,GO:0008234,GO:0006508,GO:0006915,GO:0005524	AT1G09730	Cysteine proteinases superfamily protein
Glyma18g03870	Gm18:2666773-2673139	C0	C6	53.3157	3.15251	-4.07999	0.0008	0.117872	no		AT3G55580	Regulator of chromosome condensation (RCC1) family protein
Glyma14g03360	Gm14:2162180-2166953	C0	C6	118.469	9.89578	-3.58155	0.0008	0.117872	no		AT2G42975
Glyma11g07930	Gm11:5584003-5587577	C0	C6	65.9049	4.08684	-4.01133	0.00085	0.122467	no	GO:0008270,GO:0005622	AT4G38960	B-box type zinc finger family protein
Glyma03g30170	Gm03:38117107-38119833	C0	C6	24.3082	1.69276	-3.844	0.00085	0.122467	no	GO:0005515	AT2G42040
Glyma11g02460	Gm11:1594405-1596329	C0	C6	85.5111	7.45066	-3.52067	0.00085	0.122467	no		AT3G05170	Phosphoglycerate mutase family protein
Glyma14g02970	Gm14:1874610-1878417	C0	C6	1.60801	75.9902	5.56247	0.00085	0.122467	no		AT1G06460	alpha-crystallin domain 32
Glyma09g02170	Gm09:1444943-1450815	C0	C6	110.491	8.44295	-3.71003	0.0009	0.124728	no	GO:0005506,GO:0009055,GO:0016491,GO:0050660,GO:0016021,GO:0055114	AT5G49740	ferric reduction oxidase 7
Glyma12g04720	Gm12:3122798-3127204	C0	C6	1.11055	15.7893	3.8296	0.0009	0.124728	no		AT2G21710	Mitochondrial transcription termination factor family protein
Glyma19g03570	Gm19:3599651-3601226	C0	C6	1.30763	37.009	4.82285	0.0009	0.124728	no		AT3G29370
Glyma14g04260	Gm14:2857947-2859536	C0	C6	1.5617	77.1911	5.62724	0.0009	0.124728	no	GO:0004869	AT3G12490.2	cystatin B
Glyma05g38290	Gm05:41668559-41673387	C0	C6	76.0487	6.07163	-3.64677	0.00095	0.129579	no	GO:0016747	AT5G41040	HXXXD-type acyl-transferase family protein
Glyma12g13430	Gm12:11884206-11889496	C0	C6	39.0372	3.44247	-3.50333	0.00095	0.129579	no	GO:0003677	AT2G20570	GBF\'s pro-rich region-interacting factor 1
Glyma15g10660	Gm15:7744866-7747497	C0	C6	143.698	17.1824	-3.06404	0.00095	0.129579	no	GO:0004871,GO:0000160	AT3G21510	histidine-containing phosphotransmitter 1
Glyma04g33110	Gm04:38589697-38595505	C0	C6	4.61331	41.9613	3.18518	0.00095	0.129579	no	GO:0000156,GO:0000160,GO:0006355,GO:0005515	AT5G61380	CCT motif -containing response regulator protein
Glyma10g37660	Gm10:45598919-45603684	C0	C6	3.61646	44.2714	3.61373	0.00095	0.129579	no	GO:0015238,GO:0015297,GO:0006855,GO:0055085,GO:0016020	AT4G25640.2	detoxifying efflux carrier 35
Glyma18g06063	Gm18:4662912-4665727	C0	C6	101.826	8.57874	-3.56919	0.001	0.13343	no		AT2G40610	expansin A8
Glyma20g32005	Gm20:40621190-40624131	C0	C6	77.7697	6.62555	-3.5531	0.001	0.13343	no	GO:0005215,GO:0006810,GO:0016020	AT2G37170	plasma membrane intrinsic protein 2
Glyma18g10300	Gm18:9169904-9171551	C0	C6	117.243	11.5616	-3.34209	0.001	0.13343	no
Glyma10g03460	Gm10:2507542-2518039	C0	C6	52.6677	5.71739	-3.20349	0.001	0.13343	no	GO:0005215,GO:0006810,GO:0055085,GO:0016021	AT3G51895	sulfate transporter 3;1
Glyma02g44660	Gm02:49154980-49159738	C0	C6	35.3407	4.01246	-3.13877	0.001	0.13343	no	GO:0005515	AT2G32560	F-box family protein

## Sheet: Supplementary Table 9
Supplementary Table 9 List of the DEGs identified by the comparison of Cheongja 3 vs Buseok under 0.5 and 6 h UV-B treatments
PAC ID	Gene ID	Gene position	Cheongja3_control	Buseok_control	log2(fold_change)	p_value	q_value	significant	Cheongja 3_0.5h	Buseok_0.5h	log2(fold_change)	p_value	q_value	significant	Cheongja3_6h	Buseok_6h	log2(fold_change)	p_value	q_value	significant	Pfam ID	GO ID	A.thaliana homolog	Gene definition
PAC:26352811	Glyma16g02050	Gm16:1584285-1590490	15.3087	32.7006	1.09496	0.0387351	0.201114	no	1.98764	39.4344	4.31032	0	0	yes	2.29258	28.1199	3.61655	0	0	yes	PF00072,PF06203	GO:0000156,GO:0000160,GO:0006355,GO:0005515	AT5G24470.1	pseudo-response regulator 5
PAC:26327775	Glyma19g38890	Gm19:45738314-45742815	1.62743	2.43924	0.583838	0.389707	0.723092	no	3.96052	31.3703	2.98564	5.08e-14	3.2e-11	yes	0.963343	1.5615	0.696811	0.276232	0.68758	no	PF00069,PF00036	GO:0004672,GO:0005524,GO:0006468	AT3G10660.1	calmodulin-domain protein kinase cdpk isoform 2
PAC:26312006	Glyma17g32830	Gm17:36368365-36372571	14.2669	9.09533	-0.649469	0.228822	0.571421	no	4.63239	38.2998	3.04751	1.67e-13	9.61e-11	yes	3.03363	10.1618	1.74404	0.000385262	0.012073	yes	PF00069	GO:0004672,GO:0005524,GO:0006468	AT4G18250.1	receptor serine/threonine kinase, putative
PAC:26318567	Glyma13g01150	Gm13:860852-862445	0.510058	1.63154	1.6775	0.0478608	0.22972	no	14.7546	91.9469	2.63963	1.43e-12	7.18e-10	yes	4.84244	7.18208	0.568668	0.261886	0.672052	no	PF00722,PF06955	GO:0004553,GO:0005975,GO:0016762,GO:0006073,GO:0005618,GO:0048046	AT5G57560.1	Xyloglucan endotransglucosylase/hydrolase family protein
PAC:26284477	Glyma14g02530	Gm14:1554049-1559697	15.1917	10.7995	-0.492312	0.360228	0.699079	no	0.158298	11.1037	6.13226	1.09e-11	4.73e-09	yes	0.369825	19.8212	5.74406	7.77156e-15	6.75264e-12	yes	PF00364,PF00198	GO:0016746,GO:0008152,GO:0008415	AT4G26910.2	Dihydrolipoamide succinyltransferase
PAC:26305443	Glyma04g40600	Gm04:46583201-46592799	5.06223	2.87593	-0.815743	0.241837	0.586863	no	24.9408	2.26787	-3.4591	5.86e-11	2.12e-08	yes	0.0027222	1.80085	9.36969	0.538804	0.880231	no	PF03171	GO:0016491,GO:0016706,GO:0055114	AT5G24530.1	2-oxoglutarate (2OG) and Fe(II)-dependent oxygenase superfamily protein
PAC:26346393	Glyma10g34460	Gm10:42610680-42615095	60.4166	45.9318	-0.39545	0.461693	0.776759	no	165.968	28.102	-2.56216	6.44e-11	2.31e-08	yes	119.039	31.9751	-1.89641	1.80209e-06	0.000192233	yes	PF00067	GO:0005506,GO:0009055,GO:0016705,GO:0020037,GO:0055114	AT2G45550.1	cytochrome P450, family 76, subfamily C, polypeptide 4
PAC:26287762	Glyma02g05470	Gm02:4397256-4400056	1.63037	2.88874	0.825235	0.260311	0.605751	no	20.9568	2.1693	-3.27211	6.93e-11	2.44e-08	yes	13.7128	3.23902	-2.08189	2.31899e-05	0.00143738	yes	PF03171	GO:0016491,GO:0016706,GO:0055114	AT3G51240.1	flavanone 3-hydroxylase
PAC:26298807	Glyma06g03560	Gm06:2480610-2492677	9.32254	4.1571	-1.16514	0.0497325	0.235604	no	0.255873	5.35249	4.38671	8.28e-11	2.77e-08	yes	0.177221	6.08097	5.10068	1.77516e-11	8.65643e-09	yes	PF00342	GO:0004347,GO:0006094,GO:0006096	AT5G42740.1	Sugar isomerase (SIS) family protein
PAC:26338366	Glyma20g03250	Gm20:2942366-2952383	1.36286	4.11619	1.59468	0.0129954	0.100893	no	3.98434	22.141	2.47431	8.69e-11	2.88e-08	yes	43.7609	45.2176	0.0472427	0.905126	0.987561	no	PF00343	GO:0004645,GO:0005975	AT3G29320.1	Glycosyl transferase, family 35
PAC:26315813	Glyma13g01131	Gm13:853405-854390	0	0.319273	1.79769e+308	0.0288898	1	no	2.30309	23.5358	3.35321	1.94e-10	5.91e-08	yes	0.37757	0.409845	0.118334	0.896896	0.9858	no	PF06955,PF00722	GO:0004553,GO:0005975,GO:0016762,GO:0006073,GO:0005618,GO:0048046	AT4G25810.1	xyloglucan endotransglycosylase 6
PAC:26354679	Glyma18g52860	Gm18:61306125-61309923	0.193226	1.11158	2.52425	0.0111102	0.0918003	no	11.8827	59.9111	2.33396	4.68e-10	1.3e-07	yes	0.385924	2.0966	2.44166	0.00120036	0.0266445	yes	PF00332	GO:0004553,GO:0005975	AT3G55430.1	O-Glycosyl hydrolases family 17 protein
PAC:26327776	Glyma19g38890	Gm19:45738314-45742815	0.640064	0.561137	-0.189864	0.832118	0.955014	no	2.64178	17.3051	2.71162	5.97e-10	1.63e-07	yes	0.13767	0.43285	1.65265	0.115059	0.445803	no	PF00069	GO:0004672,GO:0005524,GO:0006468	AT3G10660.1	calmodulin-domain protein kinase cdpk isoform 2
PAC:26354483	Glyma18g18931	Gm18:20444941-20447244	0.933128	0.632463	-0.561094	0.499766	0.800123	no	0.885608	8.14622	3.20139	1.06e-08	2.09e-06	yes	4.13252	12.5013	1.59698	0.000525447	0.0150724	yes	PF00722,PF06955	GO:0004553,GO:0005975,GO:0016762,GO:0006073,GO:0005618,GO:0048046	AT1G10550.1	xyloglucan:xyloglucosyl transferase 33
PAC:26296350	Glyma11g07030	Gm11:4949246-4951756	3.38086	3.55948	0.074276	0.910983	0.97969	no	0.411087	5.21024	3.66383	1.18e-08	2.28e-06	yes	1.14594	7.43152	2.69713	5.1837e-06	0.000452877	yes	PF07228	GO:0003824	AT4G16580.1	Protein phosphatase 2C family protein
PAC:26335384	Glyma03g01630	Gm03:1399892-1411355	1.17026	0.798486	-0.551488	0.526658	0.814993	no	16.9805	2.4114	-2.81593	1.19e-08	2.3e-06	yes	3.50072	0.686688	-2.34992	0.000753219	0.0194046	yes	PF00106	GO:0016491,GO:0008152	AT3G61220.1	NAD(P)-binding Rossmann-fold superfamily protein
PAC:26357521	Glyma18g06145	Gm18:4732953-4744317	1.58064	2.13047	0.430657	0.550155	0.829488	no	0.433153	5.67949	3.71281	1.75e-08	3.14e-06	yes	0.345136	3.11455	3.17378	2.79785e-05	0.00166095	yes	PF01926	GO:0005525,GO:0015093,GO:0015684,GO:0016021,GO:0005622	AT5G58370.2	P-loop containing nucleoside triphosphate hydrolases superfamily protein
PAC:26335240	Glyma03g06255	Gm03:6452912-6462914	0.28165	0.316533	0.168453	0.848869	1	no	4.93163	0.520609	-3.24379	1.96e-08	3.48e-06	yes	3.22646	0.274106	-3.55715	7.32905e-08	1.35755e-05	yes	PF07725,PF00931	GO:0043531,GO:0006915,GO:0005524	AT5G17680.1	disease resistance protein (TIR-NBS-LRR class), putative
PAC:26296965	Glyma11g09070	Gm11:6412775-6417798	0.513528	0.208983	-1.29706	0.264638	0.61033	no	1.5536	12.7122	3.03253	3.66e-08	5.91e-06	yes	6.68678e-05	4.5191e-05	-0.565275	0.999522	1	no	PF00069	GO:0004672,GO:0005524,GO:0006468	AT4G35600.2	Protein kinase superfamily protein
PAC:26350156	Glyma07g37410	Gm07:42481251-42481560	228.324	297.923	0.383853	0.457817	0.774748	no	9.77369	82.7602	3.08196	7.01e-08	1.02e-05	yes	29.3685	126.94	2.1118	3.41953e-05	0.00196887	yes	PF00847	GO:0003700,GO:0006355	AT3G16770.1	ethylene-responsive element binding protein
PAC:26353038	Glyma16g27532	Gm16:31535888-31540490	0	0.624354	1.79769e+308	0.00418033	0.0503494	no	0	4.98251	1.79769e+308	9.33e-08	1.31e-05	yes	0.0109031	1.5563	7.15723	1.5922e-06	0.000173721	yes	PF00560	GO:0005515	AT5G36930.2	Disease resistance protein (TIR-NBS-LRR class) family
PAC:26332974	Glyma0220s50	scaffold_220:14-5602	1.79788	1.22254	-0.556418	0.395508	0.727064	no	0.322669	2.75633	3.09462	9.87e-08	1.38e-05	yes	0.498751	2.44235	2.29188	0.000111516	0.0049069	yes	PF01582,PF00931	GO:0043531,GO:0005515,GO:0007165,GO:0005622,GO:0045087,GO:0031224,GO:0004888,GO:0006915,GO:0005524	AT5G36930.2	Disease resistance protein (TIR-NBS-LRR class) family
PAC:26285418	Glyma14g28105	Gm14:34604239-34606245	0.624801	0	-1.79769e+308	0.0367379	0.19408	no	41.2143	0	-1.79769e+308	1.08e-07	1.51e-05	yes	49.1909	0	-1.79769e+308	4.60233e-07	6.24022e-05	yes			AT4G10450.1	Ribosomal protein L6 family
PAC:26340781	Glyma09g15750	Gm09:18604345-18607945	2.12819	8.28278	1.96049	0.013052	0.101229	no	0.377249	10.4898	4.79733	1.35e-07	1.8e-05	yes	1.56238	11.3109	2.8559	7.2973e-05	0.0035261	yes	PF03870	GO:0006351	AT3G59600.1	RNA polymerase Rpb8
PAC:26350802	Glyma07g30040	Gm07:35111247-35123164	4.64317	1.76937	-1.39188	0.0781477	0.316821	no	11.4847	1.13336	-3.34104	1.82e-07	2.33e-05	yes	17.7358	0.733013	-4.59668	3.74858e-11	1.67421e-08	yes	PF01486,PF00319	GO:0003677,GO:0046983,GO:0003700,GO:0006355,GO:0005634,GO:0043565	AT2G22540.1	K-box region and MADS-box transcription factor family protein
PAC:26301267	Glyma06g21920	Gm06:18534605-18541507	14.8173	8.46367	-0.80793	0.13045	0.42775	no	24.7688	5.88687	-2.07295	2.38e-07	2.95e-05	yes	95.4538	128.424	0.428037	0.3019	0.714159	no	PF00067	GO:0005506,GO:0009055,GO:0016705,GO:0020037,GO:0055114	AT5G07990.1	Cytochrome P450 superfamily protein
PAC:26301650	Glyma06g41700	Gm06:44984922-44988575	0.609028	0	-1.79769e+308	0.00905365	0.0816125	no	3.24423	0.0241519	-7.06959	2.8e-07	3.42e-05	yes	0.536368	0	-1.79769e+308	0.00388045	0.0576089	no	PF01582,PF00931	GO:0043531,GO:0005515,GO:0007165,GO:0005622,GO:0005524,GO:0045087,GO:0031224,GO:0004888,GO:0006915	AT5G17680.1	disease resistance protein (TIR-NBS-LRR class), putative
PAC:26345030	Glyma10g06880	Gm10:5624530-5626787	42.7906	30.4773	-0.489558	0.34384	0.684866	no	36.3301	8.9198	-2.02608	4.73e-07	5.28e-05	yes	30.6067	17.828	-0.779704	0.0432435	0.250827	no	PF00314		AT1G20030.2	Pathogenesis-related thaumatin superfamily protein
PAC:26338471	Glyma20g26391	Gm20:35867052-35873215	1.01654	0.862549	-0.236995	0.792403	0.939599	no	5.26509	0.378716	-3.79727	4.86e-07	5.38e-05	yes	3.39048	0.449057	-2.91652	0.000216313	0.00803841	yes	PF04083,PF00561	GO:0006629	AT2G15230.1	lipase 1
PAC:26300799	Glyma06g41880	Gm06:45152031-45155033	6.62592	2.13785	-1.63196	0.00661239	0.0674127	no	7.26754	25.9722	1.83743	5.89e-07	6.31e-05	yes	2.88523	3.52289	0.288076	0.553268	0.885826	no	PF01582,PF00931	GO:0043531,GO:0005515,GO:0007165,GO:0005622,GO:0005524,GO:0045087,GO:0031224,GO:0004888,GO:0006915	AT5G17680.1	disease resistance protein (TIR-NBS-LRR class), putative
PAC:26306711	Glyma08g47900	Gm08:46677578-46680884	8.28488	5.13366	-0.690495	0.261883	0.607381	no	10.195	1.33186	-2.93635	8.47e-07	8.48e-05	yes	10.9007	7.21166	-0.59602	0.189581	0.580019	no	PF00244	GO:0019904	AT3G02520.1	general regulatory factor 7
PAC:26345420	Glyma10g36990	Gm10:45027443-45032005	50.3961	141.986	1.49436	0.00745269	0.0727296	no	24.5658	84.537	1.78293	1.04e-06	0.000100231	yes	14.2473	18.6401	0.387726	0.340719	0.74923	no	PF00316	GO:0042578,GO:0005975	AT1G43670.1	Inositol monophosphatase family protein
PAC:26352809	Glyma16g34510	Gm16:37150855-37159882	0.733504	1.27741	0.800349	0.262795	0.608433	no	2.79813	0.368531	-2.92461	1.13e-06	0.000107374	yes	1.05313	1.38239	0.392484	0.48136	0.846751	no	PF00069	GO:0004672,GO:0005524,GO:0006468	AT1G73460.1	Protein kinase superfamily protein
PAC:26310600	Glyma08g19410	Gm08:14674611-14676320	24.3316	41.6553	0.77567	0.133811	0.433203	no	3.0005	14.1981	2.24242	1.48e-06	0.000134379	yes	2.28857	21.7975	3.25164	3.59233e-10	1.30056e-07	yes	PF00067	GO:0005506,GO:0009055,GO:0016705,GO:0020037,GO:0055114	AT3G26330.1	cytochrome P450, family 71, subfamily B, polypeptide 37
PAC:26291166	Glyma02g44090	Gm02:48761262-48765039	3.53913	0.953141	-1.89263	0.0175355	0.12062	no	5.48432	0.47684	-3.52373	1.82e-06	0.000158038	yes	2.94552	1.18381	-1.31508	0.0540567	0.287871	no	PF02544	GO:0016627,GO:0006629,GO:0005737,GO:0016021	AT3G55360.1	3-oxo-5-alpha-steroid 4-dehydrogenase family protein
PAC:26351204	Glyma16g01590	Gm16:1161766-1173675	2.04319	2.50876	0.296148	0.595392	0.853609	no	1.04842	4.27009	2.02606	2.17e-06	0.000184162	yes	2.00454	4.11247	1.03673	0.0129043	0.11949	no	PF01504,PF00118,PF01363	GO:0005524,GO:0044267,GO:0046872,GO:0016307,GO:0046488	AT3G14270.1	phosphatidylinositol-4-phosphate 5-kinase family protein
PAC:26327770	Glyma19g04240	Gm19:4320489-4323964	0.526283	0.026083	-4.33466	0.00562919	0.0604707	no	5.29517	0.767844	-2.78579	2.19e-06	0.000185508	yes	3.13166	0.268513	-3.54386	7.17211e-07	9.06741e-05	yes	PF03214	GO:0008466,GO:0016758,GO:0007047,GO:0030244,GO:0005618,GO:0030054	AT5G15650.1	reversibly glycosylated polypeptide 2
PAC:26327711	Glyma19g29180	Gm19:36747959-36753045	89.0775	50.5184	-0.818251	0.152761	0.466553	no	68.8626	19.556	-1.81611	2.22e-06	0.000187633	yes	188.772	121.876	-0.631228	0.209397	0.608689	no	PF08267,PF01717	GO:0003871,GO:0009086,GO:0008270,GO:0008652	AT5G17920.1	Cobalamin-independent synthase family protein
PAC:26323734	Glyma01g38470	Gm01:50564247-50567428	1.63295	6.69683	2.036	0.0131744	0.101901	no	3.17223	19.0173	2.58374	2.38e-06	0.000199322	yes	2.16029	5.64309	1.38526	0.0474042	0.265437	no	PF00179	GO:0016881	AT4G36800.1	RUB1 conjugating enzyme 1
PAC:26307270	Glyma08g42400	Gm08:42390382-42398119	11.8619	8.89696	-0.414951	0.433531	0.756643	no	9.55989	31.6683	1.72797	2.55e-06	0.000211897	yes	13.2524	13.3567	0.0113135	0.976537	0.997745	no	PF00285	GO:0046912,GO:0044262	AT3G58750.1	citrate synthase 2
PAC:26296168	Glyma11g34380	Gm11:36216374-36219937	0.641874	2.44e-05	-14.6826	0.99547	0.999433	no	5.54843	0.541635	-3.35668	3.49e-06	0.000268356	yes	0.508436	0	-1.79769e+308	0.00753291	0.0874532	no	PF00106	GO:0016491,GO:0008152	AT5G06060.1	NAD(P)-binding Rossmann-fold superfamily protein
PAC:26344592	Glyma10g07050	Gm10:5757099-5759119	57.1729	57	-0.00436893	0.993303	0.999433	no	47.576	14.0295	-1.76177	3.81e-06	0.000289927	yes	45.8124	31.9476	-0.520032	0.159764	0.528847	no	PF00314		AT1G20030.2	Pathogenesis-related thaumatin superfamily protein
PAC:26287101	Glyma14g33490	Gm14:41458475-41463776	0	0.0465208	1.79769e+308	0.0416323	1	no	2.96672	10.8052	1.86479	3.89e-06	0.00029514	yes	0.165674	0	-1.79769e+308	0.00819754	1	no	PF00173,PF03404,PF00175,PF00174,PF00970	GO:0020037,GO:0009055,GO:0055114,GO:0016491,GO:0030151	AT1G77760.1	nitrate reductase 1
PAC:26310717	Glyma08g23310	Gm08:17787730-17791161	1.13419	1.35579	0.257479	0.769809	0.930666	no	0.216856	3.45129	3.99233	4.15e-06	0.000309525	yes	0.941229	1.14052	0.277072	0.717436	0.942286	no	PF01370	GO:0016491,GO:0008152,GO:0003854,GO:0016616,GO:0006694,GO:0055114,GO:0003824,GO:0050662,GO:0044237,GO:0009058	AT1G15950.1	cinnamoyl coa reductase 1
PAC:26348696	Glyma07g39120	Gm07:43698942-43703093	1.97734	3.38219	0.774394	0.390883	0.723989	no	0.72844	9.07227	3.63858	4.83e-06	0.000349676	yes	0.796108	2.53252	1.66954	0.0646339	0.3205	no			AT1G11840.6	glyoxalase I homolog
PAC:26347831	Glyma07g00991	Gm07:570029-577382	1.03742	0.277648	-1.90166	0.0154768	0.112086	no	1.26992	0.0878606	-3.85337	5e-06	0.000358407	yes	1.10504	0.530354	-1.05907	0.0917872	0.393596	no	PF07725		AT4G36150.1	Disease resistance protein (TIR-NBS-LRR class) family
PAC:26344150	Glyma10g06940	Gm10:5683157-5684849	56.9296	39.5981	-0.52375	0.315228	0.659764	no	45.8928	11.6086	-1.98307	5.65e-06	0.000398038	yes	43.1797	24.4565	-0.820139	0.044429	0.254857	no	PF00314		AT1G20030.2	Pathogenesis-related thaumatin superfamily protein
PAC:26296637	Glyma11g06651	Gm11:4710441-4717038	4.28539	1.57816	-1.44119	0.0339514	0.184017	no	3.56636	0.347887	-3.35776	6.63e-06	0.000458424	yes	3.69024	1.70726	-1.11203	0.0538166	0.287275	no	PF00412,PF12315	GO:0008270	AT4G36860.1	LIM domain-containing protein
PAC:26334923	Glyma03g16660	Gm03:21186479-21201852	1.03304	3.17948	1.6219	0.056375	0.25656	no	0.830138	6.5001	2.96904	6.64e-06	0.000458424	yes	0.90759	2.87062	1.66125	0.0235432	0.172457	no	PF00227,PF10584	GO:0004298,GO:0051603,GO:0005839,GO:0004175,GO:0006511,GO:0019773	AT1G16470.1	proteasome subunit PAB1
PAC:26327014	Glyma19g40930	Gm19:47202690-47207923	12.3623	7.33789	-0.752506	0.167031	0.48753	no	13.8766	3.48973	-1.99146	6.92e-06	0.000474901	yes	32.1416	21.5585	-0.576182	0.119813	0.456781	no	PF03129,PF00587,PF09180	GO:0000166,GO:0004812,GO:0005524,GO:0006418,GO:0005737,GO:0004827,GO:0006433,GO:0006412	AT3G62120.1	Class II aaRS and biotin synthetases superfamily protein
PAC:26307638	Glyma08g40420	Gm08:40159115-40164304	0.941473	1.96499	1.06153	0.174718	0.499544	no	0.152044	2.25162	3.8884	7e-06	0.000479068	yes	0.289285	0.669428	1.21043	0.167002	0.541776	no	PF08295		AT1G24190.1	SIN3-like 3
PAC:26295997	Glyma11g10130	Gm11:7239839-7244364	0.244395	0.732767	1.58414	0.0710286	0.298568	no	3.81139	13.5638	1.83137	8.98e-06	0.0005832	yes	2.44982	2.05805	-0.251399	0.659564	0.925048	no	PF03727,PF00349	GO:0005524,GO:0016773,GO:0005975	AT1G50460.1	hexokinase-like 1
PAC:26318280	Glyma13g39261	Gm13:39913191-39919144	2.64817	2.79918	0.080009	0.900736	0.977147	no	2.34019	9.09523	1.95849	9.19e-06	0.000594934	yes	1.0544	0.739736	-0.511337	0.46392	0.836467	no	PF00332	GO:0004553,GO:0005975	AT2G27500.1	Glycosyl hydrolase superfamily protein
PAC:26336996	Glyma20g25640	Gm20:35284345-35291382	5.98539	1.89185	-1.66164	0.019408	0.129251	no	9.66545	1.70256	-2.50513	1.01e-05	0.000643025	yes	18.9375	4.93908	-1.93893	2.61791e-05	0.00158364	yes	PF01569	GO:0003824,GO:0016020	AT2G01180.1	phosphatidic acid phosphatase 1
PAC:26304367	Glyma04g11370	Gm04:9812842-9815919	31.0014	78.2908	1.33651	0.0103816	0.0882135	no	5.27594	20.0387	1.92529	1.21e-05	0.00074205	yes	4.07798	8.81569	1.11222	0.0351229	0.22129	no	PF03765,PF00650		AT1G22180.2	Sec14p-like phosphatidylinositol transfer family protein
PAC:26333746	Glyma03g03560	Gm03:3344404-3346855	23.6899	67.5391	1.51145	0.00430346	0.0512401	no	12.7434	37.6829	1.56415	1.72e-05	0.000996496	yes	2.09266	9.33573	2.15742	2.64632e-05	0.00159157	yes	PF00067	GO:0005506,GO:0009055,GO:0016705,GO:0020037,GO:0055114	AT4G31500.1	cytochrome P450, family 83, subfamily B, polypeptide 1
PAC:26353048	Glyma16g32010	Gm16:35215938-35218572	0.800391	0	-1.79769e+308	0.00585934	0.0619653	no	1.14435	0.0690725	-4.05028	1.77e-05	0.00102064	yes	0.646899	0.0623982	-3.37396	0.000618344	0.0169051	yes	PF00067	GO:0005506,GO:0009055,GO:0016705,GO:0020037,GO:0055114	AT3G48270.1	cytochrome P450, family 71, subfamily A, polypeptide 26
PAC:26290041	Glyma02g40981	Gm02:46187090-46191326	2.86468	4.98914	0.800418	0.151596	0.464642	no	2.09624	7.18246	1.77667	1.98e-05	0.00110836	yes	4.38666	6.57509	0.583889	0.15071	0.515958	no	PF00069	GO:0004672,GO:0005524,GO:0006468	AT1G66150.1	transmembrane kinase 1
PAC:26300265	Glyma06g06690	Gm06:4771693-4774915	0.0937354	0.0766519	-0.290272	0.792216	1	no	1.18688	0.0970596	-3.61216	2.03e-05	0.00112912	yes	1.09081	0.154357	-2.82106	0.000760087	0.0195184	yes	PF00004,PF07724,PF10431	GO:0005524,GO:0008134,GO:0006355,GO:0016887	AT2G25140.1	casein lytic proteinase B4
PAC:26343044	Glyma09g11770	Gm09:12016164-12025198	5.0846	1.98924	-1.35392	0.0355474	0.189903	no	2.99766	0.352394	-3.08858	2.29e-05	0.00123444	yes	3.48161	5.82485	0.742468	0.114925	0.445479	no	PF03822,PF00069	GO:0004672,GO:0005524,GO:0006468,GO:0007165	AT1G30270.1	CBL-interacting protein kinase 23
PAC:26316876	Glyma13g06811	Gm13:6962751-6984736	30.2661	62.2005	1.03922	0.0453872	0.222292	no	7.35453	24.1505	1.71535	2.39e-05	0.00126833	yes	8.25269	20.8533	1.33734	0.00194038	0.0368168	yes	PF01486,PF00319	GO:0003677,GO:0046983,GO:0003700,GO:0006355,GO:0005634,GO:0043565	AT5G60910.1	AGAMOUS-like 8
PAC:26338460	Glyma20g24450	Gm20:34121702-34129566	0.000938931	3.21681	11.7423	0.862749	0.965251	no	0	7.79374	1.79769e+308	2.53e-05	0.0013323	yes	2.28212	2.3901	0.0666962	0.928133	0.992038	no	PF01842	GO:0016597,GO:0008152	AT5G04740.1	ACT domain-containing protein
PAC:26356238	Glyma18g47190	Gm18:56876258-56884371	0.698528	0.00168744	-8.69334	0.70014	0.902671	no	0.191757	2.73976	3.83669	2.6e-05	0.00135878	yes	0	0.893865	1.79769e+308	0.00617204	0.0778042	no	PF01435	GO:0004222,GO:0006508,GO:0016020	AT4G01320.1	Peptidase family M48 family protein
PAC:26350568	Glyma07g00540	Gm07:258642-261286	16.8065	16.0482	-0.0666121	0.897387	0.976259	no	23.657	7.90177	-1.58202	2.65e-05	0.00137831	yes	26.8425	17.4562	-0.620781	0.0919038	0.393759	no	PF01842,PF02826,PF00389	GO:0016616,GO:0051287,GO:0008152,GO:0055114,GO:0016597,GO:0048037,GO:0004455,GO:0008652,GO:0006564,GO:0004617	AT1G17745.1	D-3-phosphoglycerate dehydrogenase
PAC:26353435	Glyma16g04830	Gm16:4115032-4116923	55.2052	78.155	0.501533	0.33633	0.677861	no	20.8686	60.1657	1.52761	2.93e-05	0.00149689	yes	15.775	41.5181	1.3961	0.000408867	0.0126797	yes	PF01161		AT1G65480.1	PEBP (phosphatidylethanolamine-binding protein) family protein
PAC:26326085	Glyma19g44970	Gm19:50244045-50249070	17.2702	30.7565	0.832604	0.114093	0.396105	no	13.0762	37.6647	1.52628	3.14e-05	0.00158088	yes	6.80456	20.0384	1.55819	0.000114157	0.00500043	yes	PF06203	GO:0005515	AT2G46790.1	pseudo-response regulator 9
PAC:26356676	Glyma18g43540	Gm18:53090645-53095460	5.83357	1.63496	-1.83512	0.00470974	0.054161	no	15.1984	4.79505	-1.6643	3.26e-05	0.00162976	yes	7.01791	5.25168	-0.418262	0.3292	0.738771	no	PF00909	GO:0072488,GO:0016020,GO:0008519	AT2G38290.1	ammonium transporter 2
PAC:26305179	Glyma04g10750	Gm04:8996654-9001066	1.81684	1.65298	-0.136364	0.860919	0.964537	no	1.59178	7.67185	2.26893	3.28e-05	0.00163731	yes	2.97844	6.52141	1.13063	0.0302709	0.200539	no	PF00587	GO:0000166,GO:0004812,GO:0005524,GO:0006418,GO:0005737,GO:0006412,GO:0006434,GO:0004828	AT1G11870.2	Seryl-tRNA synthetase
PAC:26294294	Glyma12g36098	Gm12:39209100-39209484	16.5083	55.1086	1.73909	0.00714622	0.0708441	no	20.3403	77.5839	1.93141	3.38e-05	0.00167689	yes	19.9166	33.0207	0.729397	0.180705	0.565684	no	PF00430	GO:0015078,GO:0015986,GO:0045263	ATCG00130.1	ATPase, F0 complex, subunit B/B\', bacterial/chloroplast
PAC:26331045	Glyma15g07590	Gm15:5336890-5345914	0.315634	0.293732	-0.103752	0.907971	1	no	1.07057	0.0894754	-3.58075	3.44e-05	0.00169546	yes	0	0	0	1	1	no	PF00176	GO:0003677,GO:0005524	AT1G61140.1	SNF2 domain-containing protein / helicase domain-containing protein / zinc finger protein-related
PAC:26295200	Glyma11g01610	Gm11:947791-955659	0.345932	0	-1.79769e+308	0.0419452	1	no	0.338074	3.60205	3.41341	3.86e-05	0.00186605	yes	0.577917	1.82537	1.65925	0.0467682	0.262942	no			AT4G10050.1	esterase/lipase/thioesterase family protein
PAC:26315615	Glyma13g27250	Gm13:30416011-30427268	3.48102	1.32411	-1.39449	0.0275111	0.159984	no	4.09276	0.959202	-2.09317	4.09e-05	0.00194713	yes	7.60226	8.24418	0.116948	0.758875	0.953668	no	PF03552	GO:0016760,GO:0030244,GO:0016020	AT5G05170.1	Cellulose synthase family protein
PAC:26329267	Glyma19g32650	Gm19:40386812-40389246	1.03593	0.776516	-0.415837	0.603437	0.857666	no	7.14174	1.67641	-2.0909	4.24e-05	0.00199933	yes	3.7889	3.21045	-0.239006	0.642471	0.919997	no	PF00067	GO:0005506,GO:0009055,GO:0016705,GO:0020037,GO:0055114	AT5G06900.1	cytochrome P450, family 93, subfamily D, polypeptide 1
PAC:26355723	Glyma18g53220	Gm18:61521221-61529613	0.0495339	0.0202201	-1.29263	0.395403	1	no	0.696793	0.0534893	-3.70341	4.29e-05	0.00201255	yes	0.192926	0.114002	-0.758983	0.397133	1	no	PF00069	GO:0004672,GO:0005524,GO:0006468	AT5G38210.1	Protein kinase family protein
PAC:26335386	Glyma03g01630	Gm03:1399892-1411355	147.604	271.011	0.876615	0.144641	0.452472	no	99.5136	312.992	1.65316	4.45e-05	0.00207553	yes	125.898	321.56	1.35283	0.00272858	0.0461954	yes	PF00106	GO:0016491,GO:0008152	AT3G61220.1	NAD(P)-binding Rossmann-fold superfamily protein
PAC:26295469	Glyma11g37450	Gm11:38558354-38559972	31.0683	77.9564	1.32722	0.0110487	0.0915283	no	12.9326	37.4359	1.53341	4.49e-05	0.00208535	yes	2.81893	2.00556	-0.491141	0.448387	0.826282	no	PF00011		AT4G27670.1	heat shock protein 21
PAC:26317449	Glyma13g26890	Gm13:30070997-30076596	3.13977	0.692927	-2.17988	0.00931635	0.0829128	no	3.90926	0.409968	-3.25331	4.85e-05	0.00223242	yes	4.2072	1.3302	-1.66122	0.0111533	0.110102	no	PF03145	GO:0006511,GO:0007275,GO:0005634	AT3G61790.1	Protein with RING/U-box and TRAF-like domains
PAC:26352302	Glyma16g32540	Gm16:35676576-35684221	5.40694	9.41578	0.800268	0.211998	0.550501	no	1.07814	6.85851	2.66935	4.89e-05	0.00224391	yes	0.923605	3.36072	1.86342	0.0126953	0.118126	no	PF00319,PF01486	GO:0003677,GO:0046983,GO:0003700,GO:0006355,GO:0005634,GO:0043565	AT2G45650.1	AGAMOUS-like 6
PAC:26298590	Glyma06g41326	Gm06:44600003-44601270	0.854387	0	-1.79769e+308	0.0101375	0.0868504	no	2.01405	0.139405	-3.85275	4.93e-05	0.00225383	yes	1.8277	0.125959	-3.85901	7.20275e-05	0.0035104	yes	PF00931	GO:0043531,GO:0006915,GO:0005524	AT5G17680.1	disease resistance protein (TIR-NBS-LRR class), putative
PAC:26288860	Glyma02g44610	Gm02:49134791-49139118	1.34269	0.379473	-1.82306	0.0490253	0.233345	no	2.64624	0	-1.79769e+308	5.09e-05	0.0023205	yes	1.05115	0.947482	-0.149796	0.838056	0.972433	no	PF00682	GO:0003824	AT2G26800.1	Aldolase superfamily protein
PAC:26338440	Glyma20g22600	Gm20:32546259-32550838	3.13872	1.81981	-0.786386	0.274514	0.619122	no	3.45671	0.429934	-3.00721	5.13e-05	0.00233572	yes	2.48088	1.98834	-0.319285	0.601441	0.905925	no	PF00069	GO:0004672,GO:0005524,GO:0006468	AT5G26751.1	shaggy-related kinase 11
PAC:26341539	Glyma09g19730	Gm09:24469739-24479376	0.513078	0.216533	-1.24459	0.157071	0.474064	no	0.27066	1.76635	2.70621	5.25e-05	0.00237653	yes	1.01185	1.95189	0.947869	0.120718	0.458462	no	PF00069	GO:0004672,GO:0005524,GO:0006468	AT1G18390.2	Protein kinase superfamily protein
PAC:26284559	Glyma14g04790	Gm14:3311640-3313756	0.873411	0.261879	-1.73776	0.0472657	0.227919	no	2.569	0.407035	-2.65799	5.28e-05	0.00238286	yes	1.50366	0.796689	-0.916387	0.178584	0.561628	no	PF00201	GO:0016758,GO:0008152	AT5G12890.1	UDP-Glycosyltransferase superfamily protein
PAC:26332013	Glyma15g18851	Gm15:15765648-15775486	3.0549	0.843876	-1.85602	0.0087442	0.0798146	no	1.48188	0	-1.79769e+308	5.49e-05	0.00245712	yes	7.06387	7.05426	-0.00196539	0.996043	0.999888	no	PF00481	GO:0003824	AT1G72770.1	homology to ABI1
PAC:26333937	Glyma03g06902	Gm03:7194336-7196544	0.654705	1.9469	1.57226	0.0636006	0.278215	no	0.781	4.8446	2.63298	5.73e-05	0.00254959	yes	0.861196	5.13569	2.57614	0.000139667	0.00584975	yes			AT5G36930.2	Disease resistance protein (TIR-NBS-LRR class) family
PAC:26300900	Glyma06g14150	Gm06:11156032-11161042	3.92855	4.81833	0.294536	0.628943	0.869682	no	2.8216	9.71226	1.78329	6.28e-05	0.0027316	yes	0	25.4941	1.79769e+308	1.83155e-08	4.26965e-06	yes	PF00072,PF06203	GO:0000156,GO:0000160,GO:0006355,GO:0005515	AT5G24470.1	pseudo-response regulator 5
PAC:26305435	Glyma04g11000	Gm04:9250132-9253882	2.53387	1.08056	-1.22957	0.13007	0.42735	no	2.56789	0	-1.79769e+308	7.45e-05	0.00312762	yes	2.06117	1.97314	-0.0629754	0.922828	0.990534	no	PF00481	GO:0003824	AT1G34750.1	Protein phosphatase 2C family protein
PAC:26330678	Glyma15g04500	Gm15:3149305-3154419	2.53376	3.75263	0.566623	0.416059	0.743828	no	0.916559	5.01927	2.45318	8.2e-05	0.00334733	yes	3.60996	6.58152	0.866436	0.0844204	0.37569	no	PF01370	GO:0003854,GO:0016616,GO:0006694,GO:0055114,GO:0003824,GO:0050662,GO:0044237,GO:0009058,GO:0008831,GO:0045226	AT3G46440.1	UDP-XYL synthase 5
PAC:26335754	Glyma03g38620	Gm03:44925729-44930360	0.820968	0.561283	-0.548598	0.483056	0.790924	no	0.364218	1.97569	2.43949	8.26e-05	0.00335927	yes	0.22961	0.898844	1.96889	0.0070261	0.0840055	no	PF01590,PF00512,PF08446,PF00989,PF00360	GO:0008020,GO:0006355,GO:0009584,GO:0018298,GO:0000155,GO:0007165,GO:0016020,GO:0005515	AT1G09570.1	phytochrome A
PAC:26298494	Glyma06g13400	Gm06:10545466-10550160	12.4628	5.98776	-1.05755	0.0489381	0.2331	no	15.8445	5.4894	-1.52926	9.18e-05	0.00365581	yes	9.76992	4.36571	-1.16213	0.00653701	0.0807019	no	PF01095,PF04043	GO:0030599,GO:0042545,GO:0005618,GO:0004857	AT5G53370.1	pectin methylesterase PCR fragment F
PAC:26357522	Glyma18g06145	Gm18:4732953-4744317	0.610429	0	-1.79769e+308	0.013204	0.102078	no	2.20915	0	-1.79769e+308	9.66e-05	0.00382291	yes	3.10096	1.42448	-1.12229	0.0678281	0.329716	no	PF01926	GO:0005525,GO:0015093,GO:0015684,GO:0016021,GO:0005622	AT5G58370.2	P-loop containing nucleoside triphosphate hydrolases superfamily protein
PAC:26318238	Glyma13g00580	Gm13:311687-319054	0.971899	0.247062	-1.97593	0.0289389	0.165279	no	1.31129	0	-1.79769e+308	0.000100136	0.00392148	yes	1.61528	0	-1.79769e+308	0.000132151	0.00559378	yes	PF05922,PF00082,PF06280,PF02225	GO:0004252,GO:0006508,GO:0042802,GO:0043086,GO:0005618,GO:0016020	AT4G30020.1	PA-domain containing subtilase family protein
PAC:26288139	Glyma02g40440	Gm02:45682076-45686253	0.434099	1.93407	2.15554	0.0256125	0.15291	no	0.249695	2.96241	3.56853	0.000104254	0.00405911	yes	3.15439	1.05699	-1.5774	0.0315167	0.206181	no	PF00013	GO:0003723	AT2G38610.1	RNA-binding KH domain-containing protein
PAC:26300606	Glyma06g47340	Gm06:49822770-49825211	7.90957	0.000400017	-14.2712	0.930815	0.984447	no	7.47118	1.19902	-2.63948	0.000105107	0.00408235	yes	13.0088	5.00302	-1.37861	0.00811616	0.0911118	no	PF01920	GO:0051082,GO:0006457,GO:0016272	AT3G22480.1	prefoldin 2
PAC:26345065	Glyma10g38940	Gm10:46671848-46675291	61.5247	44.2043	-0.476981	0.361439	0.700048	no	47.5099	15.3219	-1.63264	0.000106899	0.00412266	yes	76.1698	66.8084	-0.189189	0.610073	0.909833	no	PF03079	GO:0010309,GO:0055114	AT4G14710.1	RmlC-like cupins superfamily protein
PAC:26299014	Glyma06g06590	Gm06:4708985-4713752	1.15986	2.0487	0.820755	0.271942	0.616583	no	0	2.5942	1.79769e+308	0.000109648	0.00420065	yes	0	2.51715	1.79769e+308	0.000173028	0.00688495	yes	PF08839		AT2G31270.1	homolog of yeast CDT1 A
PAC:26338307	Glyma20g02800	Gm20:2377686-2380129	2.60418	2.10853	-0.304592	0.648262	0.87882	no	2.73039	8.7818	1.68541	0.000120753	0.00453873	yes	1.58607	3.23728	1.02933	0.0674587	0.328388	no	PF10250		AT3G05320.1	O-fucosyltransferase family protein
PAC:26341990	Glyma09g30190	Gm09:37070659-37075247	1.81641	2.36273	0.379367	0.63007	0.869961	no	1.19675	6.25803	2.38659	0.000121609	0.00455658	yes	1.22559	1.1997	-0.0308023	0.968491	0.996614	no	PF00191	GO:0005509,GO:0005544	AT1G68090.1	annexin 5
PAC:26351048	Glyma16g25750	Gm16:29804085-29810612	3.05288	7.84034	1.36075	0.0226513	0.141821	no	0.56917	3.03966	2.41698	0.00012996	0.00482408	yes	1.6206	5.914	1.86761	0.00047349	0.0140544	yes	PF12315,PF00412	GO:0008270	AT4G36860.1	LIM domain-containing protein
PAC:26352301	Glyma16g32540	Gm16:35676576-35684221	9.18478	20.7846	1.1782	0.0372505	0.195881	no	3.47872	13.0592	1.90844	0.000131437	0.00484502	yes	2.05599	5.86263	1.51172	0.0172914	0.141496	no	PF01486,PF00319	GO:0003677,GO:0046983,GO:0003700,GO:0006355,GO:0005634,GO:0043565	AT2G45650.1	AGAMOUS-like 6
PAC:26333226	Glyma03g03850	Gm03:3720508-3723236	2.72743	1.6063	-0.763801	0.285249	0.631529	no	4.5345	0.980544	-2.20929	0.000135246	0.00495104	yes	6.99222	1.27172	-2.45897	1.71252e-05	0.00114621	yes	PF00201	GO:0016758,GO:0008152	AT2G18570.1	UDP-Glycosyltransferase superfamily protein
PAC:26305438	Glyma04g05320	Gm04:4051965-4055582	1.67677	0.362965	-2.20778	0.012234	0.0972847	no	2.86319	0.45341	-2.65874	0.000135676	0.00496297	yes	1.83042	2.14454	0.228494	0.705101	0.938923	no	PF00762	GO:0004325,GO:0006783	AT5G26030.1	ferrochelatase 1
PAC:26315763	Glyma13g26591	Gm13:29765650-29768342	0.197204	1.26034	2.67605	0.0118179	0.0953975	no	0.176843	2.05259	3.5369	0.00013872	0.00506094	yes	0.154457	0.879827	2.51002	0.0126064	0.118017	no	PF04113	GO:0016021,GO:0042765	AT3G07140.1	GPI transamidase component Gpi16 subunit family protein
PAC:26286506	Glyma14g39690	Gm14:48721600-48724907	1.24112	2.77688	1.16183	0.120788	0.409703	no	0	2.58043	1.79769e+308	0.000139382	0.00507909	yes	8.52678e-05	0	-1.79769e+308	0.498192	1	no	PF00069	GO:0004672,GO:0005524,GO:0006468	AT5G37790.1	Protein kinase superfamily protein
PAC:26304952	Glyma04g11380	Gm04:9816053-9820112	1.10498	2.3823	1.10833	0.161074	0.478042	no	0.446531	2.9218	2.71003	0.000141652	0.00513441	yes	1.85831	9.21345	2.30975	1.79716e-05	0.00119118	yes	PF00300	GO:0016868,GO:0006096	AT1G22170.1	Phosphoglycerate mutase family protein
PAC:26289413	Glyma02g16740	Gm02:15100026-15102510	2.28794	2.08757	-0.132229	0.875146	0.969435	no	3.10272	12.4816	2.00819	0.000144925	0.00524509	yes	0.954993	0	-1.79769e+308	0.0119565	0.114554	no	PF02567	GO:0003824,GO:0009058	AT4G02860.1	Phenazine biosynthesis PhzC/PhzF protein
PAC:26312909	Glyma17g33690	Gm17:37653876-37659083	7.57955	4.63817	-0.708557	0.239292	0.584664	no	6.6532	1.4166	-2.23162	0.000156594	0.00558697	yes	13.3249	10.7128	-0.314791	0.442237	0.823098	no	PF00481	GO:0003824	AT4G31750.1	HOPW1-1-interacting 2
PAC:26338778	Glyma20g28411	Gm20:37333667-37337445	8.205	7.00072	-0.229001	0.671396	0.889837	no	19.5141	51.562	1.40179	0.000158979	0.00565095	yes	4.35998	4.79908	0.138438	0.756716	0.95339	no	PF00069	GO:0004672,GO:0005524,GO:0006468	AT3G04910.1	with no lysine (K) kinase 1
PAC:26331788	Glyma15g13280	Gm15:9906863-9911690	0.384548	0.255846	-0.587891	0.528933	1	no	1.09503	0	-1.79769e+308	0.000167154	0.00588031	yes	0.865917	0.500218	-0.791671	0.271293	0.682432	no			AT3G06880.1	Transducin/WD40 repeat-like superfamily protein
PAC:26355507	Glyma18g16300	Gm18:16724086-16728244	8.89416	11.3575	0.352717	0.50063	0.80074	no	8.94611	23.1819	1.37367	0.000171808	0.00600862	yes	11.6881	23.104	0.9831	0.00880076	0.0957386	no	PF00069	GO:0004672,GO:0005524,GO:0006468	AT5G15080.1	Protein kinase superfamily protein
PAC:26290102	Glyma02g29380	Gm02:30961076-30978328	1.01048	0.00021454	-12.2015	0.76428	0.928434	no	0.296901	1.33147	2.16497	0.000184555	0.0063705	yes	0.791457	1.58384	1.00084	0.0528259	0.284162	no	PF00271,PF00176,PF07529	GO:0003677,GO:0005524,GO:0003676,GO:0008026,GO:0004386	AT3G12810.1	SNF2 domain-containing protein / helicase domain-containing protein
PAC:26340347	Glyma09g31381	Gm09:38095072-38103732	8.54549	4.86257	-0.813446	0.161788	0.47925	no	9.4409	24.8138	1.39414	0.000193659	0.0066178	yes	4.15502	18.7349	2.1728	1.3983e-06	0.000158875	yes	PF07714	GO:0004672,GO:0005524,GO:0006468	AT1G66920.2	Protein kinase superfamily protein
PAC:26330523	Glyma15g09520	Gm15:6821850-6825201	2.32509	1.3288	-0.807161	0.286981	0.63303	no	2.05314	0.213426	-3.26602	0.000196156	0.00666972	yes	2.18661	1.81565	-0.268212	0.665764	0.926726	no	PF00657	GO:0016788,GO:0006629	AT1G29670.1	GDSL-like Lipase/Acylhydrolase superfamily protein
PAC:26353032	Glyma16g09740	Gm16:9539752-9551908	0.498672	1.51604	1.60415	0.0370172	0.195088	no	1.0183	0	-1.79769e+308	0.000197648	0.00669663	yes	0.832732	0	-1.79769e+308	0.00165731	0.0331385	yes	PF01764	GO:0004806,GO:0006629	AT3G07400.1	lipase class 3 family protein
PAC:26342159	Glyma09g27461	Gm09:34249334-34259485	5.74118	12.3209	1.10169	0.0867152	0.335806	no	0.804831	5.12551	2.67094	0.000210186	0.00702673	yes	0.800271	1.997	1.31927	0.113421	0.442233	no	PF00319,PF01486	GO:0003677,GO:0046983,GO:0003700,GO:0006355,GO:0005634,GO:0043565	AT2G45650.1	AGAMOUS-like 6
PAC:26297675	Glyma11g10460	Gm11:7473728-7474752	1411.93	836.259	-0.755651	0.254007	0.599029	no	864.614	303.691	-1.50945	0.000210334	0.00702677	yes	721.824	282.032	-1.35579	0.00155805	0.0317653	yes	PF01190		AT4G38770.1	proline-rich protein 4
PAC:26341664	Glyma09g19320	Gm09:24108520-24110795	1.46679	1.34506	-0.124995	0.87207	0.968599	no	2.33155	0.336681	-2.79183	0.000218709	0.00724075	yes	3.20171	3.24297	0.0184735	0.972682	0.997438	no	PF03547	GO:0055085,GO:0016021	AT1G71090.1	Auxin efflux carrier family protein
PAC:26313774	Glyma17g32080	Gm17:35339816-35343656	0.695895	3.85771	2.47081	0.00455577	0.0531724	no	0.426215	3.43969	3.01263	0.000221459	0.00729134	yes	0.405405	5.53285	3.77059	7.39403e-06	0.000597609	yes	PF00156	GO:0009116	AT5G11160.1	adenine phosphoribosyltransferase 5
PAC:26298530	Glyma06g01293	Gm06:824940-825851	0.489753	0	-1.79769e+308	0.0288898	0.165087	no	2.97563	0.168119	-4.14564	0.000226216	0.00740714	yes	5.50979	0.227925	-4.59537	1.30649e-06	0.000150086	yes	PF03492	GO:0008168	AT1G19640.1	jasmonic acid carboxyl methyltransferase
PAC:26298024	Glyma11g26663	Gm11:26110587-26145832	0	0.452438	1.79769e+308	0.00994741	0.0858725	no	0.96088	0	-1.79769e+308	0.000229059	0.00748484	yes	0.753967	0.844302	0.163257	0.808814	0.966763	no	PF00097		AT2G44950.1	histone mono-ubiquitination 1
PAC:26351230	Glyma16g29430	Gm16:33242249-33244325	40.0123	23.5684	-0.763593	0.143517	0.45055	no	9.76869	3.12206	-1.64567	0.000232267	0.00757414	yes	20.6481	12.6143	-0.710951	0.0604173	0.307845	no	PF00201	GO:0016758,GO:0008152	AT3G16520.3	UDP-glucosyl transferase 88A1
PAC:26349389	Glyma07g06830	Gm07:5506961-5509675	10.2152	4.52084	-1.17606	0.0539155	0.248982	no	10.1183	2.7792	-1.86423	0.00023462	0.00763521	yes	9.96123	5.54875	-0.844161	0.0759191	0.353616	no	PF02453	GO:0005783	AT2G46170.1	Reticulon family protein
PAC:26348306	Glyma07g04381	Gm07:3193493-3194042	0	1.75447	1.79769e+308	0.0118693	0.0953975	no	0.0864976	4.18352	5.59591	0.000237222	0.00768758	yes	0.10308	0.597156	2.53434	0.112068	0.439421	no			AT5G20630.1	germin 3
PAC:26355711	Glyma18g29390	Gm18:33667286-33673443	6.54174	12.8528	0.97434	0.0659375	0.285102	no	4.10654	11.3379	1.46515	0.000237516	0.00768758	yes	2.98126	9.35339	1.64957	0.000281846	0.00969701	yes	PF00069	GO:0004672,GO:0005524,GO:0006468	AT5G10520.1	ROP binding protein kinases 1
PAC:26308102	Glyma08g21370	Gm08:16213264-16218310	9.42694	18.0083	0.933799	0.0783985	0.316821	no	23.9168	59.7033	1.31978	0.000256244	0.00816103	yes	13.8202	13.143	-0.0724872	0.85435	0.977013	no	PF00365	GO:0003872,GO:0006096,GO:0005945	AT4G26270.1	phosphofructokinase 3
PAC:26357231	Glyma18g52650	Gm18:61203297-61206577	1.90731	1.58041	-0.271243	0.701651	0.902945	no	6.4853	1.87697	-1.78877	0.000264087	0.00834408	yes	4.84809	3.1591	-0.617906	0.202461	0.599167	no	PF00012	GO:0000902,GO:0005524	AT5G02500.1	heat shock cognate protein 70-1
PAC:26342883	Glyma09g17220	Gm09:21033673-21050265	0	0.000164541	1.79769e+308	0.489268	1	no	0	0.664116	1.79769e+308	0.000274921	0.00861797	yes	0.00102398	0.759253	9.53425	0.215023	0.615276	no	PF00271,PF07529,PF00176	GO:0003677,GO:0005524,GO:0003676,GO:0008026,GO:0004386	AT3G12810.1	SNF2 domain-containing protein / helicase domain-containing protein
PAC:26328067	Glyma19g25070	Gm19:30962084-30966653	0.962936	0.926787	-0.0552024	0.950883	0.990101	no	0.230251	1.81254	2.97673	0.000275258	0.0086229	yes	0.876054	2.53607	1.5335	0.0428965	0.249876	no	PF03650		AT5G20090.1	Uncharacterised protein family (UPF0041)
PAC:26354254	Glyma18g51260	Gm18:60197966-60201157	30.6361	12.5281	-1.29006	0.0134228	0.102984	no	27.7474	10.9684	-1.33899	0.000277339	0.00868239	yes	34.4488	24.9028	-0.46815	0.20181	0.598665	no	PF00393,PF03446	GO:0004616,GO:0050661,GO:0006098,GO:0055114	AT3G02360.1	6-phosphogluconate dehydrogenase family protein
PAC:26329947	Glyma15g02230	Gm15:1488816-1494705	3.11082	1.00406	-1.63145	0.0266458	0.156579	no	1.81538	6.18003	1.76734	0.000277985	0.0086945	yes	0.738235	1.17335	0.668487	0.351612	0.75918	no	PF03949,PF00390	GO:0016616,GO:0055114,GO:0051287	AT1G79750.1	NADP-malic enzyme 4
PAC:26313570	Glyma17g37120	Gm17:40954811-40960078	0	0.751259	1.79769e+308	0.00958103	0.0840566	no	0.112299	1.03262	3.20088	0.000283889	0.00883532	yes	0	0.225191	1.79769e+308	0.0174042	1	no	PF03492	GO:0008168	AT1G19640.1	jasmonic acid carboxyl methyltransferase
PAC:26294755	Glyma11g11290	Gm11:8042350-8042956	68.4489	21.9469	-1.64101	0.00866404	0.0793861	no	105.424	35.4691	-1.57157	0.000286893	0.0089056	yes	111.535	73.6238	-0.599255	0.141487	0.49838	no	PF00313,PF00098	GO:0003676,GO:0008270,GO:0003677,GO:0006355	AT2G21060.1	glycine-rich protein 2B
PAC:26314348	Glyma17g15460	Gm17:12194563-12195937	9.84955	5.08384	-0.954139	0.113042	0.394769	no	19.9531	6.997	-1.51181	0.000292584	0.00903531	yes	30.2512	20.0691	-0.592013	0.118842	0.454646	no	PF00847	GO:0003700,GO:0006355	AT5G47230.1	ethylene responsive element binding factor 5
PAC:26338113	Glyma20g28320	Gm20:37238495-37240635	0	0.654372	1.79769e+308	0.0204818	0.133383	no	0.472924	3.30682	2.80576	0.000298803	0.00919762	yes	0.172147	0.434804	1.33673	0.23679	0.644489	no	PF00702	GO:0003824,GO:0008152	AT2G32150.1	Haloacid dehalogenase-like hydrolase (HAD) superfamily protein
PAC:26332468	Glyma15g02790	Gm15:1939035-1946519	0.0571076	0.0415085	-0.460277	0.726721	1	no	3.92097	0.966238	-2.02076	0.000303314	0.00931249	yes	0.978812	0.391892	-1.32058	0.0706569	0.338799	no	PF05199,PF00732	GO:0016614,GO:0050660,GO:0055114	AT1G72970.1	Glucose-methanol-choline (GMC) oxidoreductase family protein
PAC:26310491	Glyma08g15000	Gm08:10912927-10914889	36.5979	13.6928	-1.41834	0.00773114	0.0742385	no	35.0763	13.4434	-1.3836	0.000305433	0.00935949	yes	36.768	16.7351	-1.13557	0.00340008	0.0529099	no	PF01159,PF03868	GO:0003735,GO:0006412,GO:0005622,GO:0005840	AT1G74060.1	Ribosomal protein L6 family protein
PAC:26319776	Glyma05g05130	Gm05:4417009-4418544	8.55959	4.38291	-0.965651	0.109956	0.388092	no	23.8388	8.97825	-1.40881	0.000321769	0.00974755	yes	37.95	30.9306	-0.295064	0.421678	0.808427	no	PF00847	GO:0003700,GO:0006355	AT5G47230.1	ethylene responsive element binding factor 5
PAC:26355454	Glyma18g13290	Gm18:12795863-12797546	0.573347	0.113665	-2.33462	0.0133441	0.102706	no	1.8301	0.296767	-2.62452	0.000322897	0.00975791	yes	2.5014	0.633934	-1.98033	0.00370783	0.0557463	no	PF00026	GO:0004190,GO:0006508	AT3G59080.1	Eukaryotic aspartyl protease family protein
PAC:26284352	Glyma0023s00410	scaffold_23:476540-479148	1.41684	3.15e-05	-15.4547	0.990295	0.999226	no	2.02178	0	-1.79769e+308	0.000322928	0.00975791	yes	2.3826	1.8256	-0.384169	0.563399	0.890687	no	PF00201	GO:0016758,GO:0008152	AT4G01070.1	UDP-Glycosyltransferase superfamily protein
PAC:26355774	Glyma18g51330	Gm18:60261175-60265418	0.9149	0.000285897	-11.6439	0.896876	0.976203	no	1.38042	0	-1.79769e+308	0.000331089	0.00994163	yes	0.48428	4.79195e-05	-13.3029	0.976937	0.997888	no	PF00560,PF00069,PF08263	GO:0004672,GO:0005524,GO:0006468,GO:0005515	AT5G16000.1	NSP-interacting kinase 1
PAC:26319754	Glyma05g31341	Gm05:36462145-36464849	1.44148	0.337965	-2.09261	0.00810089	0.0762952	no	0.937986	0.144554	-2.69796	0.00034808	0.010328	yes	2.34667	0.740016	-1.66498	0.00646188	0.0800225	no	PF05678		AT5G65170.1	VQ motif-containing protein
PAC:26287610	Glyma02g45400	Gm02:49682091-49683609	0.234289	0.0638678	-1.87513	0.133405	1	no	1.29085	0.030308	-5.41247	0.000348496	0.010328	yes	1.36245	0.164286	-3.05192	0.00027221	0.00948152	yes	PF00903	GO:0009072,GO:0003868	AT1G06570.1	phytoene desaturation 1
PAC:26333536	Glyma03g10046	Gm03:11918752-11929811	0.286618	0.403777	0.49443	0.609878	1	no	0	2.63941	1.79769e+308	0.000349005	0.0103302	yes	0	3.33095	1.79769e+308	0.000232199	0.00846421	yes	PF00722	GO:0004553,GO:0005975	AT3G23730.1	xyloglucan endotransglucosylase/hydrolase 16
PAC:26310852	Glyma08g21790	Gm08:16598227-16600999	0.417682	4.43e-05	-13.2042	0.990775	0.999322	no	0.131062	0.997249	2.9277	0.000358563	0.0105413	yes	0.155657	1.23132	2.98375	0.000263942	0.00926104	yes	PF00857	GO:0003824,GO:0008152	AT3G16190.1	Isochorismatase family protein
PAC:26347907	Glyma07g04050	Gm07:2908717-2913660	1.0334	2.42721	1.2319	0.118665	0.405191	no	0	2.13016	1.79769e+308	0.000359312	0.0105503	yes	2.0147	7.95444	1.98119	0.000203137	0.00764991	yes	PF02045	GO:0003700,GO:0006355,GO:0005634	AT1G72830.1	nuclear factor Y, subunit A3
PAC:26331613	Glyma15g27510	Gm15:29735915-29739430	0.531569	1.88158	1.82361	0.0232866	0.143777	no	2.01071	6.57302	1.70885	0.000363132	0.0106233	yes	0	0.0426251	1.79769e+308	0.13722	1	no	PF01370,PF04321	GO:0003854,GO:0016616,GO:0006694,GO:0055114,GO:0003824,GO:0050662,GO:0044237,GO:0009058,GO:0008831,GO:0045226	AT1G78570.1	rhamnose biosynthesis 1
PAC:26287148	Glyma14g09760	Gm14:7817067-7818291	13.5251	6.92406	-0.965951	0.0978293	0.361574	no	30.0145	72.9223	1.2807	0.00038043	0.0110298	yes	18.0827	28.0457	0.633171	0.104947	0.423878	no			AT1G27730.1	salt tolerance zinc finger
PAC:26337626	Glyma20g07280	Gm20:9965973-9977698	9.19607	3.94705	-1.22024	0.0293629	0.166631	no	6.75789	2.14122	-1.65814	0.000384587	0.0111149	yes	11.4246	6.24355	-0.87171	0.0282251	0.191913	no	PF00501	GO:0003824,GO:0008152	AT2G04350.1	AMP-dependent synthetase and ligase family protein
PAC:26312910	Glyma17g33690	Gm17:37653876-37659083	0	1.65135	1.79769e+308	0.0072376	0.0715731	no	1.25801	5.50962	2.13081	0.000388721	0.0112005	yes	0.423423	0.909313	1.10268	0.223612	0.627417	no	PF00481	GO:0003824	AT4G31750.1	HOPW1-1-interacting 2
PAC:26343309	Glyma09g26661	Gm09:33218707-33223656	1.43454	2.30158	0.682037	0.337774	0.679117	no	0.0683879	0.679776	3.31325	0.000393409	0.0113115	yes	0	0.517232	1.79769e+308	0.00349499	0.0538524	no	PF00067	GO:0005506,GO:0009055,GO:0016705,GO:0020037,GO:0055114	AT5G36140.1	cytochrome P450, family 716, subfamily A, polypeptide 2
PAC:26296948	Glyma11g12150	Gm11:8674521-8677020	0.354327	1.37965	1.96115	0.0144193	0.107329	no	0.220728	1.2587	2.51159	0.00039802	0.0114193	yes	0.491189	1.35811	1.46725	0.0317716	0.207395	no	PF07839	GO:0005516	AT2G38800.1	Plant calmodulin-binding protein-related
PAC:26297575	Glyma11g16391	Gm11:12236074-12236672	12.4739	13.2098	0.0826998	0.911878	0.980032	no	11.175	41.8601	1.9053	0.000398467	0.0114193	yes	28.3841	35.9233	0.339836	0.504581	0.860412	no	PF00223	GO:0015979,GO:0009522,GO:0009579,GO:0016021	ATCG00350.1	Photosystem I, PsaA/PsaB protein
PAC:26355473	Glyma18g13260	Gm18:12739320-12746700	1.49576	0	-1.79769e+308	0.00702873	0.0701213	no	1.93242	0	-1.79769e+308	0.000425155	0.0120183	yes	1.47573	0.324921	-2.18326	0.0171064	0.140673	no	PF00378	GO:0003824,GO:0008152	AT1G06550.1	ATP-dependent caseinolytic (Clp) protease/crotonase family protein
PAC:26309679	Glyma08g05330	Gm08:3780180-3783409	4.22337	7.49142	0.826842	0.21767	0.55743	no	3.96758	13.3309	1.74845	0.000428343	0.0120878	yes	1.88609	3.81287	1.01548	0.1251	0.468014	no			AT1G73600.2	S-adenosyl-L-methionine-dependent methyltransferases superfamily protein
PAC:26338114	Glyma20g28320	Gm20:37238495-37240635	3.69926	3.55381	-0.0578703	0.934418	0.985381	no	2.85668	10.0712	1.81783	0.000431995	0.0121613	yes	1.55428	0.81091	-0.938629	0.229214	0.63398	no	PF00702	GO:0003824,GO:0008152	AT2G32150.1	Haloacid dehalogenase-like hydrolase (HAD) superfamily protein
PAC:26353265	Glyma16g06390	Gm16:5765126-5765990	0.669805	0	-1.79769e+308	0.0227501	0.141821	no	2.84786	0.344821	-3.04596	0.000433273	0.0121901	yes	1.53368	0.311663	-2.29894	0.0117069	0.113081	no	PF00036		AT1G76650.1	calmodulin-like 38
PAC:26356270	Glyma18g52530	Gm18:61112206-61114202	0.201842	0.366995	0.862529	0.445226	1	no	4.64233	16.5125	1.83064	0.000440773	0.0123574	yes	0.129938	0.1881	0.533679	0.685312	1	no	PF00076	GO:0003676	AT5G02530.1	RNA-binding (RRM/RBD/RNP motifs) family protein
PAC:26326708	Glyma19g44410	Gm19:49850475-49855856	0.928387	0.373505	-1.3136	0.147123	0.456842	no	1.16658	0	-1.79769e+308	0.00045308	0.0125843	yes	0.681774	0.672886	-0.0189318	0.979559	0.998211	no	PF01764	GO:0004806,GO:0006629	AT3G61680.1	alpha/beta-Hydrolases superfamily protein
PAC:26357498	Glyma18g17227	Gm18:18357588-18370026	0.320387	0.992053	1.6306	0.0508294	0.239557	no	0.883382	3.12119	1.82099	0.000482366	0.0132058	yes	0.398517	1.41125	1.82426	0.00788295	0.0896925	no	PF08295,PF02671	GO:0006355,GO:0005634	AT1G24190.2	SIN3-like 3
PAC:26351263	Glyma16g22502	Gm16:25978681-25990897	0.500566	0.186747	-1.42247	0.211396	0.549957	no	1.75435	0.173509	-3.33785	0.000484765	0.0132487	yes	1.81096	2.18071	0.268048	0.671597	0.928673	no	PF01255	GO:0016765	AT2G17570.1	Undecaprenyl pyrophosphate synthetase family protein
PAC:26300145	Glyma06g01850	Gm06:1169726-1172962	63.8949	207.358	1.69835	0.00448273	0.0526026	no	83.1237	219.582	1.40143	0.000492502	0.0134065	yes	50.6185	55.6778	0.137435	0.714207	0.941568	no	PF00044,PF02800,PF02672	GO:0016620,GO:0055114	AT1G42970.1	glyceraldehyde-3-phosphate dehydrogenase B subunit
PAC:26286385	Glyma14g03710	Gm14:2393647-2399260	0	0.638502	1.79769e+308	0.0191258	0.128213	no	0.593786	3.40704	2.52051	0.000505623	0.0136934	yes	0	2.38638e-05	1.79769e+308	0.499619	1	no	PF00295	GO:0004650,GO:0005975	AT4G23820.1	Pectin lyase-like superfamily protein
PAC:26288861	Glyma02g44610	Gm02:49134791-49139118	0.439112	0.96583	1.13718	0.24228	0.587152	no	0	1.88066	1.79769e+308	0.000513	0.0138383	yes	0	0.212322	1.79769e+308	0.0335517	1	no	PF00682	GO:0003824	AT2G26800.1	Aldolase superfamily protein
PAC:26339263	Glyma20g28780	Gm20:37695280-37697973	1.64103	1.25219	-0.390146	0.654559	0.881637	no	0.323369	2.67709	3.04941	0.000513413	0.0138416	yes	1.49845	6.12234	2.03061	0.00229989	0.0411337	yes	PF01015	GO:0003735,GO:0006412,GO:0005622,GO:0005840	AT4G34670.1	Ribosomal protein S3Ae
PAC:26320230	Glyma05g08070	Gm05:8010684-8014602	0	0.61047	1.79769e+308	0.0132619	0.102404	no	0	1.52543	1.79769e+308	0.000518833	0.0139562	yes	0.169724	0	-1.79769e+308	0.0406947	1	no	PF01603	GO:0008601,GO:0007165,GO:0000159	AT5G25510.1	Protein phosphatase 2A regulatory B subunit family protein
PAC:26309720	Glyma08g20750	Gm08:15740594-15746754	0.510711	0.617012	0.272792	0.754215	0.924805	no	1.00484	0	-1.79769e+308	0.000535759	0.0142908	yes	3.22937	1.27553	-1.34016	0.0180465	0.14514	no	PF07714	GO:0004672,GO:0005524,GO:0006468	AT3G13690.1	Protein kinase protein with adenine nucleotide alpha hydrolases-like domain
PAC:26290304	Glyma02g47740	Gm02:51233112-51237730	7.0623	3.20189	-1.14122	0.0860312	0.333878	no	7.66652	1.95959	-1.96802	0.000538447	0.0143385	yes	18.559	14.9116	-0.315679	0.428046	0.813129	no	PF00400	GO:0005515	AT4G18905.1	Transducin/WD40 repeat-like superfamily protein
PAC:26335111	Glyma03g34821	Gm03:42125961-42126684	0	0	0	1	1	no	2.05304	11.0901	2.43344	0.000546803	0.014537	yes	0.144199	0.696478	2.27201	0.15054	0.5158	no	PF08534	GO:0016209,GO:0016491,GO:0055114	AT3G52960.1	Thioredoxin superfamily protein
PAC:26320697	Glyma05g03660	Gm05:2820384-2828038	10.6342	14.3712	0.434473	0.456426	0.773605	no	4.11311	13.5508	1.72008	0.000549296	0.0145544	yes	2.03251	9.02503	2.15067	0.000570759	0.0159695	yes	PF01486,PF00319	GO:0003677,GO:0046983,GO:0003700,GO:0006355,GO:0005634,GO:0043565	AT4G22950.1	AGAMOUS-like 19
PAC:26334526	Glyma03g18430	Gm03:23312388-23315708	5.78564	11.6745	1.01281	0.078048	0.316804	no	3.94287	11.5733	1.55348	0.000553366	0.0146379	yes	3.7574	10.5671	1.49178	0.00244848	0.0428032	yes	PF00248	GO:0055114,GO:0016491	AT2G37770.2	NAD(P)-linked oxidoreductase superfamily protein
PAC:26316350	Glyma13g42380	Gm13:42374895-42380397	0	1.21843	1.79769e+308	0.0089607	0.0810622	no	0.410371	2.49939	2.60657	0.00055549	0.0146778	yes	0.458661	1.98448	2.11326	0.00824003	0.0917963	no	PF00069	GO:0004672,GO:0005524,GO:0006468	AT1G72710.1	casein kinase 1-like protein 2
PAC:26286443	Glyma14g39790	Gm14:48884565-48887025	11.9172	22.9716	0.946805	0.071307	0.299292	no	5.97166	15.7664	1.40065	0.00055768	0.0147275	yes	11.0213	24.2858	1.13983	0.0038733	0.0575349	no	PF00724	GO:0010181,GO:0016491,GO:0055114	AT1G76680.1	12-oxophytodienoate reductase 1
PAC:26312593	Glyma17g07280	Gm17:5312961-5314439	0.0738605	0.0805461	0.125011	0.930949	1	no	6.59375	18.0645	1.45399	0.000562589	0.0148162	yes	0.214599	0.276043	0.363248	0.699451	1	no	PF00722,PF06955	GO:0004553,GO:0005975,GO:0016762,GO:0006073,GO:0005618,GO:0048046	AT4G25810.1	xyloglucan endotransglycosylase 6
PAC:26284583	Glyma14g02970	Gm14:1874610-1878417	1.34003	2.98317	1.15458	0.152951	0.466592	no	0.255671	2.07944	3.02383	0.000564313	0.0148452	yes	48.1796	72.3943	0.587452	0.112665	0.440097	no	PF00011		AT1G06460.1	alpha-crystallin domain 32.1
PAC:26295971	Glyma11g19190	Gm11:15880582-15889215	6.02121	5.09191	-0.241846	0.682593	0.89536	no	4.72459	1.21933	-1.9541	0.000578921	0.015113	yes	5.30064	2.33368	-1.18356	0.0260305	0.182882	no	PF07993,PF03015	GO:0003824,GO:0050662,GO:0044237,GO:0016620,GO:0055114	AT4G33790.1	Jojoba acyl CoA reductase-related male sterility protein
PAC:26329776	Glyma15g08020	Gm15:5640731-5647557	0.20151	0.383593	0.928722	0.269572	1	no	0	0.486147	1.79769e+308	0.000583502	0.0151994	yes	0.592848	0.64603	0.123939	0.841167	0.973354	no	PF02364	GO:0003843,GO:0006075,GO:0000148,GO:0016020	AT4G04970.1	glucan synthase-like 1
PAC:26348236	Glyma07g01830	Gm07:1217372-1221792	2.6863	1.15502	-1.2177	0.0903162	0.344325	no	1.91689	0.322374	-2.57196	0.000584428	0.0152069	yes	4.26996	4.42147	0.0503022	0.913309	0.98809	no	PF03985		AT1G79730.1	hydroxyproline-rich glycoprotein family protein
PAC:26287273	Glyma14g39290	Gm14:48411013-48415228	2.27282	3.69756	0.70209	0.228067	0.570287	no	4.28205	10.4873	1.29227	0.000588211	0.0152675	yes	4.35663	5.51143	0.339213	0.41011	0.800646	no	PF00069,PF08263	GO:0004672,GO:0005524,GO:0006468	AT1G66150.1	transmembrane kinase 1
PAC:26333378	Glyma03g38300	Gm03:44649666-44655866	1.01523	0.413823	-1.29473	0.077533	0.31564	no	2.8472	0.887918	-1.68105	0.000602652	0.0155443	yes	3.25787	0.75242	-2.11432	5.25926e-05	0.00273487	yes	PF00664,PF00005	GO:0005524,GO:0016887,GO:0042626,GO:0006810,GO:0055085,GO:0016021	AT1G02520.1	P-glycoprotein 11
PAC:26326607	Glyma19g31590	Gm19:39380528-39383551	0.920448	0	-1.79769e+308	0.0155871	0.112583	no	2.49698	0	-1.79769e+308	0.000604482	0.0155676	yes	0.483002	0	-1.79769e+308	0.0215933	0.163497	no	PF00332	GO:0004553,GO:0005975	AT3G57270.1	beta-1,3-glucanase 1
PAC:26300574	Glyma06g09310	Gm06:6846276-6856012	1.5774	0.433184	-1.86449	0.0242037	0.147414	no	0.0393231	0.708348	4.17101	0.000606979	0.0155983	yes	0.729465	0	-1.79769e+308	0.00350635	0.0539662	no	PF04928,PF04926,PF01909	GO:0016779,GO:0003723,GO:0004652,GO:0043631,GO:0005634,GO:0006351	AT4G32850.5	nuclear poly(a) polymerase
PAC:26353141	Glyma16g24270	Gm16:28103748-28112903	0	0	0	1	1	no	1.41477	0	-1.79769e+308	0.000613844	0.0157577	yes	0.520873	0.452042	-0.204474	0.824586	0.96966	no	PF05577	GO:0008236,GO:0006508	AT4G36195.1	Serine carboxypeptidase S28 family protein
PAC:26286384	Glyma14g03710	Gm14:2393647-2399260	4.60769	3.34339	-0.462734	0.459788	0.77565	no	8.61942	2.80686	-1.61863	0.00062076	0.0158926	yes	6.54478	1.53994	-2.08747	0.000109379	0.00483095	yes	PF00295	GO:0004650,GO:0005975	AT4G23820.1	Pectin lyase-like superfamily protein
PAC:26303518	Glyma04g08800	Gm04:6918932-6925250	2.8758	2.0919	-0.459148	0.528325	0.815753	no	40.3915	98.6804	1.28871	0.00062347	0.0159449	yes	4.34719	4.43226	0.0279612	0.955902	0.994823	no	PF00069	GO:0004672,GO:0005524,GO:0006468	AT4G28880.1	casein kinase I-like 3
PAC:26332909	Glyma15g01690	Gm15:1116832-1120395	0.664914	0.478914	-0.473402	0.654645	0.881727	no	2.56198	0	-1.79769e+308	0.000627608	0.0160164	yes	1.21265	1.87332	0.627435	0.41898	0.806355	no	PF00400	GO:0005515	AT1G52360.1	Coatomer, beta\' subunit
PAC:26284737	Glyma14g36280	Gm14:45510188-45517742	14.5827	8.92751	-0.707929	0.190271	0.521246	no	12.1374	4.37528	-1.47202	0.000630909	0.0160835	yes	21.1219	16.6214	-0.345695	0.357796	0.763484	no	PF00464	GO:0004372,GO:0006544,GO:0006563,GO:0016829,GO:0006520	AT5G26780.1	serine hydroxymethyltransferase 2
PAC:26341827	Glyma09g08290	Gm09:7403987-7406804	4.80238	1.97798	-1.27972	0.127178	0.422248	no	155.758	64.3451	-1.2754	0.000635835	0.0161918	yes	9.77634	9.7176	-0.00869484	0.987027	0.998901	no	PF09425,PF06200	GO:0005515	AT1G19180.1	jasmonate-zim-domain protein 1
PAC:26327906	Glyma19g34930	Gm19:42522419-42529188	0.189549	0	-1.79769e+308	0.032423	1	no	0.0243174	1.14119	5.55241	0.000640436	0.0162225	yes	0	1.44981	1.79769e+308	0.000437668	0.0133397	yes	PF00069	GO:0004672,GO:0005524,GO:0006468	AT4G28540.1	casein kinase I-like 6
PAC:26286884	Glyma14g32430	Gm14:39579870-39582951	0	1.51181	1.79769e+308	0.00716711	0.0710203	no	0.115737	1.26368	3.44871	0.000656179	0.0165459	yes	0	1.12884	1.79769e+308	0.00304743	0.0492339	yes	PF00481	GO:0003824	AT2G29380.1	highly ABA-induced PP2C gene 3
PAC:26297405	Glyma11g15090	Gm11:10804366-10805308	56.6105	31.2667	-0.856443	0.0994734	0.364623	no	64.4295	26.8711	-1.26167	0.000657793	0.0165623	yes	59.3195	63.0431	0.087831	0.810876	0.966998	no	PF00125	GO:0003677,GO:0006334,GO:0005634,GO:0000786	AT3G45980.1	Histone superfamily protein
PAC:26344607	Glyma10g34070	Gm10:42248950-42251619	3.22854	5.08e-06	-19.277	0.997029	0.999611	no	4.59488	1.36926	-1.74664	0.000659309	0.0165856	yes	2.04535	0.673245	-1.60314	0.0118058	0.113743	no	PF04578		AT5G45470.1	Protein of unknown function (DUF594)
PAC:26299006	Glyma06g23920	Gm06:21314533-21331539	0	0.654307	1.79769e+308	0.00455004	0.0531191	no	0.616168	0	-1.79769e+308	0.000664707	0.0166693	yes	0	0.00267423	1.79769e+308	0.411467	1	no	PF02170,PF02171,PF08699	GO:0005515	AT5G43810.1	Stabilizer of iron transporter SufD / Polynucleotidyl transferase
PAC:26310112	Glyma08g26900	Gm08:21223196-21226431	2.60902	2.36609	-0.141007	0.84802	0.959788	no	0.731324	3.44249	2.23487	0.000668409	0.0167313	yes	1.92829	4.5145	1.22725	0.0363687	0.225923	no	PF00076	GO:0003676	AT5G61030.1	glycine-rich RNA-binding protein 3
PAC:26299338	Glyma06g03200	Gm06:2252753-2257597	5.26872	6.94967	0.399491	0.463865	0.778191	no	7.00746	16.7821	1.25996	0.000670057	0.0167313	yes	3.96098	7.79297	0.976316	0.0244015	0.176658	no	PF07526,PF00046	GO:0003700,GO:0043565,GO:0006355,GO:0003677,GO:0005634	AT1G75410.1	BEL1-like homeodomain 3
PAC:26316745	Glyma13g39950	Gm13:40511056-40513055	1.42796	1.66125	0.218315	0.791504	0.939271	no	0.0387471	1.42607	5.20181	0.000670331	0.0167313	yes	0.046051	0.577625	3.64883	0.0194585	0.152908	no	PF07714	GO:0004672,GO:0005524,GO:0006468	AT2G28250.1	Protein kinase superfamily protein
PAC:26356870	Glyma18g53100	Gm18:61464602-61468984	1.36889	1.0922	-0.325772	0.703291	0.903843	no	1.61873	0	-1.79769e+308	0.000674975	0.0168045	yes	1.4488	1.94577	0.425484	0.54446	0.882914	no	PF01569	GO:0003824,GO:0016020	AT3G02600.1	lipid phosphate phosphatase 3
PAC:26323616	Glyma01g03921	Gm01:3390102-3396781	0.486187	0.186989	-1.37856	0.12881	0.425059	no	0.47745	0.0388017	-3.62116	0.000681729	0.0169186	yes	1.70243	0.554688	-1.61785	0.00699098	0.0837946	no	PF01582,PF00931,PF07725	GO:0043531,GO:0005515,GO:0007165,GO:0005622,GO:0045087,GO:0031224,GO:0004888,GO:0006915,GO:0005524	AT5G17680.1	disease resistance protein (TIR-NBS-LRR class), putative
PAC:26351449	Glyma16g04420	Gm16:3732948-3736178	39.7658	24.9379	-0.673187	0.195824	0.52886	no	21.9413	51.2394	1.2236	0.000687773	0.0170155	yes	78.8675	82.3658	0.062614	0.873348	0.980569	no	PF03953,PF00091	GO:0051258,GO:0043234,GO:0003924,GO:0005525,GO:0006184,GO:0007017,GO:0005874	AT5G19780.1	tubulin alpha-5
PAC:26307185	Glyma08g04690	Gm08:3341035-3342821	56.1208	21.4915	-1.38477	0.00905389	0.0816125	no	69.9797	29.5013	-1.24616	0.000689907	0.0170507	yes	74.7977	64.4218	-0.215447	0.558682	0.888115	no	PF00203	GO:0003735,GO:0006412,GO:0005840	AT5G09500.1	Ribosomal protein S19 family protein
PAC:26305748	Glyma04g01151	Gm04:724968-729449	0.141519	2.29e-05	-12.5964	0.989555	1	no	0	0.840549	1.79769e+308	0.000690617	0.0170594	yes	7.02862e-06	1.61941e-05	1.20416	0.999682	1	no	PF07526,PF00046	GO:0003700,GO:0043565,GO:0006355,GO:0003677,GO:0005634	AT4G34610.1	BEL1-like homeodomain 6
PAC:26355724	Glyma18g53220	Gm18:61521221-61529613	0.728853	0.192574	-1.92021	0.0363971	0.192787	no	3.25019	0.854005	-1.92821	0.00069872	0.0172236	yes	1.74936	0.2973	-2.55684	0.000637595	0.0172929	yes	PF00069	GO:0004672,GO:0005524,GO:0006468	AT5G38210.1	Protein kinase family protein
PAC:26355465	Glyma18g49410	Gm18:58816332-58821752	26.1854	20.3101	-0.366567	0.496558	0.798192	no	16.924	5.20293	-1.70167	0.000699427	0.0172236	yes	20.9699	9.7744	-1.10124	0.0157202	0.133946	no	PF00230	GO:0005215,GO:0006810,GO:0016020	AT5G37820.1	NOD26-like intrinsic protein 4;2
PAC:26286940	Glyma14g03550	Gm14:2309987-2314503	0	0	0	1	1	no	0	1.53411	1.79769e+308	0.000700325	0.0172279	yes	0	0.191747	1.79769e+308	0.0282503	1	no	PF00400	GO:0005515	AT5G08560.1	transducin family protein / WD-40 repeat family protein
PAC:26320271	Glyma05g28510	Gm05:34318927-34320836	18.1845	22.8392	0.328804	0.524362	0.813573	no	6.78961	16.7437	1.30222	0.000736812	0.0178136	yes	10.1687	11.1007	0.126526	0.753803	0.952726	no	PF01370	GO:0016491,GO:0008152,GO:0003854,GO:0016616,GO:0006694,GO:0055114,GO:0003824,GO:0050662,GO:0044237,GO:0009058,GO:0008831,GO:0045226	AT3G23820.1	UDP-D-glucuronate 4-epimerase 6
PAC:26297980	Glyma11g04390	Gm11:2981779-2985395	0	1.17152	1.79769e+308	0.00514985	0.0570826	no	1.01697	0	-1.79769e+308	0.000743077	0.0178836	yes	0.663413	0.830644	0.324322	0.666827	0.927048	no	PF00702	GO:0003824,GO:0008152	AT2G38740.1	Haloacid dehalogenase-like hydrolase (HAD) superfamily protein
PAC:26314335	Glyma17g07360	Gm17:5369480-5369982	0	0	0	1	1	no	0.221478	3.24654	3.87366	0.00074748	0.017956	yes	0	0	0	1	1	no	PF00188		AT4G25780.1	CAP (Cysteine-rich secretory proteins, Antigen 5, and Pathogenesis-related 1 protein) superfamily protein
PAC:26307637	Glyma08g40420	Gm08:40159115-40164304	1.61851	6.05006	1.90229	0.00460557	0.053506	no	2.66114	7.68875	1.5307	0.000752624	0.0180252	yes	0.0285159	3.45748	6.92181	6.77272e-05	0.00334369	yes	PF02671,PF08295	GO:0006355,GO:0005634	AT1G24190.2	SIN3-like 3
PAC:26308449	Glyma08g28040	Gm08:22305158-22310312	2.28452	1.44032	-0.665502	0.377183	0.713001	no	3.60793	0.824329	-2.12988	0.000766671	0.018222	yes	3.1051	3.76332	0.277368	0.605307	0.907657	no	PF00069	GO:0004672,GO:0005524,GO:0006468	AT5G15730.1	Protein kinase superfamily protein
PAC:26325363	Glyma01g02880	Gm01:2360197-2366406	2.19886	2.24932	0.0327328	0.966511	0.994471	no	0.290104	2.24421	2.95157	0.000781483	0.0184364	yes	0	1.00262	1.79769e+308	0.00709868	0.0845449	no	PF01486,PF00319	GO:0003677,GO:0046983,GO:0003700,GO:0006355,GO:0005634,GO:0043565	AT2G22540.1	K-box region and MADS-box transcription factor family protein
PAC:26311908	Glyma17g06740	Gm17:4803695-4811658	0.890741	0.276378	-1.68836	0.0579833	0.260908	no	0.746235	0	-1.79769e+308	0.000783758	0.0184719	yes	1.42075	0.294612	-2.26977	0.00272983	0.0461954	yes	PF06280,PF05922,PF00082,PF02225	GO:0004252,GO:0006508,GO:0042802,GO:0043086,GO:0005618,GO:0016020	AT4G30020.1	PA-domain containing subtilase family protein
PAC:26301475	Glyma06g09320	Gm06:6860663-6867677	5.79462	2.05239	-1.49741	0.0232355	0.143598	no	5.7072	1.62359	-1.81359	0.000808741	0.0189332	yes	10.7989	3.40957	-1.66323	0.000416176	0.0128563	yes	PF00365	GO:0003872,GO:0006096,GO:0005945	AT4G26270.1	phosphofructokinase 3
PAC:26312116	Glyma17g16350	Gm17:12998551-13004533	1.29525	0.507991	-1.35036	0.10209	0.370905	no	0.245555	1.45251	2.56444	0.000816359	0.0190677	yes	1.95397	1.35422	-0.528951	0.376134	0.777267	no	PF03141	GO:0008168,GO:0008152	AT4G18030.1	S-adenosyl-L-methionine-dependent methyltransferases superfamily protein
PAC:26347193	Glyma10g28170	Gm10:36962520-36968813	0.645017	0	-1.79769e+308	0.00533185	0.0584326	no	2.4027	0.651279	-1.88331	0.000820363	0.0191177	yes	1.37749	2.22308	0.690524	0.189251	0.579455	no	PF01590,PF00360,PF00512,PF08446,PF02518,PF00989	GO:0008020,GO:0006355,GO:0009584,GO:0018298,GO:0000155,GO:0007165,GO:0016020,GO:0005515,GO:0005524	AT1G09570.1	phytochrome A
PAC:26284393	Glyma14g13480	Gm14:13038618-13043907	10.473	4.71769	-1.15052	0.0448454	0.220494	no	0.854849	3.63084	2.08656	0.000829469	0.0192331	yes	5.24132	5.53309	0.078156	0.866192	0.979751	no	PF00155	GO:0016740,GO:0030170,GO:0009058,GO:0016769,GO:0008483,GO:0006520	AT4G31990.1	aspartate aminotransferase 5
PAC:26316975	Glyma13g07986	Gm13:8217324-8221166	0.496505	0	-1.79769e+308	0.0118258	0.0953975	no	1.34212	0	-1.79769e+308	0.000829706	0.0192331	yes	0.0300709	0	-1.79769e+308	0.158655	1	no	PF01061	GO:0016020	AT1G17840.1	white-brown complex homolog protein 11
PAC:26301695	Glyma06g41404	Gm06:44686411-44690459	1.69236	0.241726	-2.80759	0.0182424	0.123968	no	4.35268	0.439783	-3.30704	0.00082999	0.0192331	yes	2.47015	0.197614	-3.64384	0.00208463	0.0385767	yes	PF01582	GO:0005515,GO:0007165,GO:0005622,GO:0045087,GO:0031224,GO:0004888	AT5G45220.1	Disease resistance protein (TIR-NBS-LRR class) family
PAC:26321571	Glyma05g22760	Gm05:28155480-28156476	1.01066	0.314942	-1.68214	0.085313	0.332334	no	2.07622	0	-1.79769e+308	0.000830515	0.0192331	yes	2.88668	0.089847	-5.0058	8.21268e-06	0.000644459	yes	PF05678		AT2G22880.1	VQ motif-containing protein
PAC:26306498	Glyma08g28430	Gm08:22725456-22728471	25.8464	29.4379	0.18771	0.719659	0.910586	no	13.4105	31.6077	1.23691	0.000830631	0.0192331	yes	15.7686	28.077	0.832339	0.0277941	0.190567	no	PF01536	GO:0004014,GO:0006597,GO:0008295	AT3G02470.1	S-adenosylmethionine decarboxylase
PAC:26300465	Glyma06g13420	Gm06:10562116-10569462	0.992916	2.00191	1.01163	0.183897	0.512038	no	0.373772	1.96536	2.39456	0.000835482	0.0193132	yes	0.554555	4.98271	3.16753	1.78663e-06	0.00019101	yes			AT5G24270.1	Calcium-binding EF-hand family protein
PAC:26308448	Glyma08g28040	Gm08:22305158-22310312	2.91099	2.45759	-0.244265	0.726473	0.912991	no	0.693815	3.21824	2.21365	0.000847677	0.0195256	yes	2.97959	3.12007	0.0664663	0.906462	0.987714	no	PF00069	GO:0004672,GO:0005524,GO:0006468	AT5G15730.1	Protein kinase superfamily protein
PAC:26347909	Glyma07g04050	Gm07:2908717-2913660	0.762752	0.626624	-0.283614	0.756436	0.92587	no	1.24081	0	-1.79769e+308	0.000850782	0.0195594	yes	2.19131	3.40085	0.634101	0.274078	0.685504	no	PF02045	GO:0003700,GO:0006355,GO:0005634	AT1G72830.1	nuclear factor Y, subunit A3
PAC:26292921	Glyma12g24840	Gm12:27643378-27645256	277.646	482.882	0.798421	0.17312	0.496853	no	194.598	480.1	1.30284	0.000858201	0.0196826	yes	146.676	358.363	1.28879	0.00123978	0.0272655	yes			AT3G15353.2	metallothionein 3
PAC:26289662	Glyma02g46190	Gm02:50219628-50227651	1.21164	3.61477	1.57694	0.0213148	0.136759	no	1.40137	4.5563	1.70103	0.000864684	0.0197933	yes	2.09714	2.50971	0.259094	0.637753	0.918698	no			AT5G55060.1
PAC:26346178	Glyma10g44580	Gm10:50899200-50902420	0.94953	0.707463	-0.42456	0.633274	0.871186	no	1.24994	0	-1.79769e+308	0.000895225	0.0203268	yes	0.623346	0.712181	0.19221	0.81741	0.968743	no	PF00069	GO:0004672,GO:0005524,GO:0006468	AT5G13160.1	Protein kinase superfamily protein
PAC:26342774	Glyma09g05376	Gm09:4168083-4171535	0.657869	0	-1.79769e+308	0.00712404	0.070701	no	0.945154	0	-1.79769e+308	0.000900733	0.0204109	yes	0.330011	0.254658	-0.373956	0.653596	1	no	PF00067	GO:0005506,GO:0009055,GO:0016705,GO:0020037,GO:0055114	AT4G37340.1	cytochrome P450, family 81, subfamily D, polypeptide 3
PAC:26327987	Glyma19g05570	Gm19:6087841-6091946	0.755126	1.43026	0.921486	0.241719	0.586813	no	7.23956	17.4108	1.26601	0.000906394	0.0205024	yes	2.62609	9.42108	1.84297	0.000169831	0.00679738	yes	PF01619	GO:0004657,GO:0006537,GO:0006562,GO:0055114	AT5G38710.1	Methylenetetrahydrofolate reductase family protein
PAC:26351067	Glyma16g04890	Gm16:4203522-4207057	0.433074	1.78385	2.04231	0.0103924	0.0882388	no	0.209208	1.15547	2.46546	0.000916584	0.020645	yes	0.384099	0.72798	0.922419	0.224535	0.628483	no	PF03465,PF03464	GO:0016149,GO:0006415,GO:0005737	AT3G26618.1	eukaryotic release factor 1-3
PAC:26345974	Glyma10g43850	Gm10:50409655-50413023	0.972691	0.151485	-2.6828	0.00452805	0.0529186	no	1.51326	0.288278	-2.39213	0.000938618	0.0209604	yes	0.516495	0.303254	-0.768227	0.336474	0.745065	no	PF02431	GO:0016872,GO:0042398	AT3G55120.1	Chalcone-flavanone isomerase family protein
PAC:26297184	Glyma11g31310	Gm11:32350216-32353474	1.25445	0.254595	-2.30079	0.00664353	0.0675826	no	22.0276	9.32352	-1.24037	0.00094318	0.0210357	yes	4.99179	5.16932	0.0504161	0.912847	0.988031	no	PF00501	GO:0003824,GO:0008152	AT3G48990.1	AMP-dependent synthetase and ligase family protein
PAC:26321352	Glyma05g05260	Gm05:4565282-4568952	8.02629	7.75991	-0.0486918	0.939537	0.987241	no	9.30931	24.4546	1.39336	0.000980108	0.0216072	yes	12.8156	17.4994	0.449403	0.310977	0.724519	no	PF00071	GO:0005524,GO:0005525,GO:0007264,GO:0005634,GO:0005737,GO:0005622	AT4G17530.1	RAB GTPase homolog 1C
PAC:26320567	Glyma05g25750	Gm05:31772342-31780593	1.64989	0.0449446	-5.19808	0.0240113	0.146771	no	2.30202	0.118001	-4.28603	0.00100388	0.0220178	yes	1.43669	0.608123	-1.24031	0.148031	0.510888	no	PF07885		AT4G18160.1	Ca2+ activated outward rectifying K+ channel 6
PAC:26338777	Glyma20g28411	Gm20:37333667-37337445	1.7868	0.480008	-1.89625	0.0207699	0.134322	no	6.83201	16.1248	1.2389	0.00101714	0.0222389	yes	1.97749	3.15956	0.676052	0.203458	0.601132	no	PF00069	GO:0004672,GO:0005524,GO:0006468	AT3G04910.1	with no lysine (K) kinase 1
PAC:26298757	Glyma06g08670	Gm06:6331331-6336650	0.339511	0.12673	-1.4217	0.216909	1	no	0.239355	1.4361	2.58493	0.00102624	0.0223867	yes	0.216417	0.307813	0.508239	0.603486	1	no	PF00155	GO:0016740,GO:0030170,GO:0009058,GO:0016769,GO:0008483,GO:0006520	AT5G11520.1	aspartate aminotransferase 3
PAC:26287745	Glyma02g04750	Gm02:3889371-3893729	3.04721	3.59883	0.240036	0.674217	0.891606	no	2.11723	5.56525	1.39427	0.00103026	0.0224435	yes	1.60832	3.35137	1.0592	0.0335382	0.214874	no	PF01582,PF00931	GO:0043531,GO:0005515,GO:0007165,GO:0005622,GO:0045087,GO:0031224,GO:0004888,GO:0006915,GO:0005524	AT5G17680.1	disease resistance protein (TIR-NBS-LRR class), putative
PAC:26290621	Glyma02g42350	Gm02:47389565-47395404	0.000257259	0.0815195	8.30778	0.913416	1	no	0	0.897702	1.79769e+308	0.00107178	0.02311	yes	0.000482952	0.232856	8.91334	0.821511	1	no			AT2G40070.1
PAC:26310531	Glyma08g20830	Gm08:15811469-15819531	2.30764	0.348869	-2.72566	0.00559475	0.0602142	no	1.28201	0.10844	-3.56343	0.00108342	0.0232936	yes	3.64688	1.11058	-1.71535	0.0121272	0.115586	no	PF00400	GO:0005515,GO:0008601,GO:0007165,GO:0000159	AT1G17720.1	Protein phosphatase 2A, regulatory subunit PR55
PAC:26329320	Glyma19g03440	Gm19:3454615-3467505	0.14543	0	-1.79769e+308	0.0414263	1	no	0.0466685	0.513424	3.45963	0.00108597	0.0233379	yes	0.75824	0	-1.79769e+308	0.00191865	0.0365737	yes	PF00004,PF07724,PF10431,PF02861	GO:0005524,GO:0008134,GO:0006355,GO:0019538,GO:0016887	AT5G15450.1	casein lytic proteinase B3
PAC:26334419	Glyma03g03630	Gm03:3430118-3432394	9.37919	18.07	0.946062	0.0723131	0.302003	no	6.18398	14.9928	1.27766	0.00109409	0.0234596	yes	25.716	67.5238	1.39273	0.000214546	0.0080101	yes	PF00067	GO:0005506,GO:0009055,GO:0016705,GO:0020037,GO:0055114	AT4G31500.1	cytochrome P450, family 83, subfamily B, polypeptide 1
PAC:26331615	Glyma15g27510	Gm15:29735915-29739430	1.1009	0.399533	-1.4623	0.0942008	0.353856	no	4.14188	1.12943	-1.87469	0.00109623	0.0234739	yes	3.37687	2.70304	-0.321106	0.529467	0.875641	no	PF01370,PF04321	GO:0003854,GO:0016616,GO:0006694,GO:0055114,GO:0003824,GO:0050662,GO:0044237,GO:0009058,GO:0008831,GO:0045226	AT1G78570.1	rhamnose biosynthesis 1
PAC:26320312	Glyma05g29200	Gm05:34870283-34874742	0.555343	0.301445	-0.881484	0.372253	0.709066	no	0.27877	1.65299	2.56793	0.00111312	0.023708	yes	1.27821	2.82907	1.14621	0.070438	0.33817	no	PF00069	GO:0004672,GO:0005524,GO:0006468	AT4G18710.1	Protein kinase superfamily protein
PAC:26348902	Glyma07g15170	Gm07:14991241-14996204	38.9229	21.2874	-0.870615	0.0976558	0.361279	no	24.7125	10.5844	-1.2233	0.00112443	0.0238215	yes	44.6488	31.3042	-0.512266	0.171225	0.549399	no	PF00365	GO:0003872,GO:0006096,GO:0005945	AT4G26270.1	phosphofructokinase 3
PAC:26325219	Glyma01g34560	Gm01:46925228-46938022	0.230479	0.0767422	-1.58654	0.143121	1	no	0.395588	0	-1.79769e+308	0.00116628	0.0244372	yes	0.142709	0.338759	1.24719	0.150225	1	no	PF09324,PF01369	GO:0005086,GO:0032012,GO:0005622	AT3G60860.1	SEC7-like guanine nucleotide exchange family protein
PAC:26345581	Glyma10g11060	Gm10:11096162-11102436	9.00694	5.76127	-0.64465	0.264876	0.610365	no	8.18016	2.69202	-1.60344	0.00117526	0.0245393	yes	18.4444	12.5696	-0.553239	0.160045	0.529593	no	PF07859	GO:0016787,GO:0008152	AT5G06570.1	alpha/beta-Hydrolases superfamily protein
PAC:26318434	Glyma13g30720	Gm13:33247689-33248688	11.3161	9.46572	-0.257592	0.666118	0.886887	no	16.6271	5.74611	-1.53288	0.0011858	0.0246742	yes	8.34996	11.9058	0.511824	0.289093	0.701038	no	PF00847	GO:0003700,GO:0006355	AT4G17500.1	ethylene responsive element binding factor 1
PAC:26328286	Glyma19g42090	Gm19:48161906-48165327	0	0.0100302	1.79769e+308	0.443325	1	no	3.70614	0	-1.79769e+308	0.00118636	0.0246742	yes	3.72663	2.5868	-0.526704	0.489917	0.851923	no	PF01776	GO:0003735,GO:0006412,GO:0005622,GO:0005840	AT3G05560.1	Ribosomal L22e protein family
PAC:26309097	Glyma08g21900	Gm08:16666494-16668102	4.80119	15.4891	1.68978	0.0053632	0.058606	no	1.86301	6.78075	1.86381	0.00118685	0.0246742	yes	1.70178	3.65969	1.10468	0.0993979	0.412158	no	PF03244	GO:0015979,GO:0009522,GO:0009538	AT1G52230.1	photosystem I subunit H2
PAC:26301937	Glyma06g41913	Gm06:45165714-45166999	0	0.901154	1.79769e+308	0.00944052	0.0834984	no	0	1.74939	1.79769e+308	0.00121073	0.0249743	yes	0.0381002	1.58058	5.37452	0.00043154	0.0132028	yes			AT5G17680.1	disease resistance protein (TIR-NBS-LRR class), putative
PAC:26338717	Glyma20g22690	Gm20:32612281-32614569	2.53233	0	-1.79769e+308	0.00547831	0.0593936	no	2.26723	0	-1.79769e+308	0.00121073	0.0249743	yes	3.38659	0	-1.79769e+308	0.0013499	0.0287864	yes	PF00005	GO:0005524,GO:0016887	AT5G02270.1	non-intrinsic ABC protein 9
PAC:26351264	Glyma16g22502	Gm16:25978681-25990897	0	0.000132013	1.79769e+308	0.49811	1	no	0	1.77283	1.79769e+308	0.00123148	0.0253149	yes	0.817394	0.307167	-1.41201	0.138361	0.492093	no	PF01255	GO:0016765	AT2G17570.1	Undecaprenyl pyrophosphate synthetase family protein
PAC:26333661	Glyma03g07091	Gm03:7332865-7335624	0.0537012	0.603131	3.48945	0.0119086	0.0956295	no	0.0474104	0.794117	4.06608	0.00123537	0.0253664	yes	0.108129	0.996841	3.20461	0.000527526	0.0150958	yes	PF00931	GO:0043531,GO:0006915,GO:0005524	AT5G36930.2	Disease resistance protein (TIR-NBS-LRR class) family
PAC:26302380	Glyma06g42520	Gm06:45842820-45844534	0.571502	0.158886	-1.84677	0.0687849	0.292911	no	1.19311	0.150694	-2.98503	0.00124045	0.0254335	yes	1.14053	0.168796	-2.75635	0.00153218	0.0314255	yes	PF00112,PF08246	GO:0008234,GO:0006508	AT5G50260.1	Cysteine proteinases superfamily protein
PAC:26311970	Glyma17g32711	Gm17:36286675-36294712	5.42113	0.00558269	-9.92342	0.0729427	0.303453	no	7.59644	2.72897	-1.47697	0.00125236	0.0255898	yes	1.80058	0.650448	-1.46896	0.0276394	0.189943	no	PF00069	GO:0004672,GO:0005524,GO:0006468	AT5G38260.1	Protein kinase superfamily protein
PAC:26290538	Glyma02g10320	Gm02:8186067-8188789	0	1.72e-05	1.79769e+308	0.499677	1	no	1.04566	0	-1.79769e+308	0.00126366	0.0257547	yes	0.257568	0.546909	1.08635	0.256702	0.66693	no	PF00012	GO:0000902,GO:0005524	AT3G12580.1	heat shock protein 70
PAC:26303541	Glyma04g09740	Gm04:8031415-8033828	0.981338	0.49674	-0.982258	0.222332	0.563388	no	22.1489	9.71317	-1.18922	0.00126675	0.025801	yes	34.9597	6.7734	-2.36774	1.73416e-09	5.27859e-07	yes	PF00026	GO:0004190,GO:0006508	AT1G09750.1	Eukaryotic aspartyl protease family protein
PAC:26330558	Glyma15g18970	Gm15:15866438-15875554	5.47946	4.24268	-0.36906	0.566031	0.838788	no	9.91901	3.32089	-1.57863	0.00126701	0.025801	yes	14.0111	9.6978	-0.530837	0.211244	0.610715	no	PF02045	GO:0003700,GO:0006355,GO:0005634	AT1G72830.1	nuclear factor Y, subunit A3
PAC:26332169	Glyma15g24710	Gm15:25742532-25747238	15.3591	5.33525	-1.52546	0.00491592	0.0555475	no	14.3874	6.0365	-1.25302	0.00127955	0.0260007	yes	15.4817	24.5242	0.663636	0.074246	0.349459	no	PF00083	GO:0022857,GO:0055085,GO:0016021	AT4G02050.1	sugar transporter protein 7
PAC:26328347	Glyma19g36080	Gm19:43457870-43460509	0.941275	1.41089	0.583913	0.518271	0.810486	no	0.271684	2.12877	2.97002	0.00129429	0.0261981	yes	1.15202	1.12393	-0.0356078	0.965698	0.995931	no	PF00043		AT5G02790.1	Glutathione S-transferase family protein
PAC:26306499	Glyma08g28430	Gm08:22725456-22728471	39.2545	34.8181	-0.173024	0.74704	0.921741	no	17.4909	39.447	1.17331	0.00129693	0.0262202	yes	25.8195	44.0282	0.769969	0.0383702	0.233559	no	PF01536	GO:0004014,GO:0006597,GO:0008295	AT3G02470.1	S-adenosylmethionine decarboxylase
PAC:26299247	Glyma06g34940	Gm06:36668157-36673471	2.68755	2.30792	-0.219698	0.764841	0.928635	no	8.11094	19.7742	1.28568	0.0013	0.0262325	yes	3.90562	4.17592	0.096542	0.862483	0.97892	no	PF04209	GO:0004411,GO:0006559,GO:0006570,GO:0055114	AT5G54080.1	homogentisate 1,2-dioxygenase
PAC:26285030	Glyma14g11930	Gm14:10509877-10514208	1.22176	0.483386	-1.33771	0.132551	0.431474	no	1.27469	0.1476	-3.11039	0.00130075	0.0262325	yes	1.33841	0.87097	-0.619829	0.377943	0.778413	no	PF00400	GO:0005515	AT5G66240.1	Transducin/WD40 repeat-like superfamily protein
PAC:26321935	Glyma05g08470	Gm05:8356478-8358204	0.808087	2.03572	1.33295	0.0908557	0.345746	no	0.159231	1.03829	2.70501	0.00130691	0.0263106	yes	0.297119	3.33512	3.48863	1.75253e-06	0.000189003	yes	PF01177		AT1G15410.1	aspartate-glutamate racemase family
PAC:26330994	Glyma15g41670	Gm15:48846514-48852377	0	1.78125	1.79769e+308	0.00435912	0.0515756	no	0	1.41394	1.79769e+308	0.00132239	0.0265327	yes	0	1.09049	1.79769e+308	0.00253743	0.0438876	yes	PF03936,PF01397	GO:0010333,GO:0016829,GO:0008152,GO:0000287	AT1G79460.1	Terpenoid cyclases/Protein prenyltransferases superfamily protein
PAC:26354260	Glyma18g45960	Gm18:55644569-55649503	2.81186	0.91153	-1.62516	0.023503	0.144672	no	4.20841	1.27925	-1.71797	0.00133906	0.0267543	yes	3.68646	1.77786	-1.05209	0.053505	0.286333	no	PF00069	GO:0004672,GO:0005524,GO:0006468	AT4G00720.1	shaggy-like protein kinase 32
PAC:26320721	Glyma05g02670	Gm05:2029381-2032264	13.6545	8.01181	-0.76918	0.149867	0.461691	no	22.0689	9.56019	-1.20691	0.00133996	0.0267543	yes	26.9994	20.8595	-0.372224	0.311541	0.725085	no	PF03144,PF03143,PF00009	GO:0003924,GO:0005525,GO:0006414,GO:0005622,GO:0003746	AT4G20360.1	RAB GTPase homolog E1B
PAC:26341670	Glyma09g15786	Gm09:18742792-18768486	1.95921	0.596494	-1.71569	0.00701437	0.0700239	no	2.1204	0.713538	-1.57127	0.00134755	0.0268463	yes	5.68412	4.80195	-0.243316	0.520993	0.871491	no	PF00575,PF05843	GO:0003723,GO:0006397,GO:0005634	AT3G11964.1	RNA binding;RNA binding
PAC:26331715	Glyma15g08281	Gm15:5855455-5864633	0.530976	0	-1.79769e+308	0.0159276	0.114015	no	0.965237	0	-1.79769e+308	0.00141189	0.0278835	yes	0.459106	0.131421	-1.80463	0.0945263	0.400898	no			AT1G28320.1	protease-related
PAC:26321443	Glyma05g15376	Gm05:17252839-17255086	2.18873	6.74983	1.62476	0.00925991	0.0826777	no	1.14129	3.88603	1.76763	0.00142129	0.027999	yes	0.626968	1.54072	1.29714	0.0590214	0.303397	no			AT4G31590.1	Cellulose-synthase-like C5
PAC:26332574	Glyma15g01250	Gm15:751756-759418	0.105098	0.804412	2.93621	0.013685	0.104186	no	0.384163	2.20851	2.52328	0.0014222	0.027999	yes	0.0514506	1.17246	4.5102	0.00413434	0.0601632	no	PF00295	GO:0004650,GO:0005975	AT1G80170.1	Pectin lyase-like superfamily protein
PAC:26292756	Glyma12g36880	Gm12:39907397-39911401	0.00756907	0.054049	2.83608	0.416898	1	no	0.395507	0	-1.79769e+308	0.00142997	0.0280742	yes	0.0962675	0.0309591	-1.63669	0.233259	1	no	PF01582,PF00931	GO:0043531,GO:0005515,GO:0007165,GO:0005622,GO:0045087,GO:0031224,GO:0004888,GO:0006915,GO:0005524	AT5G17680.1	disease resistance protein (TIR-NBS-LRR class), putative
PAC:26348557	Glyma07g37730	Gm07:42696714-42700493	1.01634	1.21453	0.25701	0.753541	0.924485	no	0.955638	0	-1.79769e+308	0.0014533	0.0283729	yes	1.03529	0.930095	-0.154589	0.833392	0.971342	no	PF00481	GO:0003824	AT3G16560.1	Protein phosphatase 2C family protein
PAC:26351543	Glyma16g34070	Gm16:36751370-36754712	1.42682	2.93589	1.04099	0.110638	0.389835	no	3.42419	8.31358	1.27971	0.00146127	0.0284704	yes	1.77395	4.95991	1.48335	0.00284104	0.0472108	yes	PF00931	GO:0043531,GO:0006915,GO:0005524	AT5G17680.1	disease resistance protein (TIR-NBS-LRR class), putative
PAC:26307803	Glyma08g02610	Gm08:1794778-1800247	31.829	40.0328	0.330839	0.53317	0.818376	no	26.7395	11.9746	-1.15899	0.0014755	0.0286541	yes	53.1776	33.2517	-0.67739	0.0739887	0.348826	no	PF00759,PF09478	GO:0004553,GO:0005975,GO:0030246,GO:0005576	AT1G64390.1	glycosyl hydrolase 9C2
PAC:26285251	Glyma14g01880	Gm14:1083679-1086440	0.538224	0.13542	-1.99076	0.039547	0.203637	no	0.524404	0.0428811	-3.61226	0.00149634	0.0289411	yes	0.662649	0.40674	-0.704138	0.353631	0.760669	no	PF00067	GO:0005506,GO:0009055,GO:0016705,GO:0020037,GO:0055114	AT5G25120.1	ytochrome p450, family 71, subfamily B, polypeptide 11
PAC:26340717	Glyma09g21570	Gm09:26549776-26558142	0.888597	0	-1.79769e+308	0.00949915	0.0836924	no	0	1.13114	1.79769e+308	0.00149992	0.0289621	yes	0.358619	0.591066	0.720865	0.399561	0.792328	no	PF07651	GO:0005543	AT2G01600.1	ENTH/ANTH/VHS superfamily protein
PAC:26348332	Glyma07g30580	Gm07:35545788-35562487	5.11e-06	0.0163841	11.647	0.997753	1	no	0.653139	0	-1.79769e+308	0.00153058	0.0294419	yes	0	0.233978	1.79769e+308	0.00547779	1	no	PF00225	GO:0003777,GO:0005524,GO:0007018	AT4G21270.1	kinesin 1
PAC:26317047	Glyma13g05310	Gm13:5600634-5605923	6.92932	2.32296	-1.57675	0.0149701	0.109619	no	4.29996	1.21808	-1.81971	0.00153792	0.0295232	yes	10.5726	5.05153	-1.06553	0.0148495	0.129852	no	PF00888,PF10557	GO:0031625,GO:0006511,GO:0031461	AT1G26830.1	cullin 3
PAC:26298488	Glyma06g40790	Gm06:43976715-43980827	1.95604	0.56283	-1.79716	0.0263672	0.155442	no	3.37133	0.871744	-1.95134	0.00154367	0.0295929	yes	3.81874	3.02315	-0.337044	0.541331	0.881335	no	PF00248	GO:0055114,GO:0016491	AT1G60710.1	NAD(P)-linked oxidoreductase superfamily protein
PAC:26293792	Glyma12g03470	Gm12:2290782-2292249	0.508272	0.668442	0.395201	0.710341	0.906549	no	1.73978	0	-1.79769e+308	0.00156251	0.0298505	yes	0.00122059	0.877504	9.48968	0.812057	0.96708	no	PF00313,PF00098	GO:0003676,GO:0008270,GO:0003677,GO:0006355	AT2G21060.1	glycine-rich protein 2B
PAC:26349519	Glyma07g03330	Gm07:2344056-2347702	0	0	0	1	1	no	0.747216	0	-1.79769e+308	0.00156272	0.0298505	yes	0	0	0	1	1	no	PF00069	GO:0004672,GO:0005524,GO:0006468	AT3G15890.1	Protein kinase superfamily protein
PAC:26320475	Glyma05g28770	Gm05:34533825-34541966	1.29314	3.83511	1.56839	0.0241575	0.14727	no	3.10833	7.91711	1.34883	0.00159092	0.0302439	yes	2.93626	2.46449	-0.252691	0.632325	0.917149	no	PF00270,PF00271	GO:0003676,GO:0005524,GO:0008026,GO:0004386	AT2G42520.1	P-loop containing nucleoside triphosphate hydrolases superfamily protein
PAC:26354268	Glyma18g46620	Gm18:56320616-56335183	0.277745	0.581316	1.06556	0.361637	0.700275	no	0	1.91326	1.79769e+308	0.00160203	0.0304067	yes	0	0	0	1	1	no	PF02551	GO:0016291,GO:0006637	AT1G01710.1	Acyl-CoA thioesterase family protein
PAC:26302326	Glyma06g16175	Gm06:12689097-12739908	0.169151	0.503836	1.57464	0.106046	0.379851	no	0	0.572128	1.79769e+308	0.00161307	0.0305799	yes	0	0.388969	1.79769e+308	0.00449783	0.0638393	no	PF00098,PF01751,PF06839,PF01396,PF01131	GO:0003676,GO:0008270,GO:0003677,GO:0003916,GO:0006265,GO:0005694,GO:0003917	AT5G63920.1	topoisomerase 3alpha
PAC:26321612	Glyma05g02740	Gm05:2103120-2109606	0.150195	0.148383	-0.0175163	0.988141	1	no	0.0721514	0.691373	3.26037	0.00161476	0.0305997	yes	0.190985	0.632822	1.72834	0.0469595	0.263753	no	PF00069	GO:0004672,GO:0005524,GO:0006468	AT4G24740.1	FUS3-complementing gene 2
PAC:26289872	Glyma02g08145	Gm02:6375822-6381916	0	0.94037	1.79769e+308	0.00981806	0.0851372	no	0.554494	2.7106	2.28937	0.00161721	0.030634	yes	0.196564	0	-1.79769e+308	0.0382719	1	no	PF00320	GO:0003700,GO:0008270,GO:0043565,GO:0006355	AT3G54810.1	Plant-specific GATA-type zinc finger transcription factor family protein
PAC:26288140	Glyma02g40440	Gm02:45682076-45686253	5.14858	3.53818	-0.541167	0.428579	0.752756	no	3.53042	0.704531	-2.3251	0.00162547	0.0307508	yes	3.95288	5.81051	0.555759	0.300805	0.713301	no	PF00013	GO:0003723	AT2G38610.1	RNA-binding KH domain-containing protein
PAC:26338637	Glyma20g06200	Gm20:7920072-7923554	1.04312	0	-1.79769e+308	0.0220279	0.139469	no	1.25329	6.13614	2.29162	0.00163144	0.0307882	yes	2.62083	2.4013	-0.126212	0.866895	0.979811	no	PF01217	GO:0015031,GO:0008565	AT4G35410.2	Clathrin adaptor complex small chain family protein
PAC:26352790	Glyma16g34086	Gm16:36774650-36776469	0.705366	0.857862	0.282374	0.736398	0.917666	no	0.575876	2.4432	2.08494	0.00163232	0.0307882	yes	0.578905	8.21968	3.82768	1.19997e-09	3.82303e-07	yes	PF01582,PF00931	GO:0043531,GO:0005515,GO:0007165,GO:0005622,GO:0045087,GO:0031224,GO:0004888,GO:0006915,GO:0005524	AT5G17680.1	disease resistance protein (TIR-NBS-LRR class), putative
PAC:26290959	Glyma02g26630	Gm02:27600077-27615003	2.51462	4.3308	0.784291	0.213048	0.551775	no	1.34479	4.25884	1.66308	0.00164547	0.0309362	yes	2.76787	4.69249	0.761576	0.122515	0.462319	no	PF00271,PF00270	GO:0003676,GO:0005524,GO:0008026,GO:0004386	AT2G42520.1	P-loop containing nucleoside triphosphate hydrolases superfamily protein
PAC:26317630	Glyma13g07910	Gm13:8140962-8153289	1.95379	4.37834	1.1641	0.0630564	0.276711	no	14.5172	32.1939	1.14903	0.00164984	0.0309576	yes	3.49794	3.0438	-0.200632	0.666831	0.927048	no	PF01061,PF00005	GO:0005524,GO:0016887,GO:0016020	AT1G17840.1	white-brown complex homolog protein 11
PAC:26297495	Glyma11g10810	Gm11:7689661-7708723	0.583553	0.886727	0.603628	0.433822	0.756865	no	0.989343	0.191401	-2.36987	0.00165408	0.031001	yes	1.39585	0.860731	-0.697506	0.231033	0.636998	no	PF00069	GO:0004672,GO:0005524,GO:0006468	AT3G13530.1	mitogen-activated protein kinase kinase kinase 7
PAC:26303814	Glyma04g05990	Gm04:4571772-4572707	12.9577	32.1829	1.31249	0.0170292	0.118392	no	36.9158	15.6382	-1.23917	0.00167939	0.0313765	yes	39.2032	17.0442	-1.20169	0.00301668	0.0489522	yes	PF04145	GO:0005375,GO:0035434,GO:0016021	AT5G20650.1	copper transporter 5
PAC:26287841	Glyma02g04760	Gm02:3900058-3902004	4.32314	2.07881	-1.05632	0.10881	0.385909	no	4.22031	1.26274	-1.74079	0.00168641	0.0314829	yes	5.99912	3.85773	-0.636999	0.182644	0.568735	no	PF00266	GO:0008152	AT4G35630.1	phosphoserine aminotransferase
PAC:26345054	Glyma10g28890	Gm10:37786206-37789813	1.34769	0.217829	-2.62922	0.0111847	0.0922188	no	1.08432	0.0904382	-3.58372	0.00170665	0.0317367	yes	1.01581	0.756531	-0.425163	0.600846	0.905658	no	PF00262	GO:0005509	AT1G09210.1	calreticulin 1b
PAC:26305490	Glyma04g10693	Gm04:8916083-8937155	3.58007	8.37662	1.22638	0.0311255	0.173218	no	3.82292	9.18825	1.26512	0.0017281	0.0320234	yes	4.89286	2.94502	-0.732402	0.123682	0.464565	no	PF00128,PF02806,PF02922	GO:0003824,GO:0043169,GO:0005975,GO:0004553	AT4G09020.1	isoamylase 3
PAC:26299674	Glyma06g37260	Gm06:39710119-39711559	289.957	692.68	1.25635	0.0421531	0.211703	no	261.98	641.933	1.29296	0.00174561	0.0322852	yes	155.609	426.588	1.45492	0.000534263	0.0152248	yes			AT3G15353.1	metallothionein 3
PAC:26350088	Glyma07g40330	Gm07:44591115-44594138	22.0432	8.8292	-1.31998	0.013612	0.103852	no	16.3916	6.91404	-1.24536	0.00177641	0.0326534	yes	25.9947	26.606	0.0335365	0.927523	0.991816	no	PF02798,PF00647,PF00043	GO:0003746,GO:0006414,GO:0005853,GO:0005515	AT1G09640.1	Translation elongation factor EF1B, gamma chain
PAC:26284385	Glyma14g35220	Gm14:44046704-44048952	0.301274	1.23186	2.03169	0.0184223	0.124893	no	2.97296	8.13564	1.45235	0.00179947	0.0329499	yes	3.89488	3.75703	-0.0519873	0.920792	0.990049	no	PF00201	GO:0016758,GO:0008152	AT1G22360.1	UDP-glucosyl transferase 85A2
PAC:26345227	Glyma10g23470	Gm10:29634502-29642578	1.18909	2.49707	1.07038	0.187001	0.516157	no	0.28845	1.79728	2.63942	0.00180359	0.0330126	yes	1.03049	0.768934	-0.4224	0.608339	0.909032	no	PF05057		AT5G51180.1	alpha/beta-Hydrolases superfamily protein
PAC:26310621	Glyma08g17000	Gm08:12460104-12472870	0.17863	1.14997	2.68655	0.017866	0.122179	no	0.1952	1.54373	2.9834	0.00181624	0.0332059	yes	0.176479	1.96353	3.47588	0.00049275	0.0144025	yes	PF00318	GO:0003735,GO:0006412,GO:0005622,GO:0005840,GO:0015935	AT3G04770.2	40s ribosomal protein SA B
PAC:26316298	Glyma13g23170	Gm13:26624063-26628935	2.16829	2.20171	0.022065	0.97396	0.99603	no	0.689446	2.54864	1.88622	0.00182127	0.0332597	yes	1.02558	2.75223	1.42415	0.0191848	0.151499	no	PF03030	GO:0004427,GO:0009678,GO:0015992,GO:0016020	AT1G15690.1	Inorganic H pyrophosphatase family protein
PAC:26341107	Glyma09g18450	Gm09:22823300-22829678	0.436324	0	-1.79769e+308	0.0305107	0.170755	no	1.38301	0	-1.79769e+308	0.00183202	0.0333922	yes	0	1.08706	1.79769e+308	0.00237613	0.0419567	yes	PF01569	GO:0003824,GO:0016020	AT1G15080.1	lipid phosphate phosphatase 2
PAC:26317642	Glyma13g23630	Gm13:26990786-26993510	3.82544	1.7117	-1.1602	0.179456	0.505923	no	7.3939	1.65361	-2.16072	0.00184671	0.0335788	yes	6.2623	1.47097	-2.08992	0.00530036	0.0708895	no			AT3G47650.1	DnaJ/Hsp40 cysteine-rich domain superfamily protein
PAC:26289009	Glyma02g02790	Gm02:2108020-2112246	1.05871	0.264283	-2.00215	0.0567246	0.257573	no	1.84778	0.190987	-3.27424	0.00185515	0.0336981	yes	4.51191	4.8716	0.110656	0.845635	0.974771	no	PF01582	GO:0005515,GO:0007165,GO:0005622,GO:0045087,GO:0031224,GO:0004888	AT5G17680.1	disease resistance protein (TIR-NBS-LRR class), putative
PAC:26285316	Glyma14g05220	Gm14:3629830-3638064	0.192898	0.294436	0.610116	0.513535	1	no	0.914345	3.13715	1.77864	0.00187164	0.033869	yes	0.729846	0.541513	-0.430596	0.555981	0.887069	no	PF00860	GO:0005215,GO:0006810,GO:0055085,GO:0016020	AT2G05760.1	Xanthine/uracil permease family protein
PAC:26305726	Glyma04g05500	Gm04:4167331-4169630	0.0067036	11.6597	10.7643	0.0141669	0.106314	no	1.98027	6.01727	1.60341	0.00187782	0.0339422	yes	0.752075	4.05729	2.43157	0.00031721	0.0105359	yes	PF00447	GO:0003700,GO:0043565,GO:0006355,GO:0005634	AT2G26150.1	heat shock transcription factor A2
PAC:26330522	Glyma15g09520	Gm15:6821850-6825201	0.299772	0.389158	0.376493	0.722373	1	no	0	0.878528	1.79769e+308	0.00191434	0.0344589	yes	0.711187	0.237617	-1.58159	0.0891815	0.387058	no	PF00657	GO:0016788,GO:0006629	AT1G29670.1	GDSL-like Lipase/Acylhydrolase superfamily protein
PAC:26298571	Glyma06g10650	Gm06:8046833-8049365	0.476052	0.768515	0.690954	0.467146	0.780638	no	0.586983	2.66117	2.18067	0.00193417	0.0347373	yes	0.466053	0.629742	0.434267	0.624002	0.915059	no	PF00244	GO:0019904	AT1G78300.1	general regulatory factor 2
PAC:26291935	Glyma12g36150	Gm12:39217857-39219770	44.9154	61.9788	0.464564	0.383605	0.718002	no	36.0108	79.2201	1.13744	0.00194382	0.0348712	yes	29.0989	45.8856	0.657075	0.0744098	0.34974	no	PF01333	GO:0005506,GO:0009055,GO:0020037,GO:0015979,GO:0031361	ATCG00540.1	photosynthetic electron transfer A
PAC:26317489	Glyma13g10791	Gm13:12944679-12948456	0.0304508	0	-1.79769e+308	0.158655	1	no	0.795165	0	-1.79769e+308	0.00195494	0.034969	yes	0.177059	0.0569343	-1.63686	0.181856	1	no	PF02535	GO:0046873,GO:0030001,GO:0055085,GO:0016020	AT1G05300.1	zinc transporter 5 precursor
PAC:26310144	Glyma08g23120	Gm08:17611698-17614488	0	0	0	1	1	no	1.64655	0	-1.79769e+308	0.00195494	0.034969	yes	1.10156	0	-1.79769e+308	0.00545475	0.0718911	no	PF01073	GO:0003854,GO:0016616,GO:0006694,GO:0055114,GO:0003824,GO:0050662,GO:0044237	AT2G33590.1	NAD(P)-binding Rossmann-fold superfamily protein
PAC:26354803	Glyma18g40690	Gm18:49384186-49404912	4.25723	5.49215	0.367458	0.569711	0.840691	no	3.26461	9.05983	1.47257	0.00196411	0.0350771	yes	10.0778	24.9289	1.30663	0.00130167	0.0280912	yes	PF00248	GO:0055114,GO:0016491	AT2G37770.2	NAD(P)-linked oxidoreductase superfamily protein
PAC:26332262	Glyma15g14000	Gm15:10568140-10574343	0.192781	0	-1.79769e+308	0.0741389	1	no	0.184365	1.76992	3.26305	0.001967	0.0351142	yes	1.854	2.63418	0.506717	0.478788	0.844999	no	PF04116	GO:0005506,GO:0016491,GO:0006633,GO:0055114	AT2G34770.1	fatty acid hydroxylase 1
PAC:26320178	Glyma05g08260	Gm05:8219985-8222377	5.20729	7.16314	0.46006	0.485933	0.792037	no	2.4825	8.23973	1.73081	0.00197218	0.0351557	yes	2.54185	4.33568	0.770379	0.225571	0.630104	no	PF00071	GO:0005525,GO:0007264,GO:0005622	AT5G20010.1	RAS-related nuclear protein-1
PAC:26343758	Glyma10g01280	Gm10:929948-934478	5.13482	2.48085	-1.04948	0.114289	0.396543	no	4.61958	11.4292	1.30689	0.00199038	0.0354271	yes	6.94603	11.8448	0.76999	0.0695773	0.335557	no	PF00069	GO:0004672,GO:0005524,GO:0006468	AT5G26751.1	shaggy-related kinase 11
PAC:26314403	Glyma17g35800	Gm17:39804026-39810838	1.41172	3.52203	1.31896	0.0583987	0.261993	no	4.39412	10.6144	1.27237	0.00202247	0.0358514	yes	6.70659	11.7054	0.803523	0.0522347	0.281998	no	PF00155	GO:0016740,GO:0030170,GO:0009058,GO:0016769	AT4G36480.1	long-chain base1
PAC:26346806	Glyma10g36460	Gm10:44605623-44607567	13.3602	17.0279	0.349956	0.533681	0.818585	no	8.59169	21.4486	1.31987	0.00202921	0.0359309	yes	12.0032	31.1024	1.37361	0.0013214	0.028305	yes	PF00156	GO:0009116	AT1G71750.1	Hypoxanthine-guanine phosphoribosyltransferase
PAC:26336487	Glyma03g05946	Gm03:6173766-6183678	0.0616863	0	-1.79769e+308	0.0703515	1	no	0	0.89855	1.79769e+308	0.00204042	0.0360672	yes	0	0.290123	1.79769e+308	0.0128128	1	no	PF01582,PF07725,PF00931	GO:0043531,GO:0005515,GO:0007165,GO:0005622,GO:0045087,GO:0031224,GO:0004888,GO:0006915,GO:0005524	AT5G17680.1	disease resistance protein (TIR-NBS-LRR class), putative
PAC:26356005	Glyma18g17100	Gm18:17924780-17933864	9.85317	14.9627	0.602706	0.246485	0.59139	no	5.8545	13.2342	1.17666	0.00204068	0.0360672	yes	4.93399	15.4954	1.65101	6.26233e-05	0.00313701	yes	PF00149	GO:0016787	AT1G10430.1	protein phosphatase 2A-2
PAC:26344313	Glyma10g06430	Gm10:5153373-5155263	13.5086	27.2891	1.01445	0.0725342	0.302581	no	18.1361	41.6154	1.19825	0.00204293	0.0360935	yes	18.0047	16.7337	-0.105624	0.813466	0.967431	no			AT5G52970.1	thylakoid lumen 15.0 kDa protein
PAC:26310465	Glyma08g46090	Gm08:45293247-45298328	39.5221	18.3291	-1.10852	0.0342965	0.185106	no	41.1974	18.9438	-1.12083	0.00207172	0.0365346	yes	34.6434	26.7387	-0.373655	0.308511	0.722126	no	PF00254,PF00515	GO:0006457,GO:0005515	AT3G25230.1	rotamase FKBP 1
PAC:26306500	Glyma08g28430	Gm08:22725456-22728471	1.66955	0.550773	-1.59993	0.0698329	0.295631	no	0.981234	0	-1.79769e+308	0.00207463	0.0365589	yes	0.931848	1.48492	0.672223	0.367561	0.771312	no	PF01536	GO:0004014,GO:0006597,GO:0008295	AT3G02470.1	S-adenosylmethionine decarboxylase
PAC:26307076	Glyma08g42150	Gm08:42088275-42113039	0	0	0	1	1	no	0.563245	0.0871735	-2.6918	0.00208394	0.036682	yes	0.48095	0.000160556	-11.5486	0.839675	0.972884	no	PF02364	GO:0003843,GO:0006075,GO:0000148,GO:0016020	AT1G06490.1	glucan synthase-like 7
PAC:26354678	Glyma18g52860	Gm18:61306125-61309923	7.41676	13.9618	0.912622	0.0984875	0.362597	no	82.1025	192.5	1.22936	0.00209501	0.0367825	yes	12.5704	18.5453	0.561022	0.151934	0.51785	no	PF07983,PF00332	GO:0004553,GO:0005975	AT3G55430.1	O-Glycosyl hydrolases family 17 protein
PAC:26310460	Glyma08g06570	Gm08:4712429-4715743	0	0	0	1	1	no	0.284613	2.54849	3.16257	0.00210532	0.0369498	yes	0	1.18034	1.79769e+308	0.0121725	0.115879	no	PF03358		AT4G27270.1	Quinone reductase family protein
PAC:26321381	Glyma05g02730	Gm05:2090766-2093137	7.82815	19.9527	1.34984	0.0119529	0.0958841	no	1.33613	4.40402	1.72076	0.00210841	0.0369905	yes	2.6114	14.1487	2.43777	8.93005e-07	0.000108877	yes	PF00067	GO:0005506,GO:0009055,GO:0016705,GO:0020037,GO:0055114	AT4G13310.1	cytochrome P450, family 71, subfamily A, polypeptide 20
PAC:26329125	Glyma19g34730	Gm19:42331243-42335230	0	0.00955717	1.79769e+308	0.373487	1	no	1.06758	0	-1.79769e+308	0.00211017	0.0370077	yes	0.439949	0.354045	-0.313402	0.746991	0.950189	no	PF04884		AT2G31190.1	Protein of unknown function, DUF647
PAC:26335690	Glyma03g04500	Gm03:4663430-4668618	0.455706	0.564281	0.308309	0.769876	0.930707	no	0.96338	4.1843	2.11881	0.00211223	0.0370303	yes	0.522783	1.25094	1.25872	0.148987	0.512447	no	PF00352	GO:0003677,GO:0006355,GO:0006367,GO:0003702	AT1G55520.1	TATA binding protein 2
PAC:26307091	Glyma08g03060	Gm08:2155251-2162828	0.268554	0	-1.79769e+308	0.0215507	1	no	0.53688	0	-1.79769e+308	0.00211601	0.0370751	yes	0.423323	0.130492	-1.6978	0.0614523	0.31129	no	PF00432	GO:0003824	AT2G07050.1	cycloartenol synthase 1
PAC:26297457	Glyma11g03900	Gm11:2611615-2612860	8.32263	4.65845	-0.837189	0.183487	0.511691	no	7.50593	2.36119	-1.66852	0.00211712	0.0370751	yes	29.1745	29.3845	0.0103446	0.978072	0.99799	no	PF00847	GO:0003700,GO:0006355	AT5G47230.1	ethylene responsive element binding factor 5
PAC:26342901	Glyma09g25470	Gm09:31726267-31730901	2.6945	1.75807	-0.616028	0.344754	0.685794	no	3.73802	8.68646	1.21649	0.0021239	0.037153	yes	0.954653	1.3313	0.479792	0.456836	0.831526	no	PF00501	GO:0003824,GO:0008152	AT3G48990.1	AMP-dependent synthetase and ligase family protein
PAC:26304953	Glyma04g11380	Gm04:9816053-9820112	0.99241	0	-1.79769e+308	0.00929259	0.0828	no	0.751005	0	-1.79769e+308	0.00213349	0.0373072	yes	0	4.45146	1.79769e+308	2.93918e-05	0.00172768	yes	PF00300	GO:0016868,GO:0006096	AT1G22170.1	Phosphoglycerate mutase family protein
PAC:26297908	Glyma11g36170	Gm11:37708042-37709847	4.92247	11.1304	1.17705	0.0809397	0.322286	no	1.43581	0.0543157	-4.72435	0.0021393	0.0373815	yes	0.27569	0.612764	1.15229	0.267142	0.678301	no	PF00403	GO:0046872,GO:0030001	AT4G39700.1	Heavy metal transport/detoxification superfamily protein
PAC:26299812	Glyma06g01510	Gm06:956498-962125	0.449462	2.02163	2.16925	0.00908554	0.0818183	no	0.675297	2.61858	1.95519	0.00215325	0.0375512	yes	0.185152	2.57635	3.79854	1.00546e-05	0.00074381	yes	PF00400	GO:0005515	AT4G34460.1	GTP binding protein beta 1
PAC:26345944	Glyma10g07710	Gm10:6442262-6445952	2.45981	1.48707	-0.726075	0.317495	0.66137	no	3.26221	0.90778	-1.84543	0.00216324	0.0376757	yes	2.10183	0.410039	-2.35781	0.000931057	0.0223365	yes	PF00274	GO:0004332,GO:0006096	AT2G36460.1	Aldolase superfamily protein
PAC:26289532	Glyma02g09230	Gm02:7211048-7215143	1.92859	1.66969	-0.20797	0.794261	0.939983	no	0.594364	2.77187	2.22144	0.00220171	0.0381233	yes	1.42825	1.59223	0.156805	0.830111	0.970328	no	PF00076	GO:0003676	AT1G21320.1	nucleotide binding;nucleic acid binding
PAC:26333023	Glyma03g06285	Gm03:6480791-6481760	0	0.0348372	1.79769e+308	0.308538	1	no	1.55615	0	-1.79769e+308	0.00220338	0.0381385	yes	2.15933	0.0595384	-5.18062	0.000719498	0.0188509	yes	PF01582	GO:0005515,GO:0007165,GO:0005622,GO:0045087,GO:0031224,GO:0004888	AT5G44510.1	target of AVRB operation1
PAC:26338697	Glyma20g06780	Gm20:9318366-9323133	0.0381003	0.0919764	1.27146	0.329951	1	no	0	0.446309	1.79769e+308	0.00223368	0.0384817	yes	0.0600326	0.0789998	0.396104	0.69767	1	no	PF01582,PF00931	GO:0043531,GO:0005515,GO:0007165,GO:0005622,GO:0045087,GO:0031224,GO:0004888,GO:0006915,GO:0005524	AT5G17680.1	disease resistance protein (TIR-NBS-LRR class), putative
PAC:26301696	Glyma06g41404	Gm06:44686411-44690459	0.35277	0	-1.79769e+308	0.015052	1	no	0.70519	0	-1.79769e+308	0.00225329	0.0387459	yes	0.230744	0	-1.79769e+308	0.0188535	1	no	PF01582	GO:0005515,GO:0007165,GO:0005622,GO:0045087,GO:0031224,GO:0004888	AT1G27170.1	transmembrane receptors;ATP binding
PAC:26300885	Glyma06g18110	Gm06:14423382-14433504	275.332	131.442	-1.06675	0.0914079	0.34722	no	186.868	79.677	-1.22978	0.00226433	0.0388695	yes	267.611	228.569	-0.227508	0.652621	0.923627	no	PF00044,PF02800	GO:0016620,GO:0055114	AT1G13440.1	glyceraldehyde-3-phosphate dehydrogenase C2
PAC:26348248	Glyma07g08570	Gm07:7148995-7153794	0.66018	0.642762	-0.0385746	0.965906	0.994377	no	0.795768	0	-1.79769e+308	0.00227115	0.0389242	yes	0.0308389	1.23977	5.32918	0.00193138	0.0366992	yes	PF03881		AT3G61080.1	Protein kinase superfamily protein
PAC:26292417	Glyma12g25500	Gm12:28499720-28508358	0.446703	0.779256	0.80278	0.463469	0.778009	no	0	1.97783	1.79769e+308	0.00227882	0.0390061	yes	0.638857	0.976816	0.612595	0.505588	0.861072	no	PF02575		AT2G24020.1	Uncharacterised BCR, YbaB family COG0718
PAC:26300793	Glyma06g18340	Gm06:14678876-14689698	0	0.182363	1.79769e+308	0.0479727	1	no	0.814643	0.0825788	-3.30233	0.00232503	0.039485	yes	0.284007	0.547597	0.947188	0.282401	0.694084	no			AT3G48380.3	Peptidase C78, ubiquitin fold modifier-specific peptidase 1/ 2
PAC:26297909	Glyma11g36170	Gm11:37708042-37709847	1.06899	1.14949	0.104749	0.907192	0.979025	no	1.2738	0	-1.79769e+308	0.00233696	0.0395521	yes	0.328667	0.314055	-0.0656107	0.946864	1	no	PF00403	GO:0046872,GO:0030001	AT4G39700.1	Heavy metal transport/detoxification superfamily protein
PAC:26327861	Glyma19g35300	Gm19:42848243-42853520	1.84959	0	-1.79769e+308	0.00547831	0.0593936	no	1.08099	0	-1.79769e+308	0.00233887	0.0395521	yes	1.37652	0	-1.79769e+308	0.00308495	0.0495219	yes	PF00790	GO:0006886	AT4G32760.2	ENTH/VHS/GAT family protein
PAC:26304827	Glyma04g05131	Gm04:3865881-3867304	1.40425	0	-1.79769e+308	0.00846811	0.0784088	no	1.33156	0	-1.79769e+308	0.00233887	0.0395521	yes	0.056548	0	-1.79769e+308	0.158655	1	no	PF08491	GO:0004506,GO:0050660,GO:0055114,GO:0016021	AT1G58440.1	FAD/NAD(P)-binding oxidoreductase family protein
PAC:26285070	Glyma14g35510	Gm14:44464473-44465408	0.41631	0.05676	-2.87471	0.0747108	0.308341	no	1.18537	0	-1.79769e+308	0.00233887	0.0395521	yes	1.25813	0.242795	-2.37347	0.00473171	0.0657956	no			AT1G35210.1
PAC:26327310	Glyma19g42330	Gm19:48348876-48355583	2.60767	2.43765	-0.0972719	0.885292	0.97205	no	3.53936	8.67102	1.29271	0.00239704	0.0401866	yes	4.52283	9.0527	1.00112	0.0232296	0.170709	no	PF00557	GO:0009987	AT3G05350.1	Metallopeptidase M24 family protein
PAC:26327955	Glyma19g43370	Gm19:49038174-49039551	0.709527	0.351827	-1.01199	0.318699	0.662309	no	1.46667	0.133065	-3.46234	0.00239999	0.0401866	yes	0.685332	0.721502	0.0742014	0.931252	0.992921	no	PF00036	GO:0005509,GO:0007165,GO:0005578	AT3G22930.1	calmodulin-like 11
PAC:26296553	Glyma11g06960	Gm11:4907302-4912706	1.39136	1.34972	-0.0438368	0.957089	0.991944	no	0	0.994996	1.79769e+308	0.00242349	0.04051	yes	0.903289	0.652994	-0.468117	0.567702	0.893197	no	PF00170,PF07777	GO:0003700,GO:0043565,GO:0046983,GO:0006355,GO:0003677,GO:0006351,GO:0005634	AT4G36730.1	G-box binding factor 1
PAC:26331420	Glyma15g10380	Gm15:7524011-7529066	1.60046	3.5208	1.13742	0.128045	0.423769	no	3.51038	0.86809	-2.01571	0.00245212	0.0409169	yes	4.07684	4.79444	0.23391	0.655042	0.923824	no	PF01764	GO:0004806,GO:0006629	AT5G18640.1	alpha/beta-Hydrolases superfamily protein
PAC:26311891	Glyma17g09280	Gm17:6847743-6849068	46.1928	20.0283	-1.20563	0.0284433	0.163994	no	28.7929	11.3204	-1.34678	0.00245717	0.040979	yes	45.0483	45.6958	0.0205915	0.957277	0.994823	no	PF00828		AT1G70600.1	Ribosomal protein L18e/L15 superfamily protein
PAC:26288153	Glyma02g31971	Gm02:35217695-35218009	193.858	304.564	0.651747	0.20825	0.546069	no	193.184	412.452	1.09425	0.00245885	0.040979	yes	165.868	263.835	0.669604	0.0799216	0.363128	no	PF00401	GO:0046933,GO:0046961,GO:0015986,GO:0045261	ATCG00470.1	ATP synthase epsilon chain
PAC:26337230	Glyma20g06210	Gm20:7937113-7940883	0.233771	0.0283218	-3.04511	0.0574803	1	no	0.678711	0.107557	-2.65769	0.00246151	0.0409882	yes	0.0755486	0	-1.79769e+308	0.0416323	1	no	PF02535	GO:0046873,GO:0030001,GO:0055085,GO:0016020	AT3G12750.1	zinc transporter 1 precursor
PAC:26331168	Glyma15g42380	Gm15:49793160-49795899	9.81517	4.72379	-1.05507	0.0675585	0.289677	no	2.43889	0.633557	-1.94468	0.00246354	0.0409882	yes	5.22151	2.22071	-1.23344	0.0228314	0.168586	no	PF02183,PF00046	GO:0003700,GO:0043565,GO:0006355,GO:0003677,GO:0005634	AT5G06710.1	homeobox from Arabidopsis thaliana
PAC:26354653	Glyma18g44030	Gm18:53613986-53617649	1.73417	6.36e-06	-18.0564	0.99607	0.999433	no	3.70731	1.20537	-1.6209	0.00246693	0.0410058	yes	3.84505	1.7091	-1.16977	0.0268938	0.18659	no	PF03106	GO:0003700,GO:0043565,GO:0006355	AT2G38470.1	WRKY DNA-binding protein 33
PAC:26354722	Glyma18g50900	Gm18:59900304-59906519	0.00894438	0.505486	5.82055	0.218832	0.558866	no	0	1.31792	1.79769e+308	0.00247044	0.0410362	yes	0	0.520233	1.79769e+308	0.0133719	0.121813	no	PF00319,PF01486	GO:0003677,GO:0046983,GO:0003700,GO:0006355,GO:0005634,GO:0043565	AT3G02310.1	K-box region and MADS-box transcription factor family protein
PAC:26288161	Glyma02g03800	Gm02:3019572-3032159	0.309696	0.382863	0.305976	0.749326	1	no	0.703008	2.42681	1.78745	0.00248935	0.041293	yes	1.06564	1.58458	0.572377	0.347714	0.755349	no	PF01602,PF02883	GO:0006886,GO:0016192,GO:0030117,GO:0030131	AT1G60070.1	Adaptor protein complex AP-1, gamma subunit
PAC:26344911	Glyma10g36040	Gm10:44217591-44225737	0.508842	0.48261	-0.0763605	0.940357	0.987599	no	0	1.23925	1.79769e+308	0.00253429	0.0418634	yes	0.445281	1.06333	1.2558	0.140143	0.495324	no	PF00400	GO:0005515	AT2G31300.1	actin-related protein C1B
PAC:26351541	Glyma16g33340	Gm16:36283478-36284789	13.5552	16.9744	0.324517	0.544046	0.825928	no	1.61157	5.37893	1.73885	0.00253601	0.0418634	yes	48.3595	68.3273	0.498663	0.175109	0.555461	no	PF07859	GO:0016787,GO:0008152	AT5G23530.1	carboxyesterase 18
PAC:26318493	Glyma13g05700	Gm13:6048916-6059820	5.12876	1.61161	-1.67011	0.0141857	0.106403	no	4.19853	1.28255	-1.71087	0.00254347	0.0418983	yes	6.90943	5.46238	-0.339037	0.437015	0.819161	no	PF00069,PF02149,PF00627	GO:0004672,GO:0005524,GO:0006468,GO:0005515,GO:0004674	AT3G01090.2	SNF1 kinase homolog 10
PAC:26292435	Glyma12g09731	Gm12:7494539-7497094	214.24	474.893	1.14838	0.0556533	0.254432	no	187.261	427.512	1.19091	0.00254426	0.0418983	yes	149.72	112.795	-0.408554	0.275622	0.686973	no			AT1G08380.1	photosystem I subunit O
PAC:26341814	Glyma09g15150	Gm09:17536844-17543060	0.361933	0.78926	1.12478	0.194496	0.526864	no	0.118247	0.699522	2.56457	0.0025552	0.0420204	yes	0.467953	0.60937	0.380956	0.620664	0.913881	no	PF01545	GO:0008324,GO:0006812,GO:0055085,GO:0016021	AT1G16310.1	Cation efflux family protein
PAC:26334654	Glyma03g25000	Gm03:31938082-31939962	0.207297	0.878971	2.08412	0.021326	0.136772	no	0	0.643971	1.79769e+308	0.00255695	0.0420204	yes	0.0893495	1.20659	3.75533	1.41126e-05	0.000976018	yes	PF00201	GO:0016758,GO:0008152	AT4G01070.1	UDP-Glycosyltransferase superfamily protein
PAC:26332753	Glyma15g34653	Gm15:39178578-39182949	0.727322	0	-1.79769e+308	0.00667919	0.0676551	no	0.517454	0	-1.79769e+308	0.00255695	0.0420204	yes	0.477802	0	-1.79769e+308	0.00459734	0.0647646	no	PF04157		AT5G04920.1	EAP30/Vps36 family protein
PAC:26321919	Glyma05g36690	Gm05:40504298-40508817	0.214314	0	-1.79769e+308	0.0514179	1	no	0.0635481	0.875474	3.78414	0.00259277	0.0424775	yes	0.0913573	0.31018	1.76352	0.14461	1	no	PF00109,PF02801	GO:0009058,GO:0003824	AT5G46290.1	3-ketoacyl-acyl carrier protein synthase I
PAC:26354808	Glyma18g06840	Gm18:5512637-5517771	0.190506	0.298509	0.647939	0.561549	1	no	0	0.704701	1.79769e+308	0.00259807	0.0425351	yes	0	5.08858e-06	1.79769e+308	0.499892	1	no	PF00733	GO:0004066,GO:0006529	AT3G47340.1	glutamine-dependent asparagine synthase 1
PAC:26328626	Glyma19g37951	Gm19:45023786-45027297	0	1.00535	1.79769e+308	0.0165365	0.116352	no	1.28149	0	-1.79769e+308	0.00260005	0.0425531	yes	1.81375	0.332343	-2.44823	0.00976743	0.101916	no			AT3G52740.1
PAC:26336532	Glyma20g30810	Gm20:39491181-39494301	77.9045	41.061	-0.923937	0.0812522	0.323	no	124.708	56.8796	-1.13257	0.00260593	0.0426346	yes	157.465	114.024	-0.465685	0.257436	0.667634	no	PF00297	GO:0003735,GO:0006412,GO:0005622,GO:0005840	AT1G43170.1	ribosomal protein 1
PAC:26314969	Glyma13g28370	Gm13:31406109-31410911	0	0	0	1	1	no	0	0.979585	1.79769e+308	0.00263543	0.0428269	yes	0	0.371824	1.79769e+308	0.0165716	0.138258	no	PF07714	GO:0004672,GO:0005524,GO:0006468	AT5G18910.1	Protein kinase superfamily protein
PAC:26305011	Glyma04g14640	Gm04:14769508-14772055	61.5595	34.7294	-0.825825	0.115773	0.399606	no	71.9953	33.2839	-1.11308	0.00264918	0.0429452	yes	101.772	72.649	-0.486333	0.195122	0.588493	no	PF01294	GO:0003735,GO:0006412,GO:0005622,GO:0005840	AT3G49010.1	breast basic conserved 1
PAC:26320544	Glyma05g11185	Gm05:11474779-11498475	0.570154	0	-1.79769e+308	0.0108692	0.0906506	no	0.452752	0	-1.79769e+308	0.00265334	0.0429518	yes	0	0.0226279	1.79769e+308	0.161769	1	no	PF00570,PF01612	GO:0003676,GO:0005622,GO:0008408,GO:0006139	AT5G35910.1	Polynucleotidyl transferase, ribonuclease H fold protein with HRDC domain
PAC:26302745	Glyma04g10000	Gm04:8269665-8270232	0	1.97726	1.79769e+308	0.0227501	0.141821	no	0	5.97429	1.79769e+308	0.00265588	0.0429518	yes	0	4.99092	1.79769e+308	0.00402034	0.0590437	no	PF01650	GO:0004197,GO:0006508	AT1G62710.1	beta vacuolar processing enzyme
PAC:26353093	Glyma16g32321	Gm16:35526836-35530790	4.7e-05	0.00397013	6.40058	0.986586	1	no	0.124632	0.728786	2.54783	0.0026718	0.043107	yes	0.0332214	0.408857	3.62141	0.00944298	0.0998165	no	PF01582,PF00931	GO:0043531,GO:0005515,GO:0007165,GO:0005622,GO:0045087,GO:0031224,GO:0004888,GO:0006915,GO:0005524	AT5G17680.1	disease resistance protein (TIR-NBS-LRR class), putative
PAC:26314341	Glyma17g34220	Gm17:38089482-38090276	0.128158	0.0699032	-0.874495	0.620655	1	no	1.50917	0.198295	-2.92803	0.00268001	0.0431958	yes	0.123793	0.119465	-0.0513366	0.971614	1	no	PF00011		AT5G12020.1	17.6 kDa class II heat shock protein
PAC:26303337	Glyma04g37030	Gm04:43509222-43512768	29.1231	21.6729	-0.426274	0.415441	0.743229	no	25.1619	10.9916	-1.19484	0.00268555	0.0432704	yes	31.4363	38.0068	0.273824	0.46392	0.836467	no	PF00227	GO:0004298,GO:0051603,GO:0005839	AT3G26340.1	N-terminal nucleophile aminohydrolases (Ntn hydrolases) superfamily protein
PAC:26320996	Glyma05g36580	Gm05:40413635-40418698	1.80705	1.60201	-0.173759	0.815768	0.948689	no	2.97189	0.819823	-1.85799	0.00269013	0.0433003	yes	3.52186	2.49703	-0.496123	0.351543	0.759116	no	PF01204	GO:0004555,GO:0005991	AT4G24040.1	trehalase 1
PAC:26349959	Glyma07g32270	Gm07:37186296-37188393	1.77649	0.912788	-0.960681	0.202432	0.537456	no	2.83678	0.824836	-1.78207	0.00269584	0.0433777	yes	1.88174	1.50935	-0.318141	0.604462	0.907311	no	PF00498	GO:0005515	AT3G02400.1	SMAD/FHA domain-containing protein
PAC:26303525	Glyma04g00980	Gm04:568893-572634	25.0336	23.216	-0.108746	0.83336	0.955446	no	10.8305	23.65	1.12675	0.00269761	0.0433916	yes	8.18908	12.1674	0.571249	0.181289	0.566769	no	PF03152	GO:0006511	AT2G21270.3	ubiquitin fusion degradation 1
PAC:26327592	Glyma19g37100	Gm19:44366338-44368158	171.421	94.169	-0.864216	0.139026	0.44275	no	97.8888	44.9232	-1.12368	0.00270626	0.0434429	yes	73.3782	39.0195	-0.911156	0.0152325	0.131795	no	PF00201	GO:0016758,GO:0008152	AT2G36760.1	UDP-glucosyl transferase 73C2
PAC:26303598	Glyma04g09130	Gm04:7278188-7285719	0	0.548465	1.79769e+308	0.0134508	0.103082	no	0	0.82473	1.79769e+308	0.00271563	0.0435641	yes	0	1.72143	1.79769e+308	0.000486488	0.0142915	yes	PF00579	GO:0000166,GO:0004812,GO:0005524,GO:0006418,GO:0005737,GO:0006412,GO:0006436,GO:0004830	AT2G25840.2	Nucleotidylyl transferase superfamily protein
PAC:26306951	Glyma08g19245	Gm08:14527584-14529347	5.64043	8.89847	0.657751	0.311985	0.656074	no	8.23689	20.2339	1.2966	0.00275708	0.0441253	yes	2.14326	2.06801	-0.0515651	0.941547	0.994182	no	PF00403	GO:0046872,GO:0030001	AT5G02600.1	Heavy metal transport/detoxification superfamily protein
PAC:26327318	Glyma19g01050	Gm19:738803-744963	287.488	705.251	1.29463	0.0728407	0.303258	no	147.052	358.314	1.28489	0.00276414	0.0441772	yes	130.635	84.7577	-0.624123	0.123046	0.463377	no	PF00484	GO:0004089,GO:0008270,GO:0015976	AT3G01500.3	carbonic anhydrase 1
PAC:26301774	Glyma06g01750	Gm06:1109759-1115258	2.50096	5.43268	1.11918	0.0592484	0.264867	no	2.27023	5.70048	1.32825	0.00277301	0.0442753	yes	7.51578	14.6272	0.960655	0.0127245	0.118329	no	PF00083	GO:0022857,GO:0055085,GO:0016021	AT4G35300.1	tonoplast monosaccharide transporter2
PAC:26295472	Glyma11g34560	Gm11:36345158-36352403	0.446443	0.492594	0.141925	0.881829	0.971476	no	0.31803	1.53651	2.27243	0.00277387	0.0442753	yes	1.43263	3.31791	1.21161	0.0484086	0.26875	no	PF12315,PF00412	GO:0008270	AT2G39830.1	DA1-related protein 2
PAC:26351801	Glyma16g07810	Gm16:7071745-7080546	0.154607	0.190486	0.301078	0.824208	1	no	0.922683	0	-1.79769e+308	0.00277847	0.0443192	yes	0.182068	0.496807	1.44821	0.183386	0.569896	no	PF00400	GO:0005515	AT5G14530.1	Transducin/WD40 repeat-like superfamily protein
PAC:26353950	Glyma18g01330	Gm18:692175-695176	1.40619	0	-1.79769e+308	0.0104062	0.0883063	no	1.16332	0	-1.79769e+308	0.00281279	0.0446133	yes	0.477923	0.906563	0.923629	0.296321	0.708117	no	PF00044,PF02800	GO:0016620,GO:0055114	AT3G04120.1	glyceraldehyde-3-phosphate dehydrogenase C subunit 1
PAC:26290862	Glyma02g09750	Gm02:7712683-7719588	0.103803	0	-1.79769e+308	0.0472222	1	no	0.380003	0	-1.79769e+308	0.00282536	0.0447088	yes	0.565183	0.183335	-1.62424	0.0569026	0.297388	no	PF07714	GO:0004672,GO:0005524,GO:0006468	AT5G38210.1	Protein kinase family protein
PAC:26322879	Glyma01g38381	Gm01:50492109-50499655	0.288342	0	-1.79769e+308	0.0301931	1	no	0.394828	0	-1.79769e+308	0.00284816	0.0449463	yes	0	0	0	1	1	no	PF00170,PF07777	GO:0003700,GO:0043565,GO:0046983,GO:0006355,GO:0003677,GO:0006351,GO:0005634	AT4G36730.1	G-box binding factor 1
PAC:26317581	Glyma13g30060	Gm13:32825196-32830556	6.31052	10.3242	0.710198	0.217003	0.556408	no	5.28105	12.5575	1.24965	0.00285083	0.044963	yes	4.60886	7.38651	0.680483	0.156025	0.525236	no	PF00069	GO:0004672,GO:0005524,GO:0006468	AT1G06390.1	GSK3/SHAGGY-like protein kinase 1
PAC:26321831	Glyma05g37410	Gm05:41020417-41023420	0.749141	0.796216	0.0879223	0.912587	0.980257	no	12.4594	5.48971	-1.18243	0.00287171	0.0451938	yes	1.12639	1.99766	0.826599	0.181826	0.567677	no	PF00155	GO:0016740,GO:0030170,GO:0009058,GO:0016769	AT3G61510.1	ACC synthase 1
PAC:26350577	Glyma07g33670	Gm07:38623799-38624006	1033.33	1584.72	0.616938	0.233356	0.577965	no	863.087	1812.94	1.07075	0.00289122	0.0453578	yes	695.657	1230.53	0.822831	0.0280822	0.191641	no	PF00006	GO:0005524	ATCG00480.1	ATP synthase subunit beta
PAC:26337385	Glyma20g26510	Gm20:35953904-35957551	5.40919	4.55764	-0.247125	0.649679	0.879688	no	13.8933	6.45243	-1.10647	0.00291967	0.0457111	yes	8.51697	4.52379	-0.912808	0.0244052	0.176658	no	PF00069,PF00560,PF08263	GO:0004672,GO:0005524,GO:0006468,GO:0005515	AT4G34220.1	Leucine-rich repeat protein kinase family protein
PAC:26300577	Glyma06g09310	Gm06:6846276-6856012	1.96886	1.47136	-0.42021	0.545896	0.827299	no	0.406936	1.64292	2.01339	0.00294263	0.0459987	yes	1.8347	2.33734	0.349321	0.52267	0.871981	no	PF01909,PF04926,PF04928	GO:0016779,GO:0003723,GO:0004652,GO:0043631,GO:0005634,GO:0006351	AT4G32850.5	nuclear poly(a) polymerase
PAC:26336993	Glyma20g29990	Gm20:38764904-38766757	0.761203	0	-1.79769e+308	0.043675	0.216559	no	2.19857	0	-1.79769e+308	0.00295524	0.0460773	yes	0.19642	0.697475	1.8282	0.178653	0.56176	no	PF01158	GO:0003735,GO:0006412,GO:0005622,GO:0005840	AT5G02450.1	Ribosomal protein L36e family protein
PAC:26353524	Glyma16g26220	Gm16:30376178-30381634	2.37326	0.539876	-2.13617	0.0190025	0.127725	no	1.13119	0	-1.79769e+308	0.00300874	0.0467131	yes	5.23004	2.58483	-1.01675	0.0876422	0.383301	no	PF03223	GO:0016820,GO:0015991,GO:0033180	AT1G12840.1	vacuolar ATP synthase subunit C (VATC) / V-ATPase C subunit / vacuolar proton pump C subunit (DET3)
PAC:26318326	Glyma13g19860	Gm13:23333067-23337002	0.937258	0.372334	-1.33185	0.217571	0.557298	no	1.32749	0	-1.79769e+308	0.003023	0.0468585	yes	2.14392	1.29969	-0.722089	0.337223	0.745583	no	PF00069	GO:0004672,GO:0005524,GO:0006468	AT5G18610.1	Protein kinase superfamily protein
PAC:26347234	Glyma10g29750	Gm10:38522782-38524545	14.5226	4.72073	-1.62122	0.00451351	0.0528484	no	5.03116	1.66495	-1.59541	0.0030951	0.0476327	yes	20.6067	11.4312	-0.850141	0.0290551	0.195538	no	PF00097		AT3G05200.1	RING/U-box superfamily protein
PAC:26320232	Glyma05g35970	Gm05:39900454-39907973	72.8911	39.3798	-0.888287	0.0929408	0.350742	no	35.8085	14.7776	-1.27689	0.00309957	0.0476587	yes	69.5093	55.3318	-0.329097	0.384075	0.781976	no	PF00235	GO:0003779,GO:0007010,GO:0015629,GO:0030036	AT4G29350.1	profilin 2
PAC:26294511	Glyma12g16291	Gm12:15463457-15472597	0.616552	0.336142	-0.875151	0.332956	0.67494	no	0.0915094	0.580128	2.66438	0.00310388	0.0476823	yes	0.162993	0.366868	1.17045	0.191316	0.582195	no	PF00766,PF01012		AT1G50940.1	electron transfer flavoprotein alpha
PAC:26305744	Glyma04g06190	Gm04:4738733-4745035	0	0.0513001	1.79769e+308	0.0227501	1	no	0.0385031	0.243897	2.66323	0.00311676	1	no	0.148479	0.154217	0.0547041	0.947755	1	no	PF00512,PF00072,PF02518	GO:0000156,GO:0000160,GO:0006355,GO:0000155,GO:0007165,GO:0016020,GO:0005524	AT5G10720.1	histidine kinase 5
PAC:26347730	Glyma07g19310	Gm07:19180662-19182728	0.408111	1.49532	1.87342	0.066961	0.288035	no	0.130631	1.41144	3.4336	0.003129	0.0479416	yes	0.155488	1.27569	3.0364	0.00934589	0.0991411	no	PF03030	GO:0004427,GO:0009678,GO:0015992,GO:0016020	AT1G15690.2	Inorganic H pyrophosphatase family protein
PAC:26351889	Glyma16g33961	Gm16:36692020-36696860	0.353324	0.299617	-0.237874	0.791042	1	no	0.320858	1.33521	2.05706	0.00313729	0.048007	yes	0.228511	1.04086	2.18744	0.00434222	0.0623342	no	PF00931,PF01582,PF04450	GO:0043531,GO:0005515,GO:0007165,GO:0005622,GO:0045087,GO:0031224,GO:0004888,GO:0006915,GO:0005524	AT5G17680.1	disease resistance protein (TIR-NBS-LRR class), putative
PAC:26356759	Glyma18g45070	Gm18:54814992-54819391	0.146128	0.0265549	-2.46018	0.131409	1	no	0.457505	0	-1.79769e+308	0.00317058	0.0483152	yes	0.307008	0.02278	-3.75244	0.0162621	1	no	PF00067	GO:0005506,GO:0009055,GO:0016705,GO:0020037,GO:0055114	AT5G24900.1	cytochrome P450, family 714, subfamily A, polypeptide 2
PAC:26319082	Glyma13g11090	Gm13:13353725-13356066	2.97673	1.02361	-1.54006	0.0345664	0.186047	no	3.66632	1.13814	-1.68766	0.00318938	0.0485552	yes	5.3074	1.92782	-1.46104	0.00720052	0.0852676	no	PF00234		AT3G22142.1	Bifunctional inhibitor/lipid-transfer protein/seed storage 2S albumin superfamily protein
PAC:26315428	Glyma13g01190	Gm13:896072-902770	2.61891	5.3083	1.01929	0.075031	0.30904	no	1.84631	4.56822	1.30699	0.00319077	0.0485609	yes	0.579063	2.375	2.03613	0.00118108	0.0263013	yes	PF00564,PF07714	GO:0004672,GO:0005524,GO:0006468,GO:0005515	AT5G57610.1	Protein kinase superfamily protein with octicosapeptide/Phox/Bem1p domain
PAC:26334836	Glyma03g29190	Gm03:37141449-37145112	0.583571	0	-1.79769e+308	0.0101375	0.0868504	no	0.701762	0.0953451	-2.87975	0.003194	0.0485707	yes	0.357173	0.20099	-0.829501	0.362155	1	no	PF00447	GO:0003700,GO:0043565,GO:0006355,GO:0005634	AT2G41690.1	heat shock transcription factor B3
PAC:26336627	Glyma20g37600	Gm20:45449618-45452712	14.2769	10.5582	-0.43531	0.401399	0.73169	no	15.6273	7.26311	-1.10541	0.00319501	0.0485707	yes	35.1848	26.9829	-0.38291	0.299386	0.711885	no	PF00403	GO:0046872,GO:0030001	AT5G19090.1	Heavy metal transport/detoxification superfamily protein
PAC:26353988	Glyma18g43460	Gm18:52983820-52987086	11.7744	15.171	0.365665	0.480251	0.788712	no	27.8023	13.2168	-1.07283	0.0032044	0.0486753	yes	28.1621	34.356	0.28681	0.435478	0.818367	no	PF02775,PF02776,PF00205	GO:0000287,GO:0030976,GO:0003824	AT5G54960.1	pyruvate decarboxylase-2
PAC:26302517	Glyma06g14550	Gm06:11419799-11426116	0.13274	0	-1.79769e+308	0.0733489	1	no	0.740547	0	-1.79769e+308	0.0032134	0.04875	yes	0.124391	0	-1.79769e+308	0.0622689	1	no	PF00400	GO:0005515	AT2G40810.1	homolog of yeast autophagy 18C
PAC:26343756	Glyma10g01280	Gm10:929948-934478	1.58708	0.251809	-2.65597	0.00456068	0.0531753	no	1.74866	0.372878	-2.22948	0.00321457	0.04875	yes	2.06847	2.08449	0.0111318	0.985026	0.998869	no	PF00069	GO:0004672,GO:0005524,GO:0006468	AT5G26751.1	shaggy-related kinase 11
PAC:26334742	Glyma03g40880	Gm03:46489345-46498329	0	0	0	1	1	no	0	0.867283	1.79769e+308	0.003219	0.048773	yes	0	0	0	1	1	no	PF00248	GO:0055114,GO:0016491	AT1G60680.1	NAD(P)-linked oxidoreductase superfamily protein
PAC:26327845	Glyma19g07650	Gm19:9152696-9157598	0	0	0	1	1	no	0	0.492533	1.79769e+308	0.0032278	0.0488599	yes	0	0.861928	1.79769e+308	0.00105697	0.0244372	yes	PF01582,PF00931	GO:0043531,GO:0005515,GO:0007165,GO:0005622,GO:0045087,GO:0031224,GO:0004888,GO:0006915,GO:0005524	AT5G36930.2	Disease resistance protein (TIR-NBS-LRR class) family
PAC:26355362	Glyma18g11030	Gm18:9856625-9862835	1.13941	0.000419728	-11.4065	0.842791	0.958011	no	5.22135	1.87685	-1.47611	0.00323201	0.0489081	yes	3.11063	1.39208	-1.15997	0.0464595	0.261736	no	PF00036,PF00069	GO:0004672,GO:0005524,GO:0006468	AT3G20410.1	calmodulin-domain protein kinase 9
PAC:26327810	Glyma19g42990	Gm19:48801101-48811645	0	0	0	1	1	no	0	0.622392	1.79769e+308	0.00324048	0.0489896	yes	0.475604	0	-1.79769e+308	0.00648795	0.0802413	no	PF11816,PF00400	GO:0005515	AT3G05090.1	Transducin/WD40 repeat-like superfamily protein
PAC:26350122	Glyma07g10751	Gm07:8984683-8988173	0.173058	0	-1.79769e+308	0.0309153	1	no	0.438487	0	-1.79769e+308	0.00327184	0.0493701	yes	0	0.106005	1.79769e+308	0.0376726	1	no	PF07714	GO:0004672,GO:0005524,GO:0006468,GO:0003824	AT1G18390.2	Protein kinase superfamily protein
PAC:26287831	Glyma02g34921	Gm02:39556178-39560655	0.398879	1.70554	2.09621	0.0168468	0.117584	no	0.287278	1.4229	2.30832	0.00328114	0.0494947	yes	0.260316	0.717673	1.46306	0.103132	0.420133	no	PF00226,PF07743	GO:0031072,GO:0006457	AT5G06410.1	DNAJ heat shock N-terminal domain-containing protein
PAC:26301830	Glyma06g11060	Gm06:8437751-8439979	6.26285	3.23812	-0.951663	0.235522	0.580714	no	0.265962	2.03134	2.93314	0.00328807	0.0495211	yes	0.633977	1.63236	1.36446	0.126149	0.470172	no			AT4G08690.1	Sec14p-like phosphatidylinositol transfer family protein
PAC:26298215	Glyma11g10981	Gm11:7817932-7830133	1.83021	1.77765	-0.0420336	0.950342	0.990055	no	1.06604	3.11469	1.54683	0.00329957	0.0496161	yes	3.10144	1.81436	-0.773478	0.130549	0.47851	no	PF00397,PF01846	GO:0005515	AT3G19840.1	pre-mRNA-processing protein 40C
PAC:26332136	Glyma15g16260	Gm15:12571495-12573825	31.6434	27.6075	-0.196846	0.704415	0.904224	no	16.9009	36.0887	1.09445	0.00331659	0.0498093	yes	29.5674	70.3237	1.25	0.000829961	0.0206817	yes	PF00847	GO:0003700,GO:0006355	AT3G16770.1	ethylene-responsive element binding protein
PAC:26329861	Glyma15g01460	Gm15:904178-912081	0.0954766	0.321284	1.75063	0.0561014	1	no	0.257299	0	-1.79769e+308	0.00332418	1	yes	0.261365	0.401263	0.618482	0.416346	0.805148	no	PF01061,PF00005,PF08370	GO:0005524,GO:0016887,GO:0016020	AT1G15520.1	pleiotropic drug resistance 12
PAC:26301486	Glyma06g23570	Gm06:20893660-20901017	0.151783	0.459149	1.59695	0.186986	0.516157	no	0.3311	1.70481	2.36427	0.00334317	0.0500691	yes	0.0739771	0.546944	2.88624	0.021014	0.160345	no	PF03357	GO:0015031	AT5G22950.1	SNF7 family protein
PAC:26353768	Glyma16g25010	Gm16:28960181-28963742	0.0541836	0.0590808	0.124832	0.931048	1	no	0.486606	0	-1.79769e+308	0.00338437	0.0504976	yes	0.420212	0.0253343	-4.05195	0.00911942	0.0977806	no	PF01582,PF00931	GO:0043531,GO:0005515,GO:0007165,GO:0005622,GO:0045087,GO:0031224,GO:0004888,GO:0006915,GO:0005524	AT5G17680.1	disease resistance protein (TIR-NBS-LRR class), putative
PAC:26298020	Glyma11g07530	Gm11:5279031-5282540	1.90933	0.406011	-2.23347	0.0578055	0.260459	no	2.13627	0	-1.79769e+308	0.00339358	0.0505997	yes	3.4755	2.99949	-0.212503	0.772595	0.956468	no	PF00719	GO:0000287,GO:0004427,GO:0006796,GO:0005737	AT1G01050.1	pyrophosphorylase 1
PAC:26312313	Glyma17g00820	Gm17:432024-433067	1.30124	2.00674	0.624961	0.50275	0.802115	no	0.715646	3.81676	2.41503	0.00340278	0.050642	yes	0	0	0	1	1	no	PF00203	GO:0003735,GO:0006412,GO:0005840	AT5G09500.1	Ribosomal protein S19 family protein
PAC:26294578	Glyma12g16450	Gm12:15730001-15734533	4.67976	1.70778	-1.45431	0.0175106	0.120503	no	7.77569	16.3815	1.07502	0.00342504	0.0508151	yes	3.73126	5.72213	0.616889	0.151208	0.516438	no	PF01582,PF00560,PF00931	GO:0005515,GO:0043531,GO:0007165,GO:0005622,GO:0045087,GO:0031224,GO:0004888,GO:0006915,GO:0005524	AT5G17680.1	disease resistance protein (TIR-NBS-LRR class), putative
PAC:26292539	Glyma12g28990	Gm12:32373984-32378846	14.1394	7.8117	-0.856012	0.143145	0.450186	no	19.9867	8.53363	-1.22781	0.00344681	0.0510588	yes	13.9884	12.0152	-0.219362	0.606751	0.908461	no	PF00584	GO:0006605,GO:0006886,GO:0016020	AT4G24920.1	secE/sec61-gamma protein transport protein
PAC:26314033	Glyma17g36130	Gm17:40145943-40151773	0.670972	2.05e-06	-18.3186	0.998749	0.999864	no	0.411711	0.0789926	-2.38184	0.00347708	0.0513702	yes	0.400972	0.774047	0.948921	0.225864	0.630553	no	PF08235,PF04571		AT5G42870.1	phosphatidic acid phosphohydrolase 2
PAC:26296602	Glyma11g03750	Gm11:2506472-2518963	0	0.000265914	1.79769e+308	0.492412	1	no	0.431251	0	-1.79769e+308	0.00347751	0.0513702	yes	0.0887417	0.575845	2.698	0.0103609	0.105678	no	PF00488,PF05192,PF05190	GO:0005524,GO:0030983,GO:0006298	AT4G17380.1	MUTS-like protein 4
PAC:26320702	Glyma05g03140	Gm05:2408425-2412750	0.255652	0.83666	1.71046	0.157043	0.474064	no	0	1.78708	1.79769e+308	0.00351077	0.0516151	yes	0.158369	0.204595	0.369477	0.785332	1	no	PF00406,PF05191	GO:0005524,GO:0019205,GO:0006139,GO:0004017	AT5G63400.1	adenylate kinase 1
PAC:26335786	Glyma03g22120	Gm03:28100312-28104905	0.305139	0.253591	-0.266961	0.783885	1	no	0	0.549034	1.79769e+308	0.00351157	0.0516151	yes	0	0.230959	1.79769e+308	0.0146965	1	no	PF00931,PF01582	GO:0005524,GO:0006810,GO:0005622,GO:0043531,GO:0005515,GO:0007165,GO:0045087,GO:0031224,GO:0004888,GO:0006915	AT5G36930.2	Disease resistance protein (TIR-NBS-LRR class) family
PAC:26329476	Glyma15g05940	Gm15:4225803-4228831	0	0	0	1	1	no	0.436676	0	-1.79769e+308	0.00351436	0.0516151	yes	0.224928	0.126428	-0.831149	0.402841	1	no	PF00656	GO:0004197,GO:0006508	AT1G02170.1	metacaspase 1
PAC:26331905	Glyma15g23435	Gm15:22777925-22781467	0	0.131384	1.79769e+308	0.0829509	1	no	0	0.5472	1.79769e+308	0.0035145	0.0516151	yes	0.0966	0.611487	2.66223	0.021746	0.164225	no	PF07983		AT1G29380.1	Carbohydrate-binding X8 domain superfamily protein
PAC:26322875	Glyma01g38381	Gm01:50492109-50499655	0.482953	0.567491	0.232716	0.806869	0.944779	no	0	0.445941	1.79769e+308	0.00351483	0.0516151	yes	0.200017	0	-1.79769e+308	0.0240062	1	no	PF07777,PF00170	GO:0003700,GO:0043565,GO:0046983,GO:0006355,GO:0003677,GO:0006351,GO:0005634	AT4G36730.1	G-box binding factor 1
PAC:26309338	Glyma08g16715	Gm08:12245353-12249566	11.6254	13.8213	0.249616	0.631819	0.870645	no	7.83115	16.7064	1.0931	0.0035189	0.0516151	yes	6.15852	7.4995	0.28421	0.506949	0.861649	no	PF02364	GO:0003843,GO:0006075,GO:0000148,GO:0016020	AT5G13000.1	glucan synthase-like 12
PAC:26316615	Glyma13g16950	Gm13:20811386-20813635	0.432038	0.0336506	-3.68245	0.0197492	0.130274	no	0.730256	2.74615	1.91094	0.00351919	0.0516151	yes	0.299051	0.432729	0.533072	0.532257	0.876781	no	PF00724	GO:0010181,GO:0016491,GO:0055114	AT2G06050.1	oxophytodienoate-reductase 3
PAC:26287652	Glyma02g01100	Gm02:822823-829317	7.38166	3.99311	-0.886433	0.0929837	0.350742	no	9.50431	4.47266	-1.08745	0.00352811	0.0516726	yes	25.3238	19.9041	-0.347428	0.354363	0.760766	no	PF00664,PF00005	GO:0005524,GO:0016887,GO:0042626,GO:0006810,GO:0055085,GO:0016021	AT2G47000.1	ATP binding cassette subfamily B4
PAC:26284394	Glyma14g13480	Gm14:13038618-13043907	3.25439	5.2335	0.685387	0.288781	0.634686	no	5.5372	1.8848	-1.55474	0.0035759	0.0521783	yes	3.1982	2.61518	-0.290353	0.615196	0.911464	no	PF00155	GO:0016740,GO:0030170,GO:0009058,GO:0016769,GO:0008483,GO:0006520	AT4G31990.1	aspartate aminotransferase 5
PAC:26351754	Glyma16g27460	Gm16:31483739-31487529	0.350841	0.0728571	-2.26767	0.0167061	1	no	0.286862	0	-1.79769e+308	0.00358574	1	yes	0.356666	0.0156368	-4.51156	0.00346743	1	no	PF06813,PF07690	GO:0055085,GO:0016021	AT2G39210.1	Major facilitator superfamily protein
PAC:26341548	Glyma09g27380	Gm09:34191077-34197302	2.00887	0.932862	-1.10665	0.131578	0.429784	no	2.79766	0.867109	-1.68993	0.00358734	0.0522511	yes	3.71764	1.32296	-1.49061	0.00841999	0.0931873	no	PF01154,PF08540	GO:0004421,GO:0008299	AT4G11820.2	hydroxymethylglutaryl-CoA synthase / HMG-CoA synthase / 3-hydroxy-3-methylglutaryl coenzyme A synthase
PAC:26303211	Glyma04g35080	Gm04:41363213-41372707	7.95679	5.99136	-0.409302	0.455926	0.773361	no	13.3179	6.06494	-1.13481	0.00358987	0.0522537	yes	16.9846	15.7861	-0.105573	0.777942	0.958107	no	PF00860	GO:0005215,GO:0006810,GO:0055085,GO:0016020	AT5G62890.1	Xanthine/uracil permease family protein
PAC:26296925	Glyma11g37380	Gm11:38511512-38513709	1.59319	0.897701	-0.827614	0.348061	0.688678	no	2.59616	0.500334	-2.37541	0.00359743	0.0523326	yes	0.974046	0.978911	0.00718781	0.992508	0.999379	no	PF02301	GO:0007067	AT3G25980.1	DNA-binding HORMA family protein
PAC:26333607	Glyma03g42140	Gm03:47422430-47424595	10.5296	4.2352	-1.31395	0.0199021	0.130868	no	17.9689	8.39459	-1.09797	0.00359988	0.0523381	yes	6.23605	1.95578	-1.67289	0.00117429	0.0262356	yes	PF08392,PF08541	GO:0016746,GO:0009058,GO:0016747,GO:0006633,GO:0016020,GO:0008610	AT1G01120.1	3-ketoacyl-CoA synthase 1
PAC:26339082	Glyma20g10833	Gm20:15046762-15053109	1.08e-05	0.35376	15.0003	0.99143	1	no	0.323333	0	-1.79769e+308	0.00367558	0.0532262	yes	1.62671	0.827562	-0.975014	0.100046	0.413735	no	PF01582,PF07725,PF00560,PF00931	GO:0005515,GO:0043531,GO:0007165,GO:0005622,GO:0045087,GO:0031224,GO:0004888,GO:0006915,GO:0005524	AT5G17680.1	disease resistance protein (TIR-NBS-LRR class), putative
PAC:26324853	Glyma01g42140	Gm01:53461593-53472526	0.627019	0.409819	-0.613523	0.500502	0.800713	no	0.48053	0	-1.79769e+308	0.00373212	0.0536782	yes	0.26733	0.780087	1.54502	0.0666656	0.326088	no	PF00995	GO:0006904,GO:0016192	AT1G12360.1	Sec1/munc18-like (SM) proteins superfamily
PAC:26297280	Glyma11g13070	Gm11:9325682-9327781	9.7023	16.9623	0.805935	0.123963	0.415966	no	22.0912	10.4645	-1.07797	0.00374164	0.0537587	yes	63.0887	26.3426	-1.25998	0.000770238	0.0196839	yes	PF00067	GO:0005506,GO:0009055,GO:0016705,GO:0020037,GO:0055114	AT5G42650.1	allene oxide synthase
PAC:26357155	Glyma18g08080	Gm18:6828696-6832158	13.316	6.43094	-1.05006	0.0752556	0.309742	no	16.5609	6.92402	-1.2581	0.00375279	0.0538707	yes	21.0372	14.2176	-0.565263	0.164388	0.537967	no	PF00013	GO:0003723	AT3G13230.1	RNA-binding KH domain-containing protein
PAC:26342043	Glyma09g38110	Gm09:43560411-43566644	3.58792	8.31	1.2117	0.0475477	0.228795	no	4.77041	11.2011	1.23146	0.00375701	0.053899	yes	1.25894	5.45348	2.11497	0.000735765	0.0191589	yes	PF00306,PF00006,PF02874	GO:0005524,GO:0016820,GO:0015991,GO:0033178,GO:0046933,GO:0046961,GO:0015992,GO:0046034,GO:0016469	AT4G38510.5	ATPase, V1 complex, subunit B protein
PAC:26294671	Glyma12g04290	Gm12:2819098-2825514	0.000119274	0.660979	12.4361	0.915011	0.980825	no	0.32303	0	-1.79769e+308	0.0037656	0.0539412	yes	0	0.497049	1.79769e+308	0.00269732	0.04584	yes	PF00400,PF04053,PF06957	GO:0005515,GO:0005198,GO:0006886,GO:0016192,GO:0030117,GO:0030126	AT1G62020.1	Coatomer, alpha subunit
PAC:26357296	Glyma18g01660	Gm18:928582-939163	0.00346233	0	-1.79769e+308	0.417668	1	no	0	0.679078	1.79769e+308	0.00378046	0.0541054	yes	1.26934	0.613004	-1.05011	0.16255	0.534339	no	PF00782	GO:0008138,GO:0006470	AT3G55270.1	mitogen-activated protein kinase phosphatase 1
PAC:26295067	Glyma11g05931	Gm11:4174306-4180769	2.41495	4.64678	0.944242	0.197585	0.531374	no	0.293066	1.85247	2.66015	0.00379393	0.054217	yes	1.45045	2.77174	0.934289	0.171656	0.549997	no	PF01764	GO:0004806,GO:0006629	AT5G42930.1	alpha/beta-Hydrolases superfamily protein
PAC:26336351	Glyma03g33270	Gm03:40903617-40908043	9.80977	19.1424	0.964477	0.0682562	0.291671	no	8.88198	18.9931	1.09652	0.00379812	0.0542607	yes	8.90237	23.7084	1.41314	0.000303408	0.0102235	yes	PF00098	GO:0003676,GO:0008270	AT3G53500.2	RNA-binding (RRM/RBD/RNP motifs) family protein with retrovirus zinc finger-like domain
PAC:26345490	Glyma10g38370	Gm10:46155649-46158669	0.593263	0.528732	-0.166137	0.872659	0.968867	no	1.05705	0	-1.79769e+308	0.00380143	0.0542916	yes	2.88543	2.28089	-0.33919	0.604852	0.907408	no	PF01113,PF05173	GO:0008839,GO:0009089,GO:0055114,GO:0070402	AT5G52100.1	Dihydrodipicolinate reductase, bacterial/plant
PAC:26304317	Glyma04g03780	Gm04:2762653-2764820	6.13138	1.77166	-1.79111	0.0059387	0.0626302	no	4.56716	1.57064	-1.53994	0.0038088	0.0543807	yes	7.90131	3.64852	-1.11478	0.0169748	0.139912	no	PF00067	GO:0005506,GO:0009055,GO:0016705,GO:0020037,GO:0055114	AT4G31940.1	cytochrome P450, family 82, subfamily C, polypeptide 4
PAC:26325783	Glyma01g44200	Gm01:54939715-54947160	2.15589	0.471886	-2.19177	0.0114887	0.0938955	no	0.657663	0	-1.79769e+308	0.00385103	0.054849	yes	0.626603	0.0965839	-2.6977	0.013365	0.121774	no	PF09737		AT4G10180.1	light-mediated development protein 1 / deetiolated1 (DET1)
PAC:26310719	Glyma08g23310	Gm08:17787730-17791161	2.29595	0	-1.79769e+308	0.0058212	0.061662	no	1.07447	0	-1.79769e+308	0.00385268	0.054849	yes	1.48273	0.920622	-0.687571	0.400263	0.792714	no	PF01370	GO:0016491,GO:0008152,GO:0003854,GO:0016616,GO:0006694,GO:0055114,GO:0003824,GO:0050662,GO:0044237,GO:0009058	AT1G15950.1	cinnamoyl coa reductase 1
PAC:26291684	Glyma12g23331	Gm12:25709915-25713363	42.3487	18.2221	-1.21663	0.0236736	0.145252	no	26.5766	11.7598	-1.17629	0.00385308	0.054849	yes	33.0395	15.2015	-1.11998	0.00523261	0.0703011	no	PF00085	GO:0045454,GO:0015035,GO:0009055,GO:0006662	AT3G15360.1	thioredoxin M-type 4
PAC:26331707	Glyma15g00780	Gm15:468552-472866	0	0	0	1	1	no	0.863782	0	-1.79769e+308	0.0038648	0.054983	yes	0.355224	0.65844	0.890323	0.364942	0.768732	no	PF00180	GO:0016616,GO:0055114,GO:0051287,GO:0000287,GO:0009098,GO:0005737,GO:0003862	AT1G80560.1	isopropylmalate dehydrogenase 2
PAC:26323143	Glyma01g38920	Gm01:50914354-50920765	3.18666	1.04224	-1.61235	0.0171017	0.118611	no	3.47483	1.22655	-1.50234	0.00387571	0.0551139	yes	4.62445	1.57672	-1.55236	0.00248648	0.0432264	yes	PF00069,PF00008	GO:0005515,GO:0004672,GO:0005524,GO:0006468	AT2G23450.1	Protein kinase superfamily protein
PAC:26306638	Glyma08g09250	Gm08:6611763-6613087	0.788267	0	-1.79769e+308	0.00853982	0.078802	no	0.531092	0	-1.79769e+308	0.00390086	0.0552985	yes	1.19524	0.128118	-3.22176	0.00027344	0.0095036	yes	PF05678		AT4G39720.1	VQ motif-containing protein
PAC:26285740	Glyma14g00986	Gm14:520505-523637	0.156313	0.564584	1.85275	0.113468	0.395195	no	0.677672	0	-1.79769e+308	0.00390937	0.055353	yes	0.254175	0.425346	0.742811	0.464438	0.836747	no	PF00069	GO:0004672,GO:0005524,GO:0006468	AT5G55560.1	Protein kinase superfamily protein
PAC:26356932	Glyma18g03220	Gm18:2142216-2145180	101.848	272.805	1.42146	0.0162619	0.115726	no	89.711	192.65	1.10263	0.00398677	0.0559343	yes	80.7372	50.2419	-0.684342	0.0653881	0.322913	no	PF00504	GO:0016020,GO:0009765	AT2G40100.1	light harvesting complex photosystem II
PAC:26284900	Glyma14g36140	Gm14:45285658-45293206	1.48588	0.507106	-1.55095	0.0498802	0.23623	no	0.727945	2.16591	1.57307	0.00398787	0.0559343	yes	0.540666	0.987505	0.86905	0.210462	0.60997	no	PF07714	GO:0004672,GO:0005524,GO:0006468	AT4G24480.1	Protein kinase superfamily protein
PAC:26325824	Glyma01g11870	Gm01:15195053-15195880	69.9663	59.2808	-0.239096	0.643452	0.876382	no	78.8268	80.7238	0.034307	0.923751	0.992944	no	95.6804	4.64778	-4.36361	0	0	yes	PF00197	GO:0004866	AT1G73260.1	kunitz trypsin inhibitor 1
PAC:26291065	Glyma02g39320	Gm02:44573639-44579555	0	0.753165	1.79769e+308	0.00955614	0.0839512	no	1.35164	1.81856	0.428085	0.49499	0.842958	no	2.19885	25.8252	3.55396	3.42837e-13	2.12777e-10	yes	PF00733	GO:0004066,GO:0006529	AT3G47340.1	glutamine-dependent asparagine synthase 1
PAC:26296217	Glyma11g11020	Gm11:7847143-7850843	11.59	7.84389	-0.563245	0.286572	0.632495	no	12.9016	13.7735	0.0943417	0.797068	0.963911	no	34.5375	5.06185	-2.77043	3.41056e-11	1.55226e-08	yes	PF01565	GO:0008762,GO:0016491,GO:0050660,GO:0055114	AT3G19820.1	cell elongation protein / DWARF1 / DIMINUTO (DIM)
PAC:26297923	Glyma11g31330	Gm11:32426181-32427777	0.183894	0.0501407	-1.87482	0.2451	1	no	0.26203	0.190012	-0.463639	0.640827	1	no	34.0761	4.24924	-3.00348	1.6945e-09	5.19094e-07	yes	PF02798,PF00043	GO:0005515	AT1G78380.1	glutathione S-transferase TAU 19
PAC:26346121	Glyma10g11670	Gm10:11888875-11894722	2.99491	2.49002	-0.266354	0.717728	0.909841	no	2.17196	2.09716	-0.0505581	0.937485	0.994365	no	8.97664	0.232211	-5.27267	5.4884e-09	1.49026e-06	yes	PF08241,PF08498	GO:0008168,GO:0008610,GO:0008152,GO:0006694	AT5G13710.1	sterol methyltransferase 1
PAC:26353183	Glyma16g08460	Gm16:7860157-7865392	0.387423	0	-1.79769e+308	0.0265588	1	no	0.193628	0	-1.79769e+308	0.0279136	1	no	6.87053	0.32461	-4.40365	8.63963e-09	2.23178e-06	yes	PF00390,PF03949	GO:0016616,GO:0055114,GO:0051287	AT1G79750.1	NADP-malic enzyme 4
PAC:26336255	Glyma03g07121	Gm03:7458626-7491220	0.00281115	3.55638	10.305	0.0177028	0.121404	no	0.00230125	10.5624	12.1642	0.0050204	0.0650553	no	0	11.938	1.79769e+308	1.22974e-08	2.99836e-06	yes	PF01582,PF00931	GO:0043531,GO:0005515,GO:0007165,GO:0005622,GO:0045087,GO:0031224,GO:0004888,GO:0006915,GO:0005524	AT5G36930.2	Disease resistance protein (TIR-NBS-LRR class) family
PAC:26313514	Glyma17g10990	Gm17:8262699-8267178	5.54058	8.22679	0.570291	0.363253	0.701787	no	3.34901	1.61265	-1.0543	0.104942	0.430444	no	25.0283	0	-1.79769e+308	8.14029e-08	1.46799e-05	yes	PF00834	GO:0004750,GO:0005975	AT5G61410.1	D-ribulose-5-phosphate-3-epimerase
PAC:26285868	Glyma14g37170	Gm14:46444639-46446280	0.750758	2.74819	1.87206	0.0151608	0.110572	no	0.350265	1.38774	1.98622	0.00646025	0.0765251	no	0.285928	4.08705	3.83734	8.61009e-08	1.54687e-05	yes	PF00201	GO:0016758,GO:0008152	AT1G07250.1	UDP-glucosyl transferase 71C4
PAC:26345388	Glyma10g04430	Gm10:3415476-3423859	5.25638	3.88228	-0.437164	0.45841	0.775096	no	5.88606	6.82483	0.21349	0.596392	0.893746	no	0.352992	5.20764	3.88292	1.32433e-07	2.25226e-05	yes	PF00069	GO:0004672,GO:0005524,GO:0006468	AT4G28540.1	casein kinase I-like 6
PAC:26310739	Glyma08g45550	Gm08:44890646-44891497	16.8177	13.1036	-0.360021	0.534843	0.819403	no	42.8161	64.2255	0.584993	0.105265	0.431171	no	19.878	2.40456	-3.04732	1.70345e-07	2.76891e-05	yes	PF00197	GO:0004866	AT1G73260.1	kunitz trypsin inhibitor 1
PAC:26303884	Glyma04g05250	Gm04:4004243-4009435	0.00108578	4.97897	12.1629	0.71438	0.908261	no	1.58223	4.26966	1.43216	0.015195	0.130185	no	0.0934726	4.79703	5.68145	3.97376e-07	5.6184e-05	yes	PF01650	GO:0004197,GO:0006508	AT4G32940.1	gamma vacuolar processing enzyme
PAC:26310529	Glyma08g20830	Gm08:15811469-15819531	2.89749	4.09209	0.498036	0.424787	0.749873	no	4.92827	5.83582	0.243854	0.552313	0.875107	no	0.791092	6.50368	3.03934	4.39527e-07	6.07068e-05	yes	PF00400	GO:0005515,GO:0008601,GO:0007165,GO:0000159	AT1G17720.1	Protein phosphatase 2A, regulatory subunit PR55
PAC:26286861	Glyma14g14320	Gm14:14226879-14231996	0.150626	0.291748	0.953755	0.324808	1	no	0.044079	0.0830257	0.913467	0.433918	1	no	0.051736	1.2683	4.61559	4.95117e-07	6.60023e-05	yes	PF07714	GO:0004672,GO:0005524,GO:0006468	AT4G32250.1	Protein kinase superfamily protein
PAC:26334545	Glyma03g04990	Gm03:5211725-5218698	0.332003	0.361556	0.123024	0.891478	1	no	0.307333	1.11423	1.85818	0.010416	0.102704	no	0.500327	4.6741	3.22375	5.09173e-07	6.721e-05	yes	PF00202	GO:0008483,GO:0030170	AT3G08860.1	PYRIMIDINE 4
PAC:26332494	Glyma15g28840	Gm15:31539654-31549065	8.30846	0.000916226	-13.1466	0.598209	0.854911	no	5.6867	3.78806	-0.586133	0.164965	0.540018	no	8.13984	1.32889	-2.61478	5.60662e-07	7.30068e-05	yes	PF07714,PF08276,PF01453	GO:0004672,GO:0005524,GO:0006468,GO:0005529	AT4G21390.1	S-locus lectin protein kinase family protein
PAC:26302802	Glyma04g40650	Gm04:46639629-46641783	38.1032	29.6783	-0.360502	0.485446	0.791923	no	18.5253	22.4268	0.27573	0.455308	0.820875	no	39.6345	10.3566	-1.93621	1.33624e-06	0.00015277	yes	PF02482	GO:0005488,GO:0044238	AT5G24490.1	30S ribosomal protein, putative
PAC:26330154	Glyma15g42330	Gm15:49730874-49750349	2.87162	3.21215	0.161676	0.767168	0.92958	no	3.4932	2.52828	-0.466394	0.237104	0.637528	no	0	2.14378	1.79769e+308	1.88613e-06	0.000200302	yes	PF04652,PF02364	GO:0003843,GO:0006075,GO:0000148,GO:0016020	AT2G31960.1	glucan synthase-like 3
PAC:26311055	Glyma17g10050	Gm17:7524022-7526123	0.449602	1.2481	1.47301	0.0990917	0.363767	no	1.16564	3.80277	1.70593	0.00775464	0.0854387	no	2.69443	16.3275	2.59926	1.96048e-06	0.000207277	yes	PF02704		AT5G14920.1	Gibberellin-regulated family protein
PAC:26311420	Glyma17g36580	Gm17:40543989-40547199	23.8504	13.5029	-0.820741	0.148526	0.459385	no	18.5942	12.0537	-0.625378	0.144869	0.510329	no	35.519	7.34879	-2.27301	2.03432e-06	0.000214137	yes	PF00380	GO:0003735,GO:0006412,GO:0005622,GO:0005840	AT1G74970.1	ribosomal protein S9
PAC:26327710	Glyma19g29180	Gm19:36747959-36753045	24.4966	57.5796	1.23297	0.0243084	0.147873	no	71.743	63.3152	-0.180286	0.643826	0.913781	no	18.0376	65.4058	1.85841	2.04596e-06	0.000214889	yes	PF01717,PF08267	GO:0003871,GO:0009086,GO:0008270,GO:0008652	AT5G17920.1	Cobalamin-independent synthase family protein
PAC:26334630	Glyma03g33460	Gm03:41007560-41012795	3.73247	4.46409	0.258236	0.666204	0.886924	no	3.01311	4.49399	0.576745	0.208618	0.605231	no	1.24962	7.95027	2.66952	2.27095e-06	0.000233893	yes	PF00573	GO:0003735,GO:0006412,GO:0005840	AT3G09630.1	Ribosomal protein L4/L1 family
PAC:26343215	Glyma09g30810	Gm09:37617668-37631032	2.98535	0.857177	-1.80024	0.0116351	0.0947847	no	1.99148	2.12519	0.0937554	0.851763	0.978624	no	0.158591	2.45416	3.95184	2.40313e-06	0.000243312	yes	PF07714	GO:0004672,GO:0005524,GO:0006468	AT1G73660.1	protein tyrosine kinase family protein
PAC:26319646	Glyma05g38490	Gm05:41832809-41834790	79.5653	90.2548	0.181864	0.734627	0.917042	no	132.89	158.917	0.258048	0.493164	0.842079	no	69.2971	19.1792	-1.85325	2.46527e-06	0.000247533	yes	PF00550	GO:0048037	AT4G25050.1	acyl carrier protein 4
PAC:26344295	Glyma10g30880	Gm10:39467542-39473066	6.74221	6.44448	-0.0651562	0.913981	0.980813	no	8.42881	4.4264	-0.929195	0.0432522	0.256458	no	6.73293	26.2004	1.96028	3.63783e-06	0.000338226	yes	PF01212	GO:0016740,GO:0030170,GO:0009058,GO:0016829,GO:0006520	AT1G08630.1	threonine aldolase 1
PAC:26351012	Glyma16g27995	Gm16:31953083-31954592	160.478	98.8054	-0.699712	0.21772	0.557495	no	183.606	113.418	-0.694958	0.0772543	0.363767	no	232.648	61.1475	-1.92778	3.75456e-06	0.000347054	yes	PF00504	GO:0016020,GO:0009765	AT2G34430.1	light-harvesting chlorophyll-protein complex II subunit B1
PAC:26314355	Glyma17g36385	Gm17:40344483-40350237	1.03987	2.65e-06	-18.5841	0.998465	0.999864	no	0.618383	3.1e-06	-17.6058	0.998207	0.999786	no	0.977826	0.0760399	-3.68475	3.794e-06	0.000349348	yes	PF00069	GO:0004672,GO:0005524,GO:0006468	AT5G66850.1	mitogen-activated protein kinase kinase kinase 5
PAC:26331206	Glyma15g06390	Gm15:4522892-4524268	0.253478	0.118465	-1.09739	0.325549	1	no	0.0590503	0.0374502	-0.656971	0.710031	1	no	0.28058	3.31588	3.56291	4.23532e-06	0.00038189	yes	PF00201	GO:0016758,GO:0008152	AT5G17030.1	UDP-glucosyl transferase 78D3
PAC:26352267	Glyma16g04770	Gm16:4068070-4074865	10.4909	15.2618	0.540791	0.309314	0.652866	no	18.6766	11.6242	-0.684103	0.0691778	0.340845	no	14.1706	3.21262	-2.14107	4.529e-06	0.00040562	yes	PF01150	GO:0016787	AT5G18280.1	apyrase 2
PAC:26295194	Glyma11g03070	Gm11:2014913-2017743	51.4126	46.9031	-0.132437	0.805967	0.944565	no	29.1272	40.7497	0.484425	0.179828	0.562897	no	10.4262	34.9499	1.74507	4.58431e-06	0.000409494	yes	PF00155	GO:0016740,GO:0030170,GO:0009058,GO:0016769	AT1G62960.1	ACC synthase 10
PAC:26299105	Glyma06g14140	Gm06:11148577-11150866	24.1775	16.4229	-0.557958	0.288896	0.634827	no	13.4228	13.6629	0.0255709	0.947019	0.995773	no	18.0965	3.9132	-2.20929	4.86992e-06	0.000430183	yes	PF02482	GO:0005488,GO:0044238	AT5G24490.1	30S ribosomal protein, putative
PAC:26305308	Glyma04g01640	Gm04:1088616-1090419	14.0089	6.08118	-1.20392	0.0380524	0.198564	no	10.4401	4.10079	-1.34816	0.00450954	0.0607712	no	24.963	6.18534	-2.01287	4.94966e-06	0.00043642	yes	PF00112,PF08246	GO:0008234,GO:0006508	AT1G20850.1	xylem cysteine peptidase 2
PAC:26284351	Glyma0023s00410	scaffold_23:476540-479148	9.1748	3.02651	-1.60002	0.0100561	0.0864293	no	7.35135	3.08998	-1.25041	0.00998916	0.100412	no	13.9762	2.89938	-2.26915	5.79805e-06	0.000493909	yes	PF00201	GO:0016758,GO:0008152	AT4G01070.1	UDP-Glycosyltransferase superfamily protein
PAC:26295952	Glyma11g37580	Gm11:38639311-38640312	150.383	144.038	-0.0622009	0.909255	0.979544	no	109.526	109.305	-0.00291162	0.993637	0.999786	no	106.48	32.6834	-1.70395	6.07016e-06	0.000513428	yes	PF06298	GO:0030145,GO:0015979,GO:0009523,GO:0016021	AT1G67740.1	photosystem II BY
PAC:26310020	Glyma08g01180	Gm08:687432-689271	17.0815	15.7271	-0.119181	0.833847	0.955545	no	46.0306	41.1764	-0.160777	0.659723	0.920139	no	24.0647	4.69851	-2.35664	6.63268e-06	0.000552619	yes	PF00550	GO:0048037	AT4G25050.1	acyl carrier protein 4
PAC:26310111	Glyma08g26900	Gm08:21223196-21226431	1.38063	0.997207	-0.469358	0.589343	0.850302	no	0.000243283	0	-1.79769e+308	0.495206	1	no	0.123903	3.62638	4.87125	6.76233e-06	0.000559109	yes	PF00076	GO:0003676	AT5G61030.1	glycine-rich RNA-binding protein 3
PAC:26291344	Glyma02g10590	Gm02:8500004-8508510	0.956531	1.53401	0.681421	0.388566	0.722245	no	0.890166	2.66043	1.57951	0.00928165	0.0954807	no	0.111731	2.26654	4.34239	6.95817e-06	0.000569352	yes	PF00916,PF01740	GO:0005215,GO:0006810,GO:0055085,GO:0016021	AT5G13550.1	sulfate transporter 4.1
PAC:26351709	Glyma16g33681	Gm16:36522798-36532684	0.720778	7.64e-05	-13.204	0.915273	0.980825	no	1.12376	2.37997	1.08262	0.0140117	0.124006	no	0	1.49551	1.79769e+308	7.75551e-06	0.000618745	yes	PF01582,PF00560,PF00931	GO:0005524,GO:0005515,GO:0043531,GO:0007165,GO:0005622,GO:0045087,GO:0031224,GO:0004888,GO:0006915	AT5G36930.2	Disease resistance protein (TIR-NBS-LRR class) family
PAC:26295973	Glyma11g15070	Gm11:10794307-10795115	22.0494	34.5079	0.64619	0.228017	0.570205	no	32.3441	34.638	0.0988526	0.79241	0.963279	no	31.1854	102.382	1.71502	7.89128e-06	0.000626439	yes	PF00125	GO:0003677,GO:0006334,GO:0005634,GO:0000786	AT3G45980.1	Histone superfamily protein
PAC:26298934	Glyma06g11700	Gm06:9000331-9002150	0	0.026051	1.79769e+308	0.158655	1	no	0	0.148434	1.79769e+308	0.0169474	1	no	1.29747	0.0893951	-3.85936	8.10522e-06	0.000638122	yes	PF00847	GO:0003700,GO:0006355	AT1G21910.1	Integrase-type DNA-binding superfamily protein
PAC:26332258	Glyma15g14000	Gm15:10568140-10574343	0	0.126699	1.79769e+308	0.0628142	1	no	1.03607	2.00328	0.951239	0.118254	0.459445	no	0	4.15058	1.79769e+308	8.36577e-06	0.000655397	yes	PF04116	GO:0005506,GO:0016491,GO:0006633,GO:0055114	AT2G34770.1	fatty acid hydroxylase 1
PAC:26337284	Glyma20g02490	Gm20:2091415-2096546	1.32967	2.12164	0.67411	0.424884	0.749873	no	1.62216	1.15375	-0.491594	0.506204	0.850433	no	8.93918	1.13529	-2.97709	8.83147e-06	0.000681821	yes	PF00043		AT4G19880.1	Glutathione S-transferase family protein
PAC:26296691	Glyma11g200004	Gm11:16804056-16813412	4.61828	0	-1.79769e+308	0.00547322	0.0593936	no	0.688931	0	-1.79769e+308	0.0263522	0.186039	no	10.1106	0.568621	-4.15225	9.09412e-06	0.000697591	yes	PF00903		AT1G08110.4	lactoylglutathione lyase family protein / glyoxalase I family protein
PAC:26345389	Glyma10g04430	Gm10:3415476-3423859	0	0	0	1	1	no	0	0	0	1	1	no	5.07098	0	-1.79769e+308	1.09335e-05	0.000796591	yes	PF00069	GO:0004672,GO:0005524,GO:0006468	AT4G28540.1	casein kinase I-like 6
PAC:26293449	Glyma12g09050	Gm12:6856671-6857958	3.04636	2.70399	-0.171998	0.812037	0.946941	no	1.4154	1.28232	-0.142454	0.833583	0.973795	no	3.22529	15.3589	2.25158	1.181e-05	0.000848704	yes	PF00800	GO:0004664,GO:0009094	AT1G08250.1	arogenate dehydratase 6
PAC:26298058	Glyma11g10040	Gm11:7180604-7185902	17.7743	8.11692	-1.13079	0.0354084	0.189337	no	25.0538	18.102	-0.468882	0.196693	0.588318	no	31.6258	9.68487	-1.7073	1.23829e-05	0.000883232	yes	PF03900,PF01379	GO:0033014,GO:0004418	AT5G08280.1	hydroxymethylbilane synthase
PAC:26327736	Glyma19g01160	Gm19:811042-813940	11.3166	5.71887	-0.984642	0.0820593	0.325129	no	7.40535	14.39	0.958432	0.0146969	0.127506	no	17.8105	55.5761	1.64174	1.35306e-05	0.000942586	yes	PF08240,PF00107	GO:0008270,GO:0016491,GO:0055114	AT1G23740.1	Oxidoreductase, zinc-binding dehydrogenase family protein
PAC:26285762	Glyma14g01990	Gm14:1169081-1172360	2.17771	1.28654	-0.759314	0.292814	0.638515	no	92.2461	52.9763	-0.800142	0.0435043	0.257411	no	66.9552	20.8125	-1.68575	1.48805e-05	0.00102173	yes	PF00023,PF00642	GO:0005515,GO:0003676,GO:0008270	AT3G55980.1	salt-inducible zinc finger 1
PAC:26285465	Glyma14g10290	Gm14:8457319-8462166	35.5061	37.6189	0.0833879	0.872296	0.968684	no	28.1547	50.7267	0.849369	0.0195991	0.154353	no	16.7092	53.7101	1.68455	1.80393e-05	0.00119237	yes	PF08491	GO:0004506,GO:0050660,GO:0055114,GO:0016021	AT1G58440.1	FAD/NAD(P)-binding oxidoreductase family protein
PAC:26332065	Glyma15g05580	Gm15:3950825-3953292	17.7466	28.1339	0.664769	0.198899	0.532999	no	4.51622	7.88993	0.804897	0.0500792	0.280243	no	2.64305	10.7359	2.02217	1.80842e-05	0.00119368	yes	PF00067	GO:0005506,GO:0009055,GO:0016705,GO:0020037,GO:0055114	AT3G26330.1	cytochrome P450, family 71, subfamily B, polypeptide 37
PAC:26314471	Glyma13g01040	Gm13:769886-775636	6.52077	9.17e-05	-16.1181	0.975526	0.996316	no	1.35299	1.71637	0.34321	0.632964	0.909842	no	6.60507	0	-1.79769e+308	1.84071e-05	0.00120336	yes	PF01459	GO:0008308,GO:0006820,GO:0044070,GO:0055085,GO:0005741	AT5G57490.1	voltage dependent anion channel 4
PAC:26299626	Glyma06g05460	Gm06:3877098-3881654	4.99081	10.8324	1.118	0.0329055	0.179968	no	7.83511	10.4645	0.417478	0.250243	0.651537	no	3.39851	11.3768	1.74312	1.85367e-05	0.00121018	yes	PF02535	GO:0046873,GO:0030001,GO:0055085,GO:0016020	AT1G60960.1	iron regulated transporter 3
PAC:26285464	Glyma14g10290	Gm14:8457319-8462166	11.3672	16.8138	0.564764	0.281419	0.627374	no	10.9682	21.5355	0.973389	0.00877557	0.0921599	no	6.27625	20.9616	1.73977	1.93984e-05	0.00125444	yes	PF01946,PF08491	GO:0009055,GO:0016491,GO:0055114,GO:0004506,GO:0050660,GO:0016021	AT1G58440.1	FAD/NAD(P)-binding oxidoreductase family protein
PAC:26334922	Glyma03g16660	Gm03:21186479-21201852	7.45755	4.20112	-0.827928	0.198861	0.532959	no	1.05193	1.63632	0.637415	0.380266	0.770974	no	0.383013	4.34525	3.50397	1.99693e-05	0.00128614	yes	PF00227,PF10584	GO:0004298,GO:0051603,GO:0005839,GO:0004175,GO:0006511,GO:0019773	AT1G16470.1	proteasome subunit PAB1
PAC:26319112	Glyma13g43870	Gm13:43440262-43448189	0	0	0	1	1	no	0.0295392	0.0275331	-0.101464	0.953235	1	no	1.47104	0.122404	-3.58711	2.04831e-05	0.00130864	yes	PF08370,PF00005,PF01061	GO:0005524,GO:0016887,GO:0016020	AT1G15520.1	pleiotropic drug resistance 12
PAC:26348952	Glyma07g00830	Gm07:452424-456197	1.60016	2.73787	0.774835	0.342107	0.683112	no	1.44124	2.05995	0.515299	0.445152	0.81506	no	0.408258	4.77197	3.54703	2.42023e-05	0.00149432	yes	PF09801		AT1G79990.1	structural molecules
PAC:26310126	Glyma08g31890	Gm08:27933744-27939004	1.82431	1.1733	-0.636776	0.350363	0.690047	no	4.54156	3.76804	-0.269374	0.511937	0.853908	no	14.6259	4.5833	-1.67406	2.5096e-05	0.00152973	yes	PF01055	GO:0004553,GO:0005975	AT1G68560.1	alpha-xylosidase 1
PAC:26285342	Glyma14g04530	Gm14:3114028-3120767	0.136854	0.127893	-0.097698	0.926784	1	no	1.96539	1.03281	-0.928237	0.119655	0.461951	no	4.22953	0.713467	-2.56758	2.54537e-05	0.00154755	yes	PF07731,PF07732,PF00394	GO:0016491,GO:0055114,GO:0005507	AT5G21105.1	Plant L-ascorbate oxidase
PAC:26298827	Glyma06g01710	Gm06:1085204-1086993	9.50723	2.63775	-1.84972	0.00466863	0.0538285	no	5.12418	2.29366	-1.15967	0.035959	0.227774	no	14.9387	3.48512	-2.09978	2.64437e-05	0.00159157	yes	PF00112,PF08246	GO:0008234,GO:0006508	AT1G20850.1	xylem cysteine peptidase 2
PAC:26303738	Glyma04g33610	Gm04:39240660-39242267	158.694	131.862	-0.26722	0.624207	0.867024	no	26.0768	39.2415	0.589612	0.108711	0.439421	no	47.2944	14.6183	-1.69389	2.80438e-05	0.00166127	yes	PF02704		AT5G15230.1	GAST1 protein homolog 4
PAC:26292541	Glyma12g29090	Gm12:32482766-32483888	257.237	439.729	0.773516	0.210309	0.548681	no	312.314	462.951	0.567864	0.180871	0.564608	no	249.299	77.9691	-1.6769	2.80534e-05	0.00166127	yes	PF00111	GO:0009055,GO:0051536	AT1G60950.1	2Fe-2S ferredoxin-like superfamily protein
PAC:26325320	Glyma01g11640	Gm01:14972818-14973806	64.3056	58.4206	-0.138465	0.789051	0.938339	no	45.1394	46.746	0.0504552	0.888676	0.98576	no	33.9961	9.66359	-1.81474	3.18043e-05	0.00184454	yes	PF00197	GO:0004866	AT1G73260.1	kunitz trypsin inhibitor 1
PAC:26327315	Glyma19g01050	Gm19:738803-744963	406.003	491.044	0.274363	0.69554	0.901222	no	391.682	325.476	-0.267129	0.55073	0.874029	no	525.771	124.221	-2.08153	3.71948e-05	0.00209611	yes	PF00484	GO:0004089,GO:0008270,GO:0015976	AT3G01500.2	carbonic anhydrase 1
PAC:26356315	Glyma18g51310	Gm18:60237391-60241403	9.80489	16.6312	0.762321	0.157507	0.474157	no	8.05075	15.8454	0.976873	0.0140042	0.123985	no	7.36121	24.585	1.73976	3.76354e-05	0.00210851	yes	PF04427		AT3G15460.1	Ribosomal RNA processing Brix domain protein
PAC:26326519	Glyma19g41050	Gm19:47356310-47361845	41.487	29.4869	-0.492585	0.344278	0.68525	no	105.591	52.7025	-1.00254	0.00719425	0.0816163	no	86.7862	29.465	-1.55846	4.06e-05	0.00224304	yes	PF00160	GO:0003755,GO:0006457	AT3G62030.3	rotamase CYP 4
PAC:26301220	Glyma06g13690	Gm06:10821721-10826820	1.69283	4.52322	1.41792	0.0417127	0.210046	no	3.2859	8.15131	1.31074	0.00487825	0.0638839	no	1.84215	8.74492	2.24706	4.63285e-05	0.00250169	yes	PF00076	GO:0003676	AT1G21320.2	nucleotide binding;nucleic acid binding
PAC:26326882	Glyma19g32630	Gm19:40378734-40380914	0.130393	0.199047	0.61024	0.566777	1	no	0.0851775	0.296964	1.80175	0.0549901	1	no	0.101134	1.17067	3.53299	5.10175e-05	0.00267847	yes	PF00067	GO:0005506,GO:0009055,GO:0016705,GO:0020037,GO:0055114	AT2G42250.1	cytochrome P450, family 712, subfamily A, polypeptide 1
PAC:26308506	Glyma08g40501	Gm08:40229301-40236009	0.525325	0.506723	-0.0520136	0.95018	0.990055	no	0.217869	0.888222	2.02746	0.00469155	0.0622885	no	0	1.39449	1.79769e+308	5.18168e-05	0.00270662	yes	PF00931,PF01582,PF00560	GO:0005515,GO:0043531,GO:0007165,GO:0005622,GO:0045087,GO:0031224,GO:0004888,GO:0006915,GO:0005524	AT1G27170.1	transmembrane receptors;ATP binding
PAC:26292649	Glyma12g02385	Gm12:1511193-1514823	82.1442	42.4503	-0.952386	0.0744785	0.30773	no	93.6862	77.2817	-0.277709	0.458974	0.823054	no	85.1404	29.6087	-1.52383	5.23754e-05	0.00272952	yes	PF01379,PF03900	GO:0033014,GO:0004418	AT5G08280.1	hydroxymethylbilane synthase
PAC:26295047	Glyma11g15060	Gm11:10788342-10789329	7.30005	10.5805	0.53543	0.386437	0.720553	no	12.9261	15.3667	0.249519	0.548285	0.872125	no	11.8483	38.6872	1.70718	5.27445e-05	0.00273979	yes	PF00125	GO:0003677,GO:0006334,GO:0005634,GO:0000786	AT3G45980.1	Histone superfamily protein
PAC:26310378	Glyma08g01060	Gm08:605102-609992	4.14725	4.89944	0.240463	0.706865	0.905077	no	10.3984	15.5423	0.579838	0.133554	0.490335	no	12.3976	2.95824	-2.06726	5.32951e-05	0.00276427	yes	PF07109,PF05175	GO:0008168,GO:0046406,GO:0015979,GO:0015995,GO:0008152	AT4G25080.1	magnesium-protoporphyrin IX methyltransferase
PAC:26330677	Glyma15g04500	Gm15:3149305-3154419	6.21057	2.65989	-1.22336	0.0607107	0.269424	no	6.38049	5.44587	-0.228507	0.599595	0.895253	no	11.7786	2.98939	-1.97825	5.51842e-05	0.00283131	yes	PF01370	GO:0003854,GO:0016616,GO:0006694,GO:0055114,GO:0003824,GO:0050662,GO:0044237,GO:0009058,GO:0008831,GO:0045226	AT3G46440.1	UDP-XYL synthase 5
PAC:26339873	Glyma09g36080	Gm09:41951330-41956371	17.0359	9.96436	-0.773726	0.139339	0.443234	no	20.5071	14.2411	-0.526067	0.148383	0.516104	no	25.8391	8.85156	-1.54555	6.4506e-05	0.00322793	yes	PF00450	GO:0004185,GO:0006508	AT3G63470.1	serine carboxypeptidase-like 40
PAC:26356381	Glyma18g51400	Gm18:60300025-60303451	0.544212	0.593346	0.124705	0.882185	0.97151	no	0.642417	1.12737	0.811381	0.222895	0.622052	no	0.273738	1.98026	2.85482	6.51159e-05	0.00325164	yes	PF01619	GO:0004657,GO:0006537,GO:0006562,GO:0055114	AT5G38710.1	Methylenetetrahydrofolate reductase family protein
PAC:26314282	Glyma17g07220	Gm17:5288231-5292288	0.156891	0.122956	-0.351621	0.73731	1	no	0.167361	0.326983	0.966251	0.25902	1	no	0.021874	1.43474	6.03543	6.70374e-05	0.00332084	yes	PF00722,PF06955	GO:0004553,GO:0005975,GO:0016762,GO:0006073,GO:0005618,GO:0048046	AT5G57560.1	Xyloglucan endotransglucosylase/hydrolase family protein
PAC:26306785	Glyma08g11620	Gm08:8466645-8469994	2.88209	0.754539	-1.93345	0.0046437	0.0537555	no	7.32033	3.96217	-0.885618	0.0252951	0.181092	no	14.491	41.1379	1.50531	6.84827e-05	0.00337394	yes	PF00195,PF02797	GO:0016746,GO:0009058,GO:0016747,GO:0006633,GO:0016020,GO:0008610,GO:0004315,GO:0008415	AT5G13930.1	Chalcone and stilbene synthase family protein
PAC:26351005	Glyma16g25700	Gm16:29743653-29748956	8.88468	15.0086	0.756395	0.159343	0.475273	no	20.0954	15.7311	-0.353245	0.338505	0.739872	no	18.4096	5.58047	-1.722	6.87758e-05	0.00338489	yes	PF04193		AT4G36850.1	PQ-loop repeat family protein / transmembrane family protein
PAC:26302030	Glyma06g13050	Gm06:10190406-10196672	2.21296	1.40712	-0.653233	0.389807	0.723167	no	1.41217	1.78603	0.338845	0.595553	0.893286	no	0.371366	3.0601	3.04267	7.6512e-05	0.00364913	yes	PF00153		AT4G27940.1	manganese tracking factor for mitochondrial SOD2
PAC:26325412	Glyma01g03956	Gm01:3431068-3433014	12.5071	3.69971	-1.75727	0.00608352	0.0637007	no	11.6564	4.90144	-1.24985	0.00906881	0.0941426	no	9.89249	1.99822	-2.30762	7.82096e-05	0.0037079	yes			AT4G36150.1	Disease resistance protein (TIR-NBS-LRR class) family
PAC:26320879	Glyma05g32110	Gm05:37082718-37086274	6.84681	10.6355	0.635378	0.246388	0.591298	no	5.99506	12.6982	1.08277	0.0066172	0.0776716	no	5.16172	16.7792	1.70075	7.88063e-05	0.00372878	yes	PF00400	GO:0005515	AT5G64730.1	Transducin/WD40 repeat-like superfamily protein
PAC:26285707	Glyma14g37020	Gm14:46319418-46324708	8.36461	17.9261	1.09969	0.0415056	0.209843	no	4.8416	10.1691	1.07063	0.0102309	0.101613	no	4.53361	15.2868	1.75355	8.17414e-05	0.00384482	yes	PF00854	GO:0005215,GO:0006857,GO:0016020,GO:0055085,GO:0016021	AT3G54140.1	peptide transporter 1
PAC:26318281	Glyma13g39261	Gm13:39913191-39919144	15.2284	8.61444	-0.821938	0.135838	0.436636	no	17.7399	31.8821	0.845751	0.0212091	0.162603	no	10.9984	2.65994	-2.04783	8.25669e-05	0.00387602	yes	PF00332	GO:0004553,GO:0005975	AT2G27500.1	Glycosyl hydrolase superfamily protein
PAC:26291618	Glyma12g01820	Gm12:1117454-1118670	8.1023	6.19331	-0.38762	0.528047	0.815705	no	33.9496	39.3464	0.212837	0.554381	0.876033	no	16.3158	47.0806	1.52886	8.49149e-05	0.0039398	yes	PF06094		AT3G02910.1	AIG2-like (avirulence induced gene) family protein
PAC:26306017	Glyma04g38691	Gm04:45056620-45066823	93.2301	36.0745	-1.36981	0.0129157	0.100514	no	43.1805	22.7348	-0.925479	0.0108002	0.10524	no	65.3983	23.5105	-1.47595	9.32615e-05	0.00426088	yes	PF01764	GO:0004806,GO:0006629	AT3G52430.1	alpha/beta-Hydrolases superfamily protein
PAC:26301792	Glyma06g13450	Gm06:10590094-10595744	1.00473	0.605487	-0.730641	0.415319	0.743229	no	0.98694	1.63287	0.72638	0.269576	0.672534	no	0.545268	3.76649	2.78818	9.3583e-05	0.00427148	yes	PF07724,PF10431	GO:0005524,GO:0016887	AT5G53350.1	CLP protease regulatory subunit X
PAC:26305059	Glyma04g01630	Gm04:1084551-1086325	2.03683	1.03645	-0.974681	0.221432	0.562025	no	1.2182	0.386252	-1.65713	0.0303958	0.204005	no	5.13006	0.888566	-2.52942	9.46e-05	0.00430556	yes	PF00112,PF08246	GO:0008234,GO:0006508	AT1G20850.1	xylem cysteine peptidase 2
PAC:26303200	Glyma04g01660	Gm04:1109641-1115126	2.50094	3.2182	0.363783	0.544968	0.826695	no	2.97364	6.06223	1.02762	0.012755	0.116944	no	8.62272	23.9129	1.47157	9.62653e-05	0.00436887	yes	PF00083	GO:0022857,GO:0055085,GO:0016021	AT4G35300.1	tonoplast monosaccharide transporter2
PAC:26310376	Glyma08g01060	Gm08:605102-609992	1.41461	1.52703	0.110321	0.892355	0.974201	no	1.61852	3.6125	1.15832	0.0495717	0.278545	no	5.20222	0.874782	-2.57213	9.73378e-05	0.00439667	yes	PF07109,PF05175	GO:0008168,GO:0046406,GO:0015979,GO:0015995,GO:0008152	AT4G25080.1	magnesium-protoporphyrin IX methyltransferase
PAC:26342845	Glyma09g37290	Gm09:42843233-42844770	92.8332	138.638	0.578611	0.272738	0.617308	no	45.6876	37.8865	-0.270119	0.468789	0.827469	no	87.2714	30.7659	-1.50418	0.000100212	0.00450521	yes	PF02704		AT5G15230.1	GAST1 protein homolog 4
PAC:26326614	Glyma19g22590	Gm19:27509026-27518873	0.448755	0	-1.79769e+308	0.00944052	0.0834984	no	0.22699	0	-1.79769e+308	0.00700964	1	no	1.49236	0.179935	-3.05205	0.000101717	0.00455574	yes	PF01490		AT5G40780.1	lysine histidine transporter 1
PAC:26332667	Glyma15g04960	Gm15:3538157-3541329	2.00618	0.669877	-1.58248	0.0641794	0.279808	no	0.821321	1.23534	0.588891	0.414599	0.797272	no	0.6481	4.39833	2.76267	0.000101979	0.00455892	yes	PF00400	GO:0005515	AT3G45620.2	Transducin/WD40 repeat-like superfamily protein
PAC:26299897	Glyma06g01730	Gm06:1091151-1092810	3.33037	1.53524	-1.11722	0.134593	0.434794	no	2.80019	0.92336	-1.60056	0.0142723	0.125038	no	5.42126	0.962566	-2.49367	0.000103942	0.00463367	yes	PF08246,PF00112	GO:0008234,GO:0006508	AT1G20850.1	xylem cysteine peptidase 2
PAC:26354766	Glyma18g45420	Gm18:55197705-55199602	9.19017	10.244	0.156616	0.770227	0.930784	no	31.8192	25.0786	-0.343442	0.339292	0.740339	no	29.1491	10.3251	-1.4973	0.000104534	0.00465573	yes	PF02469		AT2G45470.1	FASCICLIN-like arabinogalactan protein 8
PAC:26346450	Glyma10g30330	Gm10:39000276-39006776	3.25751	0.907153	-1.84435	0.0100371	0.0863688	no	3.60702	1.97271	-0.870625	0.0772221	0.363676	no	6.79779	1.74159	-1.96466	0.000108445	0.00479861	yes	PF00069	GO:0004672,GO:0005524,GO:0006468	AT1G54510.1	NIMA-related serine/threonine kinase 1
PAC:26301549	Glyma06g46665	Gm06:49244725-49251384	0.594708	0.390758	-0.605906	0.42584	0.750664	no	0.333463	0.582896	0.805713	0.204985	0.599802	no	1.29759	4.44099	1.77505	0.000116021	0.00505889	yes	PF01582,PF00931	GO:0043531,GO:0005515,GO:0007165,GO:0005622,GO:0045087,GO:0031224,GO:0004888,GO:0006915,GO:0005524	AT5G36930.2	Disease resistance protein (TIR-NBS-LRR class) family
PAC:26290248	Glyma02g29160	Gm02:30620855-30624258	19.5978	17.5346	-0.160489	0.758552	0.926605	no	11.6783	14.6085	0.322979	0.395961	0.783489	no	4.43491	15.1989	1.77699	0.00011653	0.00507645	yes	PF00022		AT2G37620.1	actin 1
PAC:26328442	Glyma19g37500	Gm19:44625894-44627421	1.49702	2.05396	0.456314	0.585877	0.84872	no	2.26097	2.30786	0.0296145	0.964218	0.998358	no	10.1289	2.09067	-2.27644	0.000119616	0.00519192	yes	PF08534	GO:0016209,GO:0016491,GO:0055114	AT3G52960.1	Thioredoxin superfamily protein
PAC:26321223	Glyma05g27360	Gm05:33251644-33261329	1.21285	0	-1.79769e+308	0.00980368	0.0850732	no	0	0	0	1	1	no	3.54501	0.0574586	-5.94712	0.000121464	0.00525306	yes	PF00202	GO:0008483,GO:0030170	AT5G46180.1	ornithine-delta-aminotransferase
PAC:26338940	Glyma20g35550	Gm20:43828641-43835965	1.04784	0	-1.79769e+308	0.00860856	0.0791002	no	0.56064	0.595661	0.0874151	0.921157	0.992209	no	4.54754	0.639427	-2.83023	0.000122247	0.00527738	yes	PF00004	GO:0005524	AT1G33290.1	P-loop containing nucleoside triphosphate hydrolases superfamily protein
PAC:26341888	Glyma09g41670	Gm09:46339721-46343915	0.724065	0.280201	-1.36966	0.130314	0.427586	no	1.24063	0.529679	-1.22788	0.0866522	0.387905	no	0.160261	2.16589	3.75646	0.000123298	0.00530835	yes	PF03106	GO:0003700,GO:0043565,GO:0006355	AT2G38470.1	WRKY DNA-binding protein 33
PAC:26314955	Glyma13g09768	Gm13:11354137-11355899	1.00955	0.209926	-2.26576	0.0150036	0.109776	no	1.36252	0.302629	-2.17066	0.00411116	0.0571126	no	2.06569	0.264511	-2.96523	0.000123877	0.00532848	yes	PF07714	GO:0004672,GO:0005524,GO:0006468	AT5G38260.1	Protein kinase superfamily protein
PAC:26335579	Glyma03g32630	Gm03:40349499-40353871	0.587191	1.18836	1.01707	0.223694	0.564895	no	0.707366	1.0991	0.635789	0.363566	0.759871	no	0.406319	2.69139	2.72767	0.000125516	0.0053796	yes	PF00400	GO:0005515	AT5G43920.1	transducin family protein / WD-40 repeat family protein
PAC:26309950	Glyma08g09170	Gm08:6550310-6559973	6.91558	9.43896	0.448778	0.421839	0.747743	no	5.65073	8.29895	0.554491	0.180348	0.563816	no	2.27924	9.15219	2.00557	0.000127051	0.00542264	yes	PF01704	GO:0016779,GO:0008152	AT1G31070.2	N-acetylglucosamine-1-phosphate uridylyltransferase 1
PAC:26330826	Glyma15g13090	Gm15:9750359-9757901	77.2269	49.8716	-0.630886	0.267722	0.612365	no	36.2723	25.5945	-0.503037	0.168357	0.54536	no	16.7537	5.96852	-1.48904	0.000128787	0.00548051	yes	PF01794,PF08022,PF08030	GO:0005506,GO:0009055,GO:0016491,GO:0050660,GO:0016021,GO:0055114	AT5G49740.1	ferric reduction oxidase 7
PAC:26302702	Glyma04g16880	Gm04:18063820-18064204	4.30623	0.42775	-3.33159	0.0050287	0.0562455	no	9.05147	10.5705	0.223824	0.727746	0.944385	no	33.9824	112.233	1.72364	0.000131828	0.00558505	yes	PF05678		AT3G56710.1	sigma factor binding protein 1
PAC:26332702	Glyma15g11500	Gm15:8448377-8459334	39.9834	56.4803	0.498346	0.387719	0.721727	no	28.7582	55.6211	0.951659	0.013543	0.121204	no	15.6997	43.2749	1.46279	0.000166477	0.00669406	yes	PF00534,PF08323,PF03423	GO:0009058,GO:2001070	AT1G11720.2	starch synthase 3
PAC:26308913	Glyma08g11630	Gm08:8470604-8473724	0.900681	0.173556	-2.37562	0.0051404	0.0570472	no	2.41079	1.00344	-1.26456	0.0196496	0.154639	no	2.21887	7.3592	1.72972	0.000174751	0.00692669	yes	PF02797,PF00195	GO:0016746,GO:0009058,GO:0016747,GO:0006633,GO:0016020,GO:0008610,GO:0004315,GO:0008415	AT5G13930.1	Chalcone and stilbene synthase family protein
PAC:26348220	Glyma07g07340	Gm07:6033061-6035006	0.296993	0.328702	0.146352	0.887229	1	no	0.921073	0.296684	-1.63439	0.0573922	0.304137	no	0.81476	4.71098	2.53158	0.000180064	0.00707173	yes	PF00201	GO:0016758,GO:0008152	AT2G22590.1	UDP-Glycosyltransferase superfamily protein
PAC:26286337	Glyma14g08801	Gm14:6800389-6807424	1.23629	1.46418	0.244071	0.750235	0.923183	no	1.55048	3.68246	1.24796	0.015626	0.132924	no	0	1.86998	1.79769e+308	0.00018009	0.00707174	yes	PF00069	GO:0004672,GO:0005524,GO:0006468	AT5G66850.1	mitogen-activated protein kinase kinase kinase 5
PAC:26321208	Glyma05g04300	Gm05:3444351-3449244	15.8799	16.9362	0.0929104	0.857895	0.963516	no	20.5251	17.5446	-0.226362	0.533462	0.864282	no	22.7528	8.10849	-1.48854	0.000185225	0.00720237	yes	PF00923	GO:0005975	AT1G12230.1	Aldolase superfamily protein
PAC:26349461	Glyma07g00500	Gm07:224170-231275	0.0521969	0	-1.79769e+308	0.0416323	1	no	0.227595	0	-1.79769e+308	0.00520281	1	no	0.641658	0.065135	-3.3003	0.000185806	0.00720507	yes	PF00069	GO:0004672,GO:0005524,GO:0006468	AT1G79640.1	Protein kinase superfamily protein
PAC:26296293	Glyma11g02950	Gm11:1927110-1933660	8.24958	17.7695	1.10701	0.0337862	0.183359	no	13.0398	26.0407	0.997842	0.00555262	0.0692466	no	17.4206	46.0307	1.4018	0.000186074	0.00720507	yes	PF01154,PF08540	GO:0004421,GO:0008299	AT4G11820.2	hydroxymethylglutaryl-CoA synthase / HMG-CoA synthase / 3-hydroxy-3-methylglutaryl coenzyme A synthase
PAC:26356709	Glyma18g05600	Gm18:4213631-4216118	58.4788	31.1793	-0.907326	0.0807525	0.321853	no	78.8658	56.2239	-0.488216	0.17757	0.5595	no	88.6655	33.7727	-1.39251	0.000187181	0.00720507	yes	PF01196	GO:0003735,GO:0006412,GO:0005622,GO:0005840	AT3G54210.1	Ribosomal protein L17 family protein
PAC:26330224	Glyma15g04510	Gm15:3155174-3159330	22.8645	20.3879	-0.165396	0.74877	0.922541	no	16.3903	15.1929	-0.109443	0.765973	0.955675	no	4.37639	13.8549	1.66258	0.00018733	0.00720507	yes	PF01842	GO:0016597,GO:0008152	AT2G39570.1	ACT domain-containing protein
PAC:26337741	Glyma20g25291	Gm20:35009151-35013448	9.21786	3.22952	-1.51311	0.0111779	0.0921962	no	6.90267	3.35996	-1.03871	0.0239929	0.175638	no	3.01143	0.542769	-2.47204	0.000188596	0.00723341	yes	PF00069	GO:0004672,GO:0005524,GO:0006468	AT5G38260.1	Protein kinase superfamily protein
PAC:26307618	Glyma08g11530	Gm08:8384161-8386020	1.65744	0.314577	-2.39747	0.00471118	0.054161	no	4.38257	1.84263	-1.25002	0.0207984	0.160647	no	4.18754	13.6535	1.70509	0.000190418	0.00726247	yes	PF02797,PF00195	GO:0016746,GO:0009058,GO:0016747,GO:0006633,GO:0016020,GO:0008610,GO:0004315,GO:0008415	AT5G13930.1	Chalcone and stilbene synthase family protein
PAC:26338188	Glyma20g24810	Gm20:34452631-34454918	0.55837	0.170464	-1.71176	0.0730407	0.303584	no	0.456179	0.185034	-1.30181	0.117739	0.458553	no	1.16973	5.26538	2.17036	0.000193003	0.00734349	yes	PF00067	GO:0005506,GO:0009055,GO:0016705,GO:0020037,GO:0055114	AT2G30490.1	cinnamate-4-hydroxylase
PAC:26348743	Glyma07g30791	Gm07:35748216-35752752	0.263195	0.0143466	-4.19735	0.00746246	1	no	0.602865	0.340991	-0.822099	0.23318	0.634644	no	2.14615	0.418905	-2.35706	0.000198893	0.00753757	yes	PF07714,PF01453,PF00954,PF08276	GO:0004672,GO:0005524,GO:0006468,GO:0048544,GO:0005529	AT4G21390.1	S-locus lectin protein kinase family protein
PAC:26315426	Glyma13g01190	Gm13:896072-902770	6.6268	5.96188	-0.152546	0.770755	0.93086	no	4.79542	7.2222	0.590782	0.113836	0.450748	no	2.75746	7.92673	1.52338	0.000201503	0.00760035	yes	PF07714,PF00564	GO:0004672,GO:0005524,GO:0006468,GO:0005515	AT5G57610.1	Protein kinase superfamily protein with octicosapeptide/Phox/Bem1p domain
PAC:26341389	Glyma09g31820	Gm09:38432576-38435991	25.7551	24.4399	-0.075622	0.884721	0.971868	no	10.0549	8.39742	-0.259884	0.485828	0.838523	no	23.8505	9.02421	-1.40214	0.000206696	0.00776555	yes	PF00067	GO:0005506,GO:0009055,GO:0016705,GO:0020037,GO:0055114	AT5G07990.1	Cytochrome P450 superfamily protein
PAC:26327846	Glyma19g07650	Gm19:9152696-9157598	1.51e-05	1.2492	16.3367	0.987961	0.998912	no	1.21e-05	3.49699	18.1389	0.986888	0.999565	no	0	1.54162	1.79769e+308	0.000207601	0.00779343	yes	PF01582,PF00931	GO:0043531,GO:0005515,GO:0007165,GO:0005622,GO:0045087,GO:0031224,GO:0004888,GO:0006915,GO:0005524	AT1G27170.1	transmembrane receptors;ATP binding
PAC:26345486	Glyma10g39320	Gm10:47027884-47031995	0.053245	0	-1.79769e+308	0.158655	1	no	0.176843	0.329873	0.899442	0.388234	1	no	0.154457	1.88816	3.6117	0.000216104	0.00803689	yes	PF00291	GO:0003824,GO:0030170,GO:0008152	AT4G14880.1	O-acetylserine (thiol) lyase (OAS-TL) isoform A1
PAC:26336725	Glyma20g00980	Gm20:678854-681696	0.297218	0.416644	0.487295	0.587284	1	no	0.104083	0.307822	1.56436	0.0787252	1	no	0.102961	0.834228	3.01834	0.000220649	0.00817016	yes	PF00067	GO:0005506,GO:0009055,GO:0016705,GO:0020037,GO:0055114	AT3G26300.1	cytochrome P450, family 71, subfamily B, polypeptide 34
PAC:26323332	Glyma01g42120	Gm01:53445562-53450205	0	0.54781	1.79769e+308	0.0141812	0.10639	no	0.729137	0.93495	0.358699	0.622756	0.905856	no	0	2.18071	1.79769e+308	0.00022144	0.00819072	yes	PF08669		AT4G12130.1	Glycine cleavage T-protein family
PAC:26326872	Glyma19g39030	Gm19:45846349-45849503	29.3512	28.4855	-0.0431905	0.933359	0.984987	no	7.34287	8.03007	0.129068	0.767764	0.955971	no	9.82697	27.9218	1.50657	0.000227944	0.00833597	yes	PF07859	GO:0016787,GO:0008152	AT5G06570.1	alpha/beta-Hydrolases superfamily protein
PAC:26348821	Glyma07g05820	Gm07:4508512-4510870	50.642	36.2646	-0.481771	0.365343	0.703436	no	23.8119	25.5829	0.103498	0.772716	0.957226	no	18.0351	46.8496	1.37723	0.000229289	0.00837728	yes	PF00067	GO:0005506,GO:0009055,GO:0016705,GO:0020037,GO:0055114	AT2G46660.1	cytochrome P450, family 78, subfamily A, polypeptide 6
PAC:26314066	Glyma17g14320	Gm17:11077645-11082163	95.8637	152.208	0.666989	0.259353	0.604747	no	32.5517	49.1642	0.594878	0.10032	0.420256	no	14.7721	38.3876	1.37776	0.000235054	0.0085523	yes	PF00067	GO:0005506,GO:0009055,GO:0016705,GO:0020037,GO:0055114	AT4G12300.1	cytochrome P450, family 706, subfamily A, polypeptide 4
PAC:26302630	Glyma06g12780	Gm06:9979014-9982400	4.85726	7.99729	0.719369	0.24971	0.59524	no	2.37783	6.40836	1.43031	0.00918512	0.0950166	no	0.281167	2.96724	3.39962	0.000236693	0.00858871	yes	PF00107,PF08240	GO:0008270,GO:0016491,GO:0055114	AT5G43940.1	GroES-like zinc-binding dehydrogenase family protein
PAC:26349437	Glyma07g32770	Gm07:37673625-37674725	19.4864	29.7812	0.611932	0.253734	0.598913	no	30.6621	44.6678	0.542778	0.139668	0.501183	no	32.5694	10.5786	-1.62237	0.000243227	0.00878576	yes			AT1G21500.1
PAC:26314106	Glyma17g01550	Gm17:944717-947633	40.9455	32.6372	-0.327188	0.535954	0.819838	no	28.7318	21.3942	-0.425432	0.249728	0.65111	no	31.1963	11.4482	-1.44626	0.00024978	0.00896826	yes	PF01571,PF08669	GO:0004047,GO:0006546,GO:0005737	AT1G11860.1	Glycine cleavage T-protein family
PAC:26295741	Glyma11g20940	Gm11:17800920-17803784	13.369	5.37131	-1.31554	0.0295598	0.167094	no	4.2151	3.67795	-0.196664	0.72328	0.942841	no	13.8255	3.6645	-1.91565	0.00025181	0.00900729	yes			AT2G41430.1	dehydration-induced protein (ERD15)
PAC:26287281	Glyma14g08450	Gm14:6471589-6478992	2.93205	1.75505	-0.740396	0.302758	0.647822	no	0.993871	1.47549	0.57006	0.388219	0.777184	no	2.21271	0	-1.79769e+308	0.000254304	0.00906934	yes	PF12315,PF00412	GO:0008270	AT1G19270.1	DA1
PAC:26317832	Glyma13g43260	Gm13:43022004-43024039	34.1019	50.4539	0.565113	0.274031	0.618618	no	36.6017	48.5988	0.40901	0.255187	0.657783	no	46.1597	17.1737	-1.42643	0.00025786	0.00913817	yes	PF00111	GO:0009055,GO:0051536	AT3G16250.1	NDH-dependent cyclic electron flow 1
PAC:26349929	Glyma07g15330	Gm07:15181785-15185368	0.000331382	0	-1.79769e+308	0.495984	1	no	0	0	0	1	1	no	3.86857	0	-1.79769e+308	0.000261368	0.00921808	yes	PF01916	GO:0008612	AT5G05920.1	deoxyhypusine synthase
PAC:26297527	Glyma11g02480	Gm11:1609995-1613274	0.267421	0.578226	1.11252	0.244897	0.590111	no	0.16724	0.870403	2.37976	0.00505652	0.0652273	no	0.25191	1.93164	2.93885	0.000262417	0.00922338	yes	PF04749		AT4G23470.1	PLAC8 family protein
PAC:26311141	Glyma17g11910	Gm17:8953507-8958483	10.6394	18.4002	0.790302	0.131032	0.428723	no	9.89592	14.3427	0.535412	0.151267	0.520806	no	13.3826	34.875	1.38183	0.000265159	0.0092969	yes	PF07651	GO:0005543	AT5G35200.1	ENTH/ANTH/VHS superfamily protein
PAC:26329073	Glyma19g44350	Gm19:49809603-49811330	37.0146	61.0355	0.721555	0.170431	0.492887	no	15.4031	21.9386	0.510247	0.162637	0.536023	no	13.7222	35.8972	1.38737	0.000269913	0.00941738	yes	PF00201	GO:0016758,GO:0008152	AT4G01070.1	UDP-Glycosyltransferase superfamily protein
PAC:26311933	Glyma17g31330	Gm17:34475743-34482606	158.959	114.764	-0.46998	0.419102	0.74593	no	54.6148	40.4956	-0.431527	0.233382	0.634799	no	80.9066	31.3471	-1.36792	0.00027504	0.00953839	yes	PF04862		AT5G11420.1	Protein of unknown function, DUF642
PAC:26311991	Glyma17g36513	Gm17:40461651-40463842	18.7341	20.4269	0.1248	0.809497	0.945526	no	9.54367	14.1985	0.573124	0.134324	0.491666	no	4.76842	14.6762	1.6219	0.000278079	0.00961678	yes	PF00069	GO:0004672,GO:0005524,GO:0006468	AT3G13690.1	Protein kinase protein with adenine nucleotide alpha hydrolases-like domain
PAC:26340893	Glyma09g08630	Gm09:7956398-7957599	117.488	187.16	0.671756	0.230256	0.573521	no	94.356	127.403	0.433208	0.242707	0.643698	no	76.3796	29.8627	-1.35484	0.000278307	0.00961678	yes	PF06596	GO:0015979,GO:0009523,GO:0016020	AT2G06520.1	photosystem II subunit X
PAC:26289715	Glyma02g15670	Gm02:14158247-14159491	13.7411	25.7016	0.903354	0.101184	0.368872	no	29.1573	36.2572	0.314409	0.395176	0.782831	no	43.3513	15.5035	-1.48348	0.000281843	0.00969701	yes			AT1G21500.1
PAC:26331017	Glyma15g12431	Gm15:9181170-9188770	0.149985	0.665988	2.15067	0.0640105	0.279392	no	1.30602	0.335042	-1.96276	0.0153773	0.131394	no	0.114248	1.72747	3.91841	0.000284062	0.00975218	yes	PF01648	GO:0000287,GO:0008897,GO:0009059	AT3G11470.2	4\'-phosphopantetheinyl transferase superfamily
PAC:26350870	Glyma07g05530	Gm07:4165266-4170207	98.9001	146.983	0.57161	0.37013	0.707098	no	70.3353	96.8271	0.461162	0.253997	0.656341	no	31.4685	88.2116	1.48706	0.000292003	0.00993206	yes	PF00072,PF06203	GO:0000156,GO:0000160,GO:0006355,GO:0005515	AT5G24470.1	pseudo-response regulator 5
PAC:26340318	Glyma09g04920	Gm09:3692684-3703585	0	2.3e-05	1.79769e+308	0.499022	1	no	1.1354	0.307474	-1.88466	0.0055021	0.0687554	no	1.05613	0	-1.79769e+308	0.000293834	0.00998721	yes	PF00400	GO:0005515	AT3G06880.2	Transducin/WD40 repeat-like superfamily protein
PAC:26311882	Glyma17g34660	Gm17:38642112-38645742	1.51152	4e-05	-15.2068	0.989024	0.998929	no	1.27358	0.857392	-0.570866	0.441304	0.813114	no	3.1765	0	-1.79769e+308	0.000296548	0.0100509	yes	PF02535	GO:0046873,GO:0030001,GO:0055085,GO:0016020	AT1G60960.1	iron regulated transporter 3
PAC:26341807	Glyma09g08260	Gm09:7339729-7342548	40.4452	66.8878	0.725776	0.165779	0.485044	no	41.2675	59.3263	0.523667	0.145014	0.510519	no	39.6099	15.1869	-1.38303	0.000301782	0.0101777	yes	PF00504	GO:0016020,GO:0009765	AT1G19150.1	photosystem I light harvesting complex gene 6
PAC:26307364	Glyma08g03540	Gm08:2477367-2479014	11.2152	13.1022	0.22436	0.673631	0.891193	no	1.87498	2.543	0.439655	0.448924	0.817164	no	3.13233	10.7876	1.78406	0.000304716	0.0102473	yes	PF00642	GO:0003676,GO:0008270	AT2G19810.1	CCCH-type zinc finger family protein
PAC:26344374	Glyma10g43020	Gm10:49844241-49848837	2.46788	3.74241	0.600699	0.382842	0.717513	no	0.702513	2.67083	1.92669	0.0055634	0.0693581	no	0	2.66687	1.79769e+308	0.000313313	0.0104706	yes	PF00400	GO:0005515	AT4G35140.1	Transducin/WD40 repeat-like superfamily protein
PAC:26344637	Glyma10g00520	Gm10:273350-275145	107.303	76.9397	-0.479893	0.365567	0.70357	no	125.67	69.7837	-0.848678	0.0209095	0.161166	no	108.746	42.2872	-1.36267	0.000315577	0.0105203	yes	PF00830	GO:0003735,GO:0006412,GO:0005622,GO:0005840	AT2G33450.1	Ribosomal L28 family
PAC:26348426	Glyma07g07260	Gm07:5972675-5976115	0.322088	1.24694	1.95287	0.0606357	0.269169	no	1.38977	3.5082	1.33588	0.0402529	0.245751	no	0.219345	2.582	3.55721	0.00031966	0.0105903	yes	PF05019	GO:0006744	AT2G03690.1	coenzyme Q biosynthesis Coq4 family protein / ubiquinone biosynthesis Coq4 family protein
PAC:26303177	Glyma04g03870	Gm04:2819623-2826391	4.25185	0.00343777	-10.2724	0.30032	0.645563	no	2.05191	0.440388	-2.22012	0.00422692	0.0583284	no	5.67007	1.21915	-2.21749	0.000336621	0.0109957	yes	PF00069	GO:0004672,GO:0005524,GO:0006468	AT5G66850.1	mitogen-activated protein kinase kinase kinase 5
PAC:26330305	Glyma15g02080	Gm15:1389722-1391885	32.7858	42.0523	0.359114	0.487103	0.792727	no	39.0589	47.9566	0.296077	0.410178	0.794061	no	85.9853	34.0769	-1.3353	0.000337264	0.0110092	yes	PF00111	GO:0009055,GO:0051536	AT3G16250.1	NDH-dependent cyclic electron flow 1
PAC:26298599	Glyma06g00600	Gm06:309848-320018	0.000522856	0	-1.79769e+308	0.468089	1	no	0	0	0	1	1	no	1.35937	0.253055	-2.42541	0.000340815	0.0110859	yes	PF00632	GO:0016881,GO:0006464,GO:0005622	AT4G38600.1	HEAT repeat ;HECT-domain (ubiquitin-transferase)
PAC:26304112	Glyma04g35230	Gm04:41571301-41573699	9.17757	16.3374	0.831996	0.228446	0.570703	no	14.0894	19.2536	0.450515	0.358478	0.756588	no	5.22186	24.4812	2.22904	0.000341462	0.0110859	yes	PF05160		AT1G64750.1	deletion of SUV3 suppressor 1(I)
PAC:26329037	Glyma19g05120	Gm19:5400445-5402237	6.85091	3.28461	-1.06057	0.0842405	0.330357	no	14.2269	10.7909	-0.398808	0.293754	0.69732	no	27.4208	10.4528	-1.39139	0.000341468	0.0110859	yes	PF00393,PF03446	GO:0004616,GO:0050661,GO:0006098,GO:0055114	AT3G02360.1	6-phosphogluconate dehydrogenase family protein
PAC:26291489	Glyma02g35730	Gm02:40942852-40944906	3.82274	3.25687	-0.231121	0.712124	0.907604	no	5.63297	3.09383	-0.864504	0.0625641	0.321128	no	9.19918	2.81439	-1.70868	0.000349425	0.0112676	yes	PF00026	GO:0004190,GO:0006508	AT3G52500.1	Eukaryotic aspartyl protease family protein
PAC:26349765	Glyma07g34965	Gm07:40048655-40051045	0.000148043	1.70238	13.4893	0.943443	0.988317	no	2.99e-05	0.556497	14.1823	0.985278	0.999277	no	1.77496	0	-1.79769e+308	0.00035192	0.0113404	yes	PF10250		AT3G05320.1	O-fucosyltransferase family protein
PAC:26323330	Glyma01g42120	Gm01:53445562-53450205	2.08559	3.59199	0.784328	0.32696	0.669533	no	3.47503	5.43709	0.64581	0.254963	0.657545	no	2.14756	9.88452	2.20248	0.000373032	0.011869	yes	PF01571,PF08669	GO:0004047,GO:0006546,GO:0005737	AT4G12130.1	Glycine cleavage T-protein family
PAC:26350804	Glyma07g30040	Gm07:35111247-35123164	3.60839	1.87637	-0.94341	0.299606	0.644819	no	5.64466	1.63437	-1.78815	0.014507	0.126429	no	8.4905	1.27788	-2.7321	0.000380834	0.0119984	yes	PF01486,PF00319	GO:0003677,GO:0046983,GO:0003700,GO:0006355,GO:0005634,GO:0043565	AT2G22540.1	K-box region and MADS-box transcription factor family protein
PAC:26304588	Glyma04g10301	Gm04:8494494-8538012	2.1526	6.82e-05	-14.9455	0.88782	0.973042	no	0.955938	1.67626	0.810256	0.0627539	0.321564	no	0.354211	1.48386	2.06667	0.000380998	0.0119984	yes	PF02138		AT1G58230.1	binding
PAC:26342473	Glyma09g07310	Gm09:6157087-6157613	229.237	398.081	0.796222	0.139966	0.444547	no	569.985	700.197	0.296837	0.455371	0.820875	no	573.928	218.276	-1.39471	0.000385239	0.012073	yes	PF00504	GO:0016020,GO:0009765	AT1G29930.1	chlorophyll A/B binding protein 1
PAC:26345133	Glyma10g01671	Gm10:1200379-1214962	0.704354	2.27084	1.68885	0.010414	0.0883238	no	1.20496	1.23295	0.0331224	0.947866	0.996006	no	0.389061	1.78141	2.19495	0.000392966	0.0122983	yes	PF00439,PF00400	GO:0005515	AT2G47410.1	WD40/YVTN repeat-like-containing domain;Bromodomain
PAC:26312133	Glyma17g07320	Gm17:5336848-5343263	7.46067	9.40327	0.333857	0.517798	0.810475	no	4.63205	7.73623	0.73998	0.043381	0.256926	no	2.82501	7.58459	1.42482	0.000399271	0.0124467	yes	PF07714,PF00564	GO:0004672,GO:0005524,GO:0006468,GO:0005515	AT5G57610.1	Protein kinase superfamily protein with octicosapeptide/Phox/Bem1p domain
PAC:26286303	Glyma14g03190	Gm14:2035901-2041951	26.0194	43.5243	0.742235	0.163033	0.480902	no	18.6782	37.9807	1.02391	0.00459127	0.0613928	no	20.4169	51.6757	1.33972	0.000406923	0.0126358	yes	PF00069	GO:0004672,GO:0005524,GO:0006468,GO:0016773,GO:0009103,GO:0016020	AT2G42880.1	MAP kinase 20
PAC:26293710	Glyma12g01210	Gm12:689383-693680	329.439	242.471	-0.442202	0.486798	0.792432	no	234.933	188.696	-0.316187	0.443268	0.814269	no	137.303	52.8489	-1.37742	0.000415204	0.0128345	yes	PF00687	GO:0003723,GO:0003735,GO:0006412,GO:0015934	AT3G63490.1	Ribosomal protein L1p/L10e family
PAC:26287367	Glyma02g37160	Gm02:42491529-42497799	22.3068	31.2816	0.487835	0.346698	0.687817	no	34.2013	37.2092	0.121605	0.737353	0.946726	no	42.089	16.5028	-1.35074	0.000419346	0.0129297	yes	PF00141	GO:0004601,GO:0020037,GO:0006979,GO:0055114	AT4G09010.1	ascorbate peroxidase 4
PAC:26300545	Glyma06g38160	Gm06:40988896-40992184	67.4378	23.6902	-1.50927	0.00435278	0.0515756	no	39.8366	33.8955	-0.232999	0.516858	0.855611	no	431.917	123.814	-1.80258	0.000424815	0.0130724	yes	PF00106	GO:0016491,GO:0008152	AT5G54190.1	protochlorophyllide oxidoreductase A
PAC:26322326	Glyma05g24700	Gm05:30846458-30852906	1.66386	0.000229462	-12.824	0.969042	0.99515	no	0	1.66694	1.79769e+308	0.00446277	0.0604136	no	0.916872	6.02231	2.71552	0.000449096	0.0135406	yes	PF03540	GO:0006352,GO:0005634,GO:0003702	AT4G31720.1	TBP-associated factor II 15
PAC:26344042	Glyma10g11564	Gm10:11746530-11746836	482.313	1085.49	1.1703	0.0287302	0.165064	no	234.902	366.526	0.641857	0.0748802	0.357047	no	331.681	128.698	-1.3658	0.000467166	0.0139534	yes			AT3G21055.1	photosystem II subunit T
PAC:26299979	Glyma06g13561	Gm06:10682365-10686751	3.85129	4.76132	0.306021	0.617239	0.863858	no	2.41369	3.95608	0.712832	0.152082	0.522122	no	3.33781	10.3314	1.63007	0.000467615	0.0139581	yes			AT2G46550.2
PAC:26314745	Glyma13g20850	Gm13:24358185-24364100	0	0	0	1	1	no	0	0.0738764	1.79769e+308	0.0786496	1	no	0.034593	1.40166	5.34051	0.000471114	0.01401	yes			AT5G27730.1	Protein of unknown function (DUF1624)
PAC:26291694	Glyma12g03210	Gm12:2106353-2110023	34.8887	37.1971	0.092428	0.865348	0.966129	no	52.8018	37.8421	-0.480595	0.196911	0.588528	no	99.8978	37.4888	-1.41399	0.000478067	0.0141551	yes	PF01565	GO:0008762,GO:0016491,GO:0050660,GO:0055114	AT3G19820.1	cell elongation protein / DWARF1 / DIMINUTO (DIM)
PAC:26297937	Glyma11g36010	Gm11:37561016-37566994	3.73843	11.1845	1.581	0.0113707	0.0931297	no	2.20906	5.63969	1.35218	0.0111247	0.107387	no	0.239474	2.32345	3.27833	0.000479664	0.014176	yes	PF00170	GO:0003700,GO:0043565,GO:0046983,GO:0006355	AT5G65210.1	bZIP transcription factor family protein
PAC:26317450	Glyma13g26890	Gm13:30070997-30076596	2.92227	6.23999	1.09445	0.121257	0.41066	no	5.09019	11.907	1.22602	0.00889448	0.0929591	no	1.82428	8.33716	2.19223	0.000482086	0.0142388	yes	PF03145	GO:0006511,GO:0007275,GO:0005634	AT3G61790.1	Protein with RING/U-box and TRAF-like domains
PAC:26329694	Glyma15g38490	Gm15:44920076-44924919	48.3657	37.2405	-0.377112	0.493583	0.796196	no	23.8013	34.418	0.532122	0.142718	0.506454	no	14.2216	35.1004	1.30341	0.000483742	0.0142457	yes	PF00069	GO:0004672,GO:0005524,GO:0006468,GO:0016773,GO:0009103,GO:0016020	AT3G14720.1	MAP kinase 19
PAC:26357351	Glyma18g12870	Gm18:12207737-12235294	0.325485	0	-1.79769e+308	0.00677778	1	no	0.403699	0.169467	-1.25228	0.0942599	0.405866	no	0.637919	0	-1.79769e+308	0.000507751	0.0147268	yes	PF04652,PF02364	GO:0003843,GO:0006075,GO:0000148,GO:0016020	AT1G06490.1	glucan synthase-like 7
PAC:26286121	Glyma14g26460	Gm14:32514966-32517062	6.93131	5.87374	-0.238847	0.722078	0.911203	no	8.3265	5.83568	-0.51281	0.319161	0.722213	no	26.9635	9.0042	-1.58234	0.000515542	0.0149046	yes	PF00581		AT4G27700.1	Rhodanese/Cell cycle control phosphatase superfamily protein
PAC:26303615	Glyma04g32301	Gm04:36809145-36811363	0.411859	0.609488	0.565447	0.527378	0.815432	no	0.288121	0.456669	0.664478	0.417143	0.798881	no	0.0855369	0.907649	3.40752	0.000516867	0.0149338	yes	PF01198	GO:0003735,GO:0006412,GO:0005622,GO:0005840	AT2G19740.1	Ribosomal protein L31e family protein
PAC:26298641	Glyma06g35585	Gm06:37397971-37410676	19.8339	27.7862	0.486399	0.348261	0.68876	no	13.7499	21.6507	0.654994	0.0753796	0.358784	no	9.99287	25.3927	1.34544	0.000520575	0.0149956	yes	PF00155	GO:0016740,GO:0030170,GO:0009058,GO:0016829,GO:0006520,GO:0016769	AT5G53970.1	Tyrosine transaminase family protein
PAC:26324130	Glyma01g42290	Gm01:53574327-53581914	14.9763	19.1924	0.35785	0.489097	0.793868	no	11.5882	15.7618	0.443779	0.217368	0.615004	no	3.87001	10.4753	1.43658	0.000522329	0.01501	yes	PF00155	GO:0016740,GO:0030170,GO:0009058,GO:0016769	AT1G62960.1	ACC synthase 10
PAC:26322498	Glyma05g01460	Gm05:960778-967307	40.1764	28.909	-0.474827	0.38164	0.716448	no	25.3358	20.268	-0.321974	0.374002	0.767096	no	31.6338	12.9087	-1.29312	0.000522803	0.0150146	yes	PF00702,PF00690,PF00122	GO:0000166,GO:0046872,GO:0003824,GO:0008152,GO:0016020,GO:0015662,GO:0006812,GO:0006754	AT5G62670.1	H(+)-ATPase 11
PAC:26312916	Glyma17g07700	Gm17:5707788-5710608	9.43162	10.0058	0.0852563	0.879268	0.970875	no	33.4139	44.3918	0.409844	0.252693	0.654508	no	10.6258	28.0022	1.39797	0.000528699	0.0151203	yes	PF00335	GO:0016021	AT2G23810.1	tetraspanin8
PAC:26293274	Glyma12g06300	Gm12:4277631-4279881	68.5347	32.3111	-1.08481	0.0395105	0.203531	no	107.976	67.3919	-0.680065	0.0694355	0.341612	no	30.064	11.474	-1.38966	0.00054839	0.0155347	yes	PF00106	GO:0016491,GO:0008152	AT1G07440.1	NAD(P)-binding Rossmann-fold superfamily protein
PAC:26297560	Glyma11g14050	Gm11:10088121-10090964	10.4779	32.2728	1.62297	0.00455893	0.0531753	no	18.9782	24.442	0.365019	0.347068	0.746908	no	5.87071	19.5498	1.73555	0.000550257	0.0155691	yes	PF01754,PF01428	GO:0008270,GO:0003677	AT1G51200.1	A20/AN1-like zinc finger family protein
PAC:26336173	Glyma03g28476	Gm03:36406523-36411505	5.52667	6.91592	0.323511	0.612048	0.86164	no	5.34322	3.81748	-0.485088	0.35611	0.754667	no	3.93949	0.719719	-2.4525	0.000563629	0.015835	yes	PF03807	GO:0004616,GO:0006098,GO:0055114,GO:0016491,GO:0006561,GO:0004735	AT5G14800.1	pyrroline-5- carboxylate (P5C) reductase
PAC:26312476	Glyma17g08020	Gm17:5928338-5930881	0.643188	2.4638	1.93757	0.00833592	0.0776059	no	0.710604	1.42281	1.00162	0.110198	0.443178	no	0.286752	1.56185	2.44538	0.000567756	0.0159228	yes	PF00012	GO:0000902,GO:0005524	AT1G16030.1	heat shock protein 70B
PAC:26330208	Glyma15g42610	Gm15:50049509-50054251	26.6036	23.8478	-0.157763	0.760487	0.927143	no	67.8472	47.1827	-0.524033	0.147954	0.515288	no	92.1061	37.671	-1.28984	0.000569215	0.015945	yes	PF00076	GO:0003676	AT3G52150.1	RNA-binding (RRM/RBD/RNP motifs) family protein
PAC:26287486	Glyma02g00450	Gm02:247328-250238	0.344762	0.08355	-2.04489	0.0981711	1	no	1.62368	0.712978	-1.18734	0.0975677	0.413165	no	3.33853	0.608385	-2.45616	0.000576686	0.0160977	yes	PF00036		AT4G14640.1	calmodulin 8
PAC:26320508	Glyma05g03580	Gm05:2763458-2772019	112.459	61.5678	-0.869151	0.130218	0.42755	no	60.8516	39.5219	-0.622641	0.0939228	0.404984	no	28.4035	11.6215	-1.28927	0.000587996	0.0163465	yes	PF00732,PF05199	GO:0016614,GO:0050660,GO:0055114	AT1G12570.1	Glucose-methanol-choline (GMC) oxidoreductase family protein
PAC:26311900	Glyma17g17210	Gm17:14043858-14044850	2.9019	1.37151	-1.08123	0.177262	0.503129	no	19.4865	9.04329	-1.10755	0.0106507	0.10433	no	16.2358	4.78538	-1.76247	0.000592074	0.0164122	yes	PF05678		AT2G22880.1	VQ motif-containing protein
PAC:26292498	Glyma12g05950	Gm12:4030646-4031992	0.941452	0.659974	-0.512479	0.551962	0.830321	no	0.877609	0.347823	-1.33523	0.0911412	0.39923	no	1.40069	0.188547	-2.89315	0.000608755	0.0167268	yes	PF00560,PF08263	GO:0005515	AT3G20820.1	Leucine-rich repeat (LRR) family protein
PAC:26333983	Glyma03g16250	Gm03:20623909-20627949	12.3405	17.2722	0.485049	0.354812	0.694162	no	10.1191	12.855	0.345247	0.368552	0.763148	no	18.2322	6.7624	-1.43088	0.000612495	0.0167932	yes	PF00201	GO:0016758,GO:0008152	AT1G22340.1	UDP-glucosyl transferase 85A7
PAC:26350112	Glyma07g07750	Gm07:6436473-6441691	0	0.765752	1.79769e+308	0.00955178	0.0839512	no	0.634729	0.234986	-1.43357	0.118659	0.460343	no	0	1.76513	1.79769e+308	0.000619715	0.0169304	yes	PF03893,PF01764	GO:0004806,GO:0006629,GO:0004091,GO:0016042	AT3G49050.1	alpha/beta-Hydrolases superfamily protein
PAC:26302277	Glyma06g15640	Gm06:12307719-12316878	0.788557	0.215534	-1.8713	0.0397475	0.204278	no	0.646786	0.204121	-1.66386	0.0407666	0.247861	no	4.19581	11.0046	1.39109	0.000620879	0.0169356	yes	PF00400	GO:0005515	AT5G24320.1	Transducin/WD40 repeat-like superfamily protein
PAC:26353109	Glyma16g32960	Gm16:36049255-36053737	0.982142	1.90082	0.952619	0.249196	0.594412	no	0.545768	1.56945	1.5239	0.0363336	0.229445	no	0.0728686	1.82504	4.64649	0.000622024	0.0169549	yes	PF03952,PF00113	GO:0000287,GO:0004634,GO:0006096,GO:0000015	AT2G36530.1	Enolase
PAC:26320212	Glyma05g04290	Gm05:3429445-3437728	0	0	0	1	1	no	0	0	0	1	1	no	1.90795	0	-1.79769e+308	0.000631585	0.0171688	yes	PF11837,PF08244,PF00251	GO:0004564,GO:0004575	AT1G12240.1	Glycosyl hydrolases family 32 protein
PAC:26285353	Glyma14g05430	Gm14:3867868-3876380	26.7977	28.8828	0.108101	0.840728	0.958011	no	17.6116	19.4872	0.146001	0.687374	0.930905	no	5.92033	15.242	1.3643	0.000644775	0.0174086	yes	PF00097,PF00400	GO:0005515	AT2G32950.1	Transducin/WD40 repeat-like superfamily protein
PAC:26341030	Glyma09g09110	Gm09:8617790-8620574	71.1777	72.4549	0.025659	0.960461	0.992828	no	167.844	147.07	-0.190623	0.607476	0.898996	no	153.561	63.5275	-1.27336	0.000646786	0.017453	yes	PF00861	GO:0003735,GO:0006412,GO:0005622,GO:0005840	AT1G48350.1	Ribosomal L18p/L5e family protein
PAC:26289489	Glyma02g46580	Gm02:50478785-50485818	2.33112	3.17451	0.445509	0.471255	0.78304	no	5.60931	7.80475	0.476529	0.212929	0.610715	no	1.52899	5.05547	1.72527	0.000663791	0.0178313	yes	PF00307	GO:0005515	AT4G26700.1	fimbrin 1
PAC:26346160	Glyma10g08420	Gm10:7251453-7252696	215.543	186.529	-0.208572	0.720798	0.911041	no	74.5687	78.1042	0.0668298	0.853888	0.979117	no	14.2574	36.1965	1.34414	0.000668894	0.0179281	yes			AT3G52740.1
PAC:26330026	Glyma15g02090	Gm15:1393508-1395943	8.71726	15.6058	0.840133	0.136777	0.438539	no	28.788	22.7332	-0.340666	0.356298	0.754797	no	11.4665	3.27909	-1.80606	0.000670247	0.0179543	yes	PF00230	GO:0005215,GO:0006810,GO:0016020	AT3G16240.1	delta tonoplast integral protein
PAC:26357014	Glyma18g46920	Gm18:56558787-56562631	1.99921	0	-1.79769e+308	0.00774981	0.0743239	no	0.3855	0.141131	-1.44969	0.239513	0.639908	no	2.43836	0.238066	-3.35647	0.000677449	0.0180999	yes	PF00291	GO:0003824,GO:0030170,GO:0008152	AT3G61440.1	cysteine synthase C1
PAC:26328550	Glyma19g01920	Gm19:1567016-1577294	3.82881	6.47429	0.757825	0.161164	0.478209	no	6.80541	10.3347	0.602748	0.0998633	0.418893	no	1.96033	5.66828	1.53181	0.000692078	0.0183737	yes	PF08295,PF02671	GO:0006355,GO:0005634	AT5G15020.2	SIN3-like 2
PAC:26349290	Glyma07g35110	Gm07:40241569-40245020	11.1073	18.1385	0.70755	0.182386	0.509866	no	13.6652	18.2975	0.421133	0.257444	0.660877	no	4.58495	13.3268	1.53935	0.000703066	0.0185673	yes	PF02887,PF00224	GO:0000287,GO:0004743,GO:0030955,GO:0006096	AT5G56350.1	Pyruvate kinase family protein
PAC:26344246	Glyma10g11550	Gm10:11728723-11729415	90.9672	165.251	0.86124	0.099406	0.364449	no	116.04	148.906	0.359781	0.317426	0.720809	no	160.966	67.29	-1.25829	0.00070433	0.0185757	yes			AT1G51400.1	Photosystem II 5 kD protein
PAC:26324355	Glyma01g02670	Gm01:2192165-2194689	1.89955	5.26304	1.47024	0.0246201	0.149133	no	1.88053	4.99878	1.41044	0.00572644	0.0706167	no	16.8841	40.5792	1.26507	0.000706292	0.0186172	yes	PF00201	GO:0016758,GO:0008152	AT1G22380.1	UDP-glucosyl transferase 85A3
PAC:26313742	Glyma17g34070	Gm17:37961073-37965215	13.6049	6.44011	-1.07897	0.0446247	0.219974	no	13.3006	6.47418	-1.03872	0.00751495	0.0837247	no	14.9738	5.74146	-1.38295	0.000717055	0.0188179	yes	PF00152,PF01336	GO:0000166,GO:0004812,GO:0005524,GO:0006418,GO:0005737,GO:0003676,GO:0006412	AT4G31180.1	Class II aminoacyl-tRNA and biotin synthetases superfamily protein
PAC:26296659	Glyma11g36440	Gm11:37925939-37934726	0.71501	0.285532	-1.32431	0.161033	0.478042	no	0.6675	0.961763	0.526913	0.446302	0.81556	no	0	1.26043	1.79769e+308	0.000736064	0.0191589	yes	PF00270	GO:0003676,GO:0005524,GO:0008026	AT2G42520.1	P-loop containing nucleoside triphosphate hydrolases superfamily protein
PAC:26299732	Glyma06g03190	Gm06:2234992-2247636	0.319825	0.215975	-0.566419	0.646765	1	no	0.561293	0.18095	-1.63316	0.139216	0.50032	no	2.49468	0.296562	-3.07245	0.000738864	0.0192009	yes	PF00590	GO:0008168,GO:0008152	AT1G45110.1	Tetrapyrrole (Corrin/Porphyrin) Methylases
PAC:26357342	Glyma18g03110	Gm18:2048715-2053396	0.338812	0.206307	-0.715694	0.460882	1	no	1.12553	6.27e-06	-17.4535	0.996873	0.999786	no	1.30308	0	-1.79769e+308	0.000738881	0.0192009	yes	PF00387,PF00168,PF00388,PF09279	GO:0005515,GO:0004435,GO:0006629,GO:0007165,GO:0035556,GO:0004629	AT2G40116.1	Phosphoinositide-specific phospholipase C family protein
PAC:26349682	Glyma07g06580	Gm07:5295954-5299208	22.0239	31.1614	0.500687	0.370062	0.707098	no	41.9323	49.6236	0.242966	0.514777	0.854964	no	15.7813	43.7262	1.47029	0.000748245	0.0193454	yes		GO:0008097,GO:0006412,GO:0005840,GO:0005622,GO:0003735	AT5G39740.1	ribosomal protein L5 B
PAC:26347111	Glyma10g28680	Gm10:37528409-37533947	77.1781	178.515	1.20978	0.0243892	0.148187	no	108.865	86.1047	-0.338378	0.351267	0.750713	no	21.4393	53.2259	1.31187	0.000748644	0.0193454	yes	PF04398		AT1G09310.1	Protein of unknown function, DUF538
PAC:26302759	Glyma04g40640	Gm04:46630389-46635618	1.66279	0.842842	-0.980275	0.214159	0.552877	no	1.14456	2.52689	1.14257	0.0431542	0.256355	no	5.7411	14.6852	1.35497	0.000755992	0.0194446	yes	PF06203,PF00072	GO:0000156,GO:0000160,GO:0006355,GO:0005515	AT5G24470.1	pseudo-response regulator 5
PAC:26353882	Glyma16g10270	Gm16:10332239-10339132	1.46066	0.338638	-2.10881	0.00562183	0.0604331	no	0.373847	0.120192	-1.63711	0.0658057	0.331173	no	0.87894	0.123278	-2.83385	0.000768072	0.019671	yes	PF01582,PF00931	GO:0043531,GO:0005515,GO:0007165,GO:0005622,GO:0045087,GO:0031224,GO:0004888,GO:0006915,GO:0005524	AT5G36930.2	Disease resistance protein (TIR-NBS-LRR class) family
PAC:26331787	Glyma15g13280	Gm15:9906863-9911690	0.909318	0.887902	-0.0343846	0.964119	0.993743	no	0.910386	1.25961	0.468425	0.430063	0.806925	no	1.42037	0.0105698	-7.07017	0.000769736	0.0196839	yes			AT3G06880.1	Transducin/WD40 repeat-like superfamily protein
PAC:26336153	Glyma03g05070	Gm03:5347172-5349082	1.1469	0	-1.79769e+308	0.00712404	0.070701	no	0.354539	0.0817776	-2.11617	0.0738943	0.354113	no	1.56999	6.61284	2.07452	0.000780289	0.0198242	yes	PF00106	GO:0016491,GO:0008152	AT3G51680.1	NAD(P)-binding Rossmann-fold superfamily protein
PAC:26308723	Glyma08g12140	Gm08:8820188-8823580	0.170612	0.318222	0.899313	0.421189	1	no	0.814223	0.303286	-1.42475	0.0788993	0.366659	no	1.87133	0.297815	-2.65157	0.000784176	0.0198823	yes	PF03953,PF00091	GO:0051258,GO:0043234,GO:0003924,GO:0005525,GO:0006184,GO:0007017,GO:0005874	AT5G19780.1	tubulin alpha-5
PAC:26328553	Glyma19g42890	Gm19:48706602-48710141	22.2657	13.9623	-0.673291	0.223132	0.564381	no	13.4099	21.1756	0.659103	0.0986904	0.416141	no	11.3925	30.8949	1.43929	0.000784244	0.0198823	yes	PF00080	GO:0046872,GO:0006801,GO:0055114	AT1G08830.1	copper/zinc superoxide dismutase 1
PAC:26328001	Glyma19g03620	Gm19:3677873-3689205	0	0.0900706	1.79769e+308	0.0142299	1	no	0.0112756	0.0285632	1.34096	0.28315	1	no	0.0133761	0.193499	3.8546	0.000787117	1	no	PF00201	GO:0016758,GO:0008152	AT3G02100.1	UDP-Glycosyltransferase superfamily protein
PAC:26303157	Glyma04g08820	Gm04:6926016-6933186	11.7683	13.1151	0.156321	0.763914	0.928267	no	13.8292	15.8986	0.201187	0.580876	0.888426	no	19.8988	8.06127	-1.3036	0.000800254	0.0202132	yes	PF00903		AT1G67280.1	Glyoxalase/Bleomycin resistance protein/Dioxygenase superfamily protein
PAC:26326191	Glyma19g32880	Gm19:40562660-40565087	0.291687	0.0978558	-1.57569	0.106215	1	no	0.7149	0.441472	-0.695418	0.338568	0.739961	no	3.80822	11.0409	1.53566	0.000800787	0.020216	yes	PF00067	GO:0005506,GO:0009055,GO:0016705,GO:0020037,GO:0055114	AT5G06900.1	cytochrome P450, family 93, subfamily D, polypeptide 1
PAC:26341825	Glyma09g08290	Gm09:7403987-7406804	0	0	0	1	1	no	3.68035	0.787328	-2.2248	0.00442708	0.0600723	no	0	3.20576	1.79769e+308	0.000807236	0.0203071	yes	PF09425,PF06200	GO:0005515	AT1G19180.1	jasmonate-zim-domain protein 1
PAC:26352825	Glyma16g03190	Gm16:2746132-2751663	14.4398	28.1712	0.964173	0.0627466	0.275563	no	14.1267	19.4485	0.461234	0.202714	0.597154	no	11.0773	26.7296	1.27084	0.00081666	0.0204546	yes	PF00170,PF07777	GO:0003700,GO:0043565,GO:0046983,GO:0006355,GO:0003677,GO:0006351,GO:0005634	AT2G46270.1	G-box binding factor 3
PAC:26331612	Glyma15g27510	Gm15:29735915-29739430	0.000132399	0.000144097	0.12215	0.999624	1	no	0.000107172	0.000136229	0.346104	0.998944	1	no	0	1.34772	1.79769e+308	0.000831564	0.0207085	yes	PF04321,PF01370	GO:0003854,GO:0016616,GO:0006694,GO:0055114,GO:0003824,GO:0050662,GO:0044237,GO:0009058,GO:0008831,GO:0045226	AT1G78570.1	rhamnose biosynthesis 1
PAC:26340600	Glyma09g07880	Gm09:6845618-6847147	61.5495	110.886	0.849251	0.118012	0.404113	no	54.4803	81.1339	0.57457	0.115377	0.45363	no	41.3001	17.2994	-1.25542	0.000872676	0.0214779	yes	PF06596	GO:0015979,GO:0009523,GO:0016020	AT2G06520.1	photosystem II subunit X
PAC:26331554	Glyma15g05790	Gm15:4113930-4116181	1.31364	2.85991	1.12239	0.172988	0.496715	no	0	0	0	1	1	no	0	2.45545	1.79769e+308	0.000874758	0.0215151	yes	PF00504	GO:0016020,GO:0009765	AT1G15820.1	light harvesting complex photosystem II subunit 6
PAC:26289969	Glyma02g39495	Gm02:44802131-44811779	0.650674	0.539973	-0.269048	0.75369	0.924578	no	1.81106	1.87554	0.0504723	0.91807	0.991543	no	1.39747	4.45133	1.67142	0.000887728	0.0217557	yes	PF00899,PF10585,PF02134,PF09358	GO:0003824,GO:0005524,GO:0008641,GO:0006464	AT5G06460.1	ubiquitin activating enzyme 2
PAC:26305947	Glyma04g03750	Gm04:2745828-2752116	1.7705	2.32e-05	-16.2192	0.986048	0.998627	no	0.875909	1.92e-05	-15.4758	0.988402	0.999786	no	1.12138	0	-1.79769e+308	0.000897629	0.0219533	yes	PF00069	GO:0004672,GO:0005524,GO:0006468	AT2G23450.1	Protein kinase superfamily protein
PAC:26326924	Glyma19g24375	Gm19:29931574-29938227	1.63389	2.35338	0.526421	0.464263	0.778442	no	1.63382	1.6009	-0.0293652	0.961126	0.998302	no	0.504807	2.63646	2.3848	0.000927286	0.0223132	yes	PF01603	GO:0008601,GO:0007165,GO:0000159	AT4G15415.1	Protein phosphatase 2A regulatory B subunit family protein
PAC:26307722	Glyma08g16220	Gm08:11843652-11845418	65.2068	43.806	-0.573893	0.285718	0.631949	no	61.8075	33.3382	-0.890606	0.014794	0.127896	no	60.2324	25.4025	-1.24557	0.000929852	0.0223309	yes	PF00560	GO:0005515	AT3G12610.1	Leucine-rich repeat (LRR) family protein
PAC:26331661	Glyma15g12370	Gm15:9143101-9146079	0.622148	2.77	2.15456	0.00559191	0.0601978	no	3.45036	3.1398	-0.136074	0.792551	0.963298	no	2.16142	7.3943	1.77443	0.000937876	0.0224395	yes	PF04535		AT2G35760.1	Uncharacterised protein family (UPF0497)
PAC:26333603	Glyma03g33803	Gm03:41279691-41281551	0.686719	1.99541	1.53889	0.0650293	0.282272	no	17.8049	8.6718	-1.03787	0.012831	0.117279	no	17.9035	6.23237	-1.52239	0.00094383	0.0225095	yes	PF00230	GO:0005215,GO:0006810,GO:0016020	AT2G37170.1	plasma membrane intrinsic protein 2
PAC:26340902	Glyma09g23720	Gm09:29360740-29362096	4.36705	1.27232	-1.77919	0.0159294	0.114015	no	4.32357	1.34497	-1.68465	0.00482404	0.0633128	no	12.9188	4.23734	-1.60824	0.00095102	0.022555	yes	PF00201	GO:0016758,GO:0008152	AT3G16520.3	UDP-glucosyl transferase 88A1
PAC:26298921	Glyma06g13890	Gm06:10972822-10974658	2.10547	1.93625	-0.120881	0.867661	0.9668	no	0.704484	0.498977	-0.497593	0.497841	0.844867	no	2.23818	7.52083	1.74857	0.00096205	0.0227939	yes	PF00046,PF02183	GO:0003700,GO:0043565,GO:0006355,GO:0003677,GO:0005634	AT2G46680.1	homeobox 7
PAC:26325746	Glyma01g42360	Gm01:53625972-53630351	4.45226	4.62459	0.0547884	0.934499	0.985421	no	4.02586	4.30175	0.0956276	0.854402	0.979185	no	11.9559	3.78928	-1.65772	0.00096277	0.0227997	yes			AT4G22890.5	PGR5-LIKE A
PAC:26355104	Glyma18g03090	Gm18:2033237-2038137	2.54293	1.56702	-0.698466	0.294016	0.639882	no	2.24739	2.30769	0.0382007	0.938988	0.994596	no	6.79042	2.30635	-1.55789	0.000967901	0.022886	yes	PF00387,PF00388,PF09279,PF00168	GO:0005515,GO:0004435,GO:0006629,GO:0007165,GO:0035556,GO:0004629	AT3G08510.1	phospholipase C 2
PAC:26327319	Glyma19g01050	Gm19:738803-744963	51.3299	38.8417	-0.402193	0.448736	0.767877	no	23.1994	28.9777	0.320854	0.383527	0.773677	no	45.6759	18.9463	-1.26952	0.000976635	0.0230302	yes	PF00484	GO:0004089,GO:0008270,GO:0015976	AT3G01500.2	carbonic anhydrase 1
PAC:26285321	Glyma14g37230	Gm14:46504559-46509968	19.7109	18.9339	-0.0580192	0.910525	0.97958	no	10.9535	14.7407	0.428409	0.242034	0.642765	no	13.4557	31.5936	1.23142	0.00097684	0.0230302	yes	PF00400	GO:0005515	AT5G58760.1	damaged DNA binding 2
PAC:26316347	Glyma13g31941	Gm13:34252787-34259101	0.408418	0.861589	1.07695	0.200606	0.535546	no	0.8895	0.516361	-0.784614	0.243739	0.645194	no	0.283804	1.58819	2.48442	0.000981533	0.023118	yes	PF05843	GO:0006397,GO:0005634	AT5G28740.1	Tetratricopeptide repeat (TPR)-like superfamily protein
PAC:26296402	Glyma11g05670	Gm11:3994527-3998028	2.73022	0	-1.79769e+308	0.0112092	0.0923668	no	0.519032	0	-1.79769e+308	0.0446048	0.261108	no	6.05475	0.796845	-2.9257	0.000983714	0.023158	yes	PF00179	GO:0016881	AT3G57870.1	sumo conjugation enzyme 1
PAC:26306281	Glyma08g10410	Gm08:7540119-7544933	9.8332	3.50328	-1.48895	0.0097734	0.0849599	no	8.97042	3.84977	-1.2204	0.00422497	0.0583182	no	17.3516	6.9916	-1.31138	0.000986098	0.0231799	yes	PF00083	GO:0022857,GO:0055085,GO:0016021	AT1G30220.1	inositol transporter 2
PAC:26314090	Glyma17g03130	Gm17:2104642-2109688	0.887496	2.53116	1.51199	0.0554744	0.253985	no	0.931997	2.70554	1.53752	0.0127349	0.116885	no	2.55824	7.98631	1.64238	0.00102387	0.0238681	yes	PF00561	GO:0047746,GO:0015996	AT4G15960.1	alpha/beta-Hydrolases superfamily protein
PAC:26316035	Glyma13g19250	Gm13:22818750-22824525	0.383722	0	-1.79769e+308	0.0220755	1	no	0	0	0	1	1	no	1.52878	0	-1.79769e+308	0.00102966	0.0239914	yes	PF00010	GO:0030528,GO:0006355	AT2G20180.2	phytochrome interacting factor 3-like 5
PAC:26287669	Glyma02g25930	Gm02:26764777-26771668	10.2652	22.4106	1.12642	0.0317087	0.175706	no	16.5976	25.0042	0.5912	0.102192	0.423933	no	18.3833	42.8915	1.2223	0.00104468	0.0242601	yes	PF00201	GO:0016758,GO:0008152	AT1G22380.1	UDP-glucosyl transferase 85A3
PAC:26350151	Glyma07g02180	Gm07:1509270-1517343	0.392513	0	-1.79769e+308	0.0176592	0.121251	no	0.178595	0	-1.79769e+308	0.0198511	1	no	0	1.23959	1.79769e+308	0.0010581	0.0244412	yes	PF00501	GO:0003824,GO:0008152	AT3G16170.1	AMP-dependent synthetase and ligase family protein
PAC:26329491	Glyma15g07110	Gm15:4961873-4972154	31.5377	49.2546	0.643183	0.220622	0.561146	no	13.808	21.151	0.615219	0.090741	0.398325	no	10.0838	24.2553	1.26626	0.00106473	0.0244862	yes	PF00432	GO:0003824	AT1G78955.1	camelliol C synthase 1
PAC:26318919	Glyma13g40440	Gm13:40945697-40949135	0.726323	2.82131	1.95768	0.0112239	0.092428	no	0.799675	1.561	0.96498	0.160688	0.533057	no	1.05415	4.37303	2.05256	0.00107489	0.0246652	yes	PF00400	GO:0005515	AT3G45620.1	Transducin/WD40 repeat-like superfamily protein
PAC:26350715	Glyma07g02470	Gm07:1682403-1690179	2.89998	1.79697	-0.690477	0.363889	0.702401	no	2.26987	2.14298	-0.0829903	0.893547	0.986582	no	3.38591	0.624934	-2.43777	0.00107509	0.0246652	yes	PF00481	GO:0003824	AT4G31860.1	Protein phosphatase 2C family protein
PAC:26295661	Glyma11g08380	Gm11:5933799-5936481	1.02704	4.23243	2.04299	0.0125193	0.0988626	no	1.2897	2.58369	1.00239	0.151269	0.520806	no	1.83521	7.5856	2.04732	0.00109498	0.0250133	yes	PF00071	GO:0005525,GO:0007264,GO:0005622	AT3G51300.1	RHO-related protein from plants 1
PAC:26296025	Glyma11g25860	Gm11:24606781-24611008	111.236	138.07	0.311771	0.570203	0.840978	no	66.3145	98.9983	0.578079	0.111372	0.446019	no	2.18754	8.91372	2.02672	0.0011402	0.0257384	yes			AT3G12320.1
PAC:26314554	Glyma13g28320	Gm13:31364576-31366099	3.68333	4.75844	0.369479	0.615465	0.862975	no	0.609117	1.16711	0.93815	0.276128	0.679587	no	0.641079	3.88917	2.60089	0.00115513	0.0259654	yes	PF01641	GO:0008113,GO:0055114	AT4G21860.1	methionine sulfoxide reductase B 2
PAC:26296310	Glyma11g04970	Gm11:3459787-3460731	0.617065	0.112174	-2.45969	0.0427901	0.213562	no	3.38877	1.00901	-1.74782	0.0108246	0.105329	no	3.18282	0.575833	-2.46658	0.00117496	0.0262383	yes	PF05678		AT2G22880.1	VQ motif-containing protein
PAC:26292076	Glyma12g08210	Gm12:5937842-5944400	0.483358	0	-1.79769e+308	0.0084491	0.0783752	no	0	4.29e-05	1.79769e+308	0.498553	1	no	0	0.87246	1.79769e+308	0.00121802	0.0268859	yes	PF00069	GO:0004672,GO:0005524,GO:0006468	AT2G28250.1	Protein kinase superfamily protein
PAC:26307346	Glyma08g05720	Gm08:4083477-4092229	0	0.371357	1.79769e+308	0.00881816	1	no	0.142502	0.280066	0.974787	0.259806	1	no	0	0.631355	1.79769e+308	0.00125892	0.027484	yes	PF07714	GO:0004672,GO:0005524,GO:0006468	AT1G73660.1	protein tyrosine kinase family protein
PAC:26306496	Glyma08g02420	Gm08:1666598-1669792	3.80435	6.9148	0.86204	0.192896	0.525034	no	5.71637	12.1276	1.08512	0.0165713	0.138209	no	3.60676	11.6977	1.69745	0.0012798	0.027838	yes	PF01991	GO:0046961,GO:0015991,GO:0033178	AT1G64200.1	vacuolar H+-ATPase subunit E isoform 3
PAC:26315547	Glyma13g28180	Gm13:31245877-31251872	3.75839	2.52028	-0.576534	0.416938	0.744436	no	2.13931	1.71312	-0.320515	0.616503	0.903608	no	4.80361	1.1282	-2.09009	0.00130354	0.0280912	yes	PF03951,PF00120	GO:0004356,GO:0006807,GO:0006542	AT5G35630.1	glutamine synthetase 2
PAC:26322612	Glyma05g03010	Gm05:2295964-2300224	34.1299	25.4805	-0.421645	0.416674	0.744272	no	57.187	48.8887	-0.226185	0.528689	0.861952	no	62.4611	27.1509	-1.20196	0.00130836	0.0281138	yes	PF00334	GO:0004550,GO:0005524,GO:0006165,GO:0006183,GO:0006228,GO:0006241	AT5G63310.1	nucleoside diphosphate kinase 2
PAC:26297275	Glyma11g19840	Gm11:16619909-16623705	1.35719	0.542924	-1.32181	0.21476	0.553802	no	0.64771	2.10984	1.70372	0.0417215	0.250681	no	0	3.02981	1.79769e+308	0.00133237	0.0284889	yes	PF00080	GO:0046872,GO:0006801,GO:0055114	AT2G28190.1	copper/zinc superoxide dismutase 2
PAC:26290694	Glyma02g36820	Gm02:42240512-42243355	105.568	106.482	0.0124435	0.981361	0.997662	no	149.852	115.524	-0.375343	0.314417	0.717285	no	126.035	54.9074	-1.19875	0.0013701	0.0290987	yes	PF01632	GO:0003735,GO:0006412,GO:0005622,GO:0005840	AT2G24090.1	Ribosomal protein L35
PAC:26323182	Glyma01g29470	Gm01:39787035-39797571	1.94464	1.84159	-0.0785492	0.903654	0.977713	no	2.13172	1.73409	-0.297842	0.544971	0.870221	no	5.63412	1.98654	-1.50393	0.00140112	0.0296274	yes	PF00962	GO:0019239,GO:0009168	AT2G38280.1	AMP deaminase, putative / myoadenylate deaminase, putative
PAC:26346401	Glyma10g02210	Gm10:1533204-1534729	315.9	448.874	0.506843	0.39807	0.729025	no	193.503	232.532	0.265069	0.486317	0.838659	no	89.5218	208.222	1.21781	0.00140312	0.0296566	yes	PF03242	GO:0006950	AT4G02380.1	senescence-associated gene 21
PAC:26306863	Glyma08g09140	Gm08:6526851-6535386	0.917664	0.296421	-1.63032	0.0657506	0.284585	no	0.2018	0.9378	2.21636	0.00553882	0.0691239	no	0	0.915876	1.79769e+308	0.00141943	0.0298299	yes	PF02705	GO:0015079,GO:0071805,GO:0016020	AT2G35060.1	K+ uptake permease 11
PAC:26286888	Glyma14g10890	Gm14:9085876-9088071	4.68121	5.88738	0.330744	0.563437	0.837272	no	15.0502	24.2654	0.689114	0.0556473	0.298902	no	20.5476	8.70627	-1.23884	0.00144734	0.0301913	yes	PF00173,PF00487	GO:0020037,GO:0006629,GO:0055114,GO:0016491	AT2G46210.1	Fatty acid/sphingolipid desaturase
PAC:26353542	Glyma16g17820	Gm16:19517547-19518965	0.567121	0.137774	-2.04135	0.517954	0.810475	no	0.448963	1.02574	1.19199	0.4435	0.814371	no	0.799904	7.4107	3.21171	0.00144835	0.030194	yes	PF00202	GO:0008483,GO:0030170	AT2G38400.1	alanine:glyoxylate aminotransferase 3
PAC:26310863	Glyma08g23550	Gm08:17944796-17951971	6.24008	14.3169	1.19808	0.033704	0.183012	no	8.3719	15.1404	0.854778	0.0290731	0.198473	no	1.67768	6.13286	1.87009	0.00145145	0.0302237	yes	PF00481	GO:0003824	AT4G31860.1	Protein phosphatase 2C family protein
PAC:26293177	Glyma12g08041	Gm12:5736104-5738631	104.141	83.5533	-0.317771	0.564026	0.837611	no	38.4065	29.5178	-0.379766	0.29094	0.693914	no	34.3526	14.8468	-1.21027	0.00148029	0.0306854	yes	PF00230	GO:0005215,GO:0006810,GO:0016020	AT2G37170.1	plasma membrane intrinsic protein 2
PAC:26329316	Glyma19g35710	Gm19:43192778-43196858	0.506988	1.36042	1.42403	0.138177	0.441167	no	0.708984	0.805309	0.18379	0.830439	0.972899	no	0.257795	2.17128	3.07425	0.00149658	0.0309476	yes	PF00719	GO:0000287,GO:0004427,GO:0006796,GO:0005737	AT3G53620.1	pyrophosphorylase 4
PAC:26291594	Glyma12g13920	Gm12:12547123-12548183	67.2245	38.1421	-0.817603	0.11515	0.398622	no	183.53	127.83	-0.521787	0.168159	0.545014	no	36.4357	15.0363	-1.27691	0.00150936	0.0311547	yes	PF00462	GO:0009055,GO:0015035,GO:0045454	AT1G28480.1	Thioredoxin superfamily protein
PAC:26323440	Glyma01g36440	Gm01:48945635-48947617	12.1665	11.0149	-0.143463	0.785136	0.936409	no	13.5265	9.99002	-0.437226	0.247241	0.648411	no	29.6068	67.746	1.19421	0.00151269	0.0311998	yes	PF00266	GO:0008152	AT4G35630.1	phosphoserine aminotransferase
PAC:26354095	Glyma18g06510	Gm18:5074644-5079669	79.5558	154.921	0.961498	0.106825	0.381378	no	68.5081	63.0689	-0.119346	0.753635	0.952244	no	12.5053	4.69157	-1.4144	0.00151824	0.0312909	yes	PF01370	GO:0003824,GO:0050662,GO:0044237	AT5G58490.1	NAD(P)-binding Rossmann-fold superfamily protein
PAC:26319394	Glyma13g35790	Gm13:37165102-37175524	10.7376	8.67601	-0.307563	0.552172	0.830348	no	7.7712	7.11901	-0.12646	0.732058	0.945502	no	11.7518	26.6039	1.17875	0.00152493	0.0313722	yes	PF00612,PF00063,PF02736	GO:0003774,GO:0005524,GO:0016459,GO:0005515	AT5G54280.2	myosin 2
PAC:26335672	Glyma03g27750	Gm03:35515375-35520205	0	1.80336	1.79769e+308	0.00513208	0.0570025	no	2.09762	2.81067	0.422156	0.476187	0.832713	no	1.83055	0	-1.79769e+308	0.0015356	0.0314523	yes	PF00254,PF00515	GO:0006457,GO:0005515	AT5G48570.1	FKBP-type peptidyl-prolyl cis-trans isomerase family protein
PAC:26322323	Glyma05g23986	Gm05:29861874-29864968	3.61283	3.78112	0.0656849	0.938757	0.987002	no	1.56997	3.38864	1.10996	0.161541	0.534586	no	0.720996	4.45746	2.62816	0.00153993	0.0315167	yes	PF00069	GO:0004672,GO:0005524,GO:0006468	AT1G01540.1	Protein kinase superfamily protein
PAC:26299320	Glyma06g04530	Gm06:3199362-3202150	0.122923	0	-1.79769e+308	0.0293909	1	no	1.30512	0.839972	-0.635765	0.339237	0.740287	no	0.715155	0.114973	-2.63696	0.00154634	0.0316074	yes	PF00069,PF00560	GO:0004672,GO:0005524,GO:0006468,GO:0005515	AT5G67200.1	Leucine-rich repeat protein kinase family protein
PAC:26302278	Glyma06g15640	Gm06:12307719-12316878	1.00355	1.76307	0.812975	0.259583	0.604833	no	1.70783	1.3421	-0.347674	0.517039	0.855659	no	3.14377	8.18798	1.38101	0.00154975	0.0316366	yes	PF00400	GO:0005515	AT5G24320.1	Transducin/WD40 repeat-like superfamily protein
PAC:26342404	Glyma09g35610	Gm09:41579063-41581770	0.956842	0.499134	-0.938852	0.387692	0.721727	no	0.998234	2.9284	1.55266	0.0417804	0.25094	no	0	3.08908	1.79769e+308	0.00156374	0.0318133	yes	PF03366	GO:0006355,GO:0005634	AT5G45600.2	YEATS family protein
PAC:26297493	Glyma11g10810	Gm11:7689661-7708723	3.69361	1.7457	-1.08123	0.0716547	0.300038	no	2.98162	3.36421	0.174171	0.665908	0.923116	no	2.34602	0.649863	-1.852	0.0015812	0.0320594	yes	PF00069	GO:0004672,GO:0005524,GO:0006468	AT3G13530.1	mitogen-activated protein kinase kinase kinase 7
PAC:26322327	Glyma05g24700	Gm05:30846458-30852906	5.57814	6.98382	0.324231	0.62969	0.869871	no	6.631	4.20871	-0.655848	0.232649	0.634233	no	6.93952	1.49938	-2.21047	0.00159325	0.0322306	yes	PF03540	GO:0006352,GO:0005634,GO:0003702	AT4G31720.1	TBP-associated factor II 15
PAC:26314923	Glyma13g43370	Gm13:43100530-43101621	256.023	467.51	0.868725	0.126077	0.419938	no	234.895	351.752	0.58254	0.124428	0.471988	no	223.918	98.9479	-1.17823	0.00159552	0.032254	yes	PF03244	GO:0015979,GO:0009522,GO:0009538	AT1G52230.1	photosystem I subunit H2
PAC:26294580	Glyma12g36780	Gm12:39823419-39827808	53.9876	45.2705	-0.254057	0.630772	0.870053	no	55.0266	50.8897	-0.112757	0.756992	0.952844	no	35.2902	15.5345	-1.18379	0.00160165	0.0323232	yes	PF00067	GO:0005506,GO:0009055,GO:0016705,GO:0020037,GO:0055114	AT2G42250.1	cytochrome P450, family 712, subfamily A, polypeptide 1
PAC:26320286	Glyma05g35600	Gm05:39585384-39593165	1.72e-07	0	-1.79769e+308	0.499992	1	no	0	0	0	1	1	no	0	0.483139	1.79769e+308	0.00160762	0.0324145	yes	PF00400,PF04564	GO:0005515,GO:0004842,GO:0016567,GO:0000151	AT3G06880.2	Transducin/WD40 repeat-like superfamily protein
PAC:26319315	Glyma13g21960	Gm13:25517992-25519543	6.82768	10.837	0.666502	0.255173	0.60051	no	25.2136	40.1145	0.669919	0.063795	0.325042	no	7.96365	20.543	1.36714	0.00165026	0.0330668	yes	PF01754,PF01428	GO:0008270,GO:0003677	AT2G36320.1	A20/AN1-like zinc finger family protein
PAC:26333657	Glyma03g26080	Gm03:33409594-33414163	80.9179	65.3107	-0.309141	0.585576	0.848543	no	102.355	90.7186	-0.174105	0.662746	0.921674	no	100.024	41.5265	-1.26824	0.0016659	0.0332546	yes	PF00573	GO:0003735,GO:0006412,GO:0005840	AT1G07320.1	ribosomal protein L4
PAC:26341973	Glyma09g34270	Gm09:40697211-40700646	0.914321	0.569072	-0.684089	0.544201	0.826026	no	2.45933	5.79673	1.23697	0.0519478	0.28654	no	3.2687	0	-1.79769e+308	0.00167214	0.0333236	yes	PF05871		AT4G19003.1	E2F/DP family winged-helix DNA-binding domain
PAC:26333970	Glyma03g39300	Gm03:45434912-45439269	0	1.88266	1.79769e+308	0.00452284	0.0528963	no	0.476743	0.783546	0.716806	0.405201	0.79014	no	0	1.59991	1.79769e+308	0.0016794	0.0334092	yes	PF00481	GO:0003824	AT5G27930.1	Protein phosphatase 2C family protein
PAC:26302621	Glyma06g44770	Gm06:47606910-47611900	0	0.101293	1.79769e+308	0.0722025	1	no	0	0.331191	1.79769e+308	0.0150176	1	no	1.94304	0.345831	-2.49018	0.00169359	0.0335705	yes	PF02364	GO:0003843,GO:0006075,GO:0000148,GO:0016020	AT4G03550.1	glucan synthase-like 5
PAC:26320698	Glyma05g03660	Gm05:2820384-2828038	11.081	8.12992	-0.44678	0.461498	0.776597	no	5.06052	12.9146	1.35164	0.00488896	0.0639483	no	2.81093	10.0358	1.83604	0.00169974	0.0336351	yes	PF00319,PF01486	GO:0003677,GO:0046983,GO:0003700,GO:0006355,GO:0005634,GO:0043565	AT4G22950.1	AGAMOUS-like 19
PAC:26311346	Glyma17g02020	Gm17:1257830-1260583	3.41276	2.25562	-0.597415	0.348484	0.688903	no	20.9467	14.9488	-0.486696	0.178068	0.56021	no	26.0279	11.518	-1.17617	0.00170687	0.0336676	yes	PF00403	GO:0046872,GO:0030001	AT5G19090.2	Heavy metal transport/detoxification superfamily protein
PAC:26342011	Glyma09g28425	Gm09:35401765-35412940	0	0.29795	1.79769e+308	0.0434624	1	no	0.453338	0.617807	0.446569	0.613295	0.901672	no	1.81733	0	-1.79769e+308	0.0017265	0.0339819	yes	PF00856	GO:0005515	AT2G44150.1	histone-lysine N-methyltransferase ASHH3
PAC:26352893	Glyma16g33921	Gm16:36657475-36667728	0.317272	0.0500171	-2.66523	0.0557616	1	no	0.702682	0.281379	-1.32036	0.0835588	0.37895	no	0.9659	0.156228	-2.62822	0.00174871	0.0342356	yes	PF00560	GO:0005515	AT5G36930.2	Disease resistance protein (TIR-NBS-LRR class) family
PAC:26335520	Glyma03g40280	Gm03:46076954-46080391	20.794	15.0197	-0.469319	0.403407	0.733427	no	11.5613	14.3055	0.307275	0.477169	0.833576	no	7.9565	22.1952	1.48004	0.00177643	0.0345519	yes	PF00080	GO:0046872,GO:0006801,GO:0055114	AT1G08830.1	copper/zinc superoxide dismutase 1
PAC:26307616	Glyma08g18990	Gm08:14334877-14342488	4.48208	5.24805	0.227613	0.709491	0.906096	no	6.86277	5.74746	-0.255867	0.555552	0.87676	no	11.605	26.8663	1.21105	0.00179769	0.0348519	yes	PF03060	GO:0003824,GO:0055114,GO:0016491,GO:0018580	AT5G64250.2	Aldolase-type TIM barrel family protein
PAC:26323064	Glyma01g20460	Gm01:24945683-24950931	37.877	15.7116	-1.2695	0.0164853	0.116323	no	34.6466	21.2157	-0.707582	0.0522033	0.287291	no	85.8281	35.6018	-1.2695	0.00180453	0.0349419	yes	PF01055	GO:0004553,GO:0005975	AT1G68560.1	alpha-xylosidase 1
PAC:26284901	Glyma14g36140	Gm14:45285658-45293206	0.515613	1.06014	1.03989	0.191022	0.522324	no	0.544162	0.000194732	-11.4483	0.877629	0.983992	no	0	0.613599	1.79769e+308	0.00180604	0.0349455	yes	PF00069	GO:0004672,GO:0005524,GO:0006468	AT4G24480.1	Protein kinase superfamily protein
PAC:26355202	Glyma18g04081	Gm18:2844663-2849361	1270.4	4110.27	1.69395	0.168701	0.490316	no	929.144	2412.06	1.37629	0.0475644	0.271351	no	85.6387	232.51	1.44096	0.00183513	0.0353626	yes	PF00004	GO:0005524	AT2G39730.2	rubisco activase
PAC:26342961	Glyma09g03080	Gm09:2170170-2174738	0	0	0	1	1	no	0.961499	2.42974	1.33744	0.0984309	0.415548	no	0	3.36273	1.79769e+308	0.0018554	0.0355952	yes	PF04116	GO:0005506,GO:0016491,GO:0006633,GO:0055114	AT2G34770.1	fatty acid hydroxylase 1
PAC:26294273	Glyma12g36260	Gm12:39346132-39350455	1.21986	0.88824	-0.457689	0.578793	0.845501	no	0.324609	0.480129	0.56472	0.514523	0.854964	no	0.862424	3.53501	2.03525	0.00186572	0.0357645	yes	PF00643	GO:0008270,GO:0005622	AT1G78600.1	light-regulated zinc finger protein 1
PAC:26288475	Glyma02g02070	Gm02:1496907-1498733	17.8245	12.5699	-0.503894	0.374205	0.710238	no	56.3839	38.8798	-0.536261	0.139373	0.500734	no	7.08377	19.9796	1.49594	0.00187294	0.0358597	yes	PF03242	GO:0006950	AT4G02380.1	senescence-associated gene 21
PAC:26294271	Glyma12g36260	Gm12:39346132-39350455	0.341663	0.115831	-1.56055	0.222835	1	no	0.0960766	0.290357	1.59557	0.153439	1	no	0.122877	1.19484	3.28153	0.00189196	0.0361659	yes	PF00643	GO:0008270,GO:0005622	AT1G78600.2	light-regulated zinc finger protein 1
PAC:26301648	Glyma06g03920	Gm06:2731885-2732801	81.3673	113.909	0.485354	0.354828	0.694163	no	70.7845	113.399	0.679907	0.0588771	0.309466	no	58.1304	25.4055	-1.19415	0.00192806	0.0366799	yes	PF08041	GO:0009512	AT2G26500.1	cytochrome b6f complex subunit (petM), putative
PAC:26285968	Glyma14g15120	Gm14:15865116-15871267	94.5715	106.281	0.168412	0.761103	0.927348	no	83.0808	55.5538	-0.58063	0.114743	0.452359	no	88.8322	39.6085	-1.16527	0.00192935	0.0366806	yes	PF04862		AT5G11420.1	Protein of unknown function, DUF642
PAC:26343404	Glyma09g04210	Gm09:3070549-3091555	1.7339	0.000465405	-11.8632	0.601102	0.85609	no	2.04055	0.000142912	-13.8015	0.844337	0.977019	no	2.61197	0.877448	-1.57375	0.00195552	0.0369815	yes	PF00400,PF00439	GO:0005515	AT5G49430.1	WD40/YVTN repeat-like-containing domain;Bromodomain
PAC:26353914	Glyma18g42850	Gm18:52166840-52171793	3.86226	6.39831	0.728247	0.229582	0.57263	no	1.47195	2.42603	0.720868	0.22461	0.624224	no	2.64792	7.82644	1.5635	0.00205427	0.0381842	yes			AT2G40070.1
PAC:26313366	Glyma17g09860	Gm17:7359682-7364912	22.1473	22.468	0.0207443	0.968003	0.995023	no	20.0146	16.9596	-0.23895	0.507186	0.850875	no	23.2809	10.3717	-1.16649	0.00205517	0.038186	yes	PF00171	GO:0016491,GO:0008152,GO:0055114	AT3G48000.1	aldehyde dehydrogenase 2B4
PAC:26294168	Glyma12g07160	Gm12:4890411-4892130	71.1196	22.3382	-1.67074	0.0046796	0.0539277	no	37.7707	0.00665843	-12.4698	0.639241	0.912186	no	186.311	83.1955	-1.16314	0.00208186	0.038562	yes	PF00276,PF03939	GO:0003735,GO:0006412,GO:0005840,GO:0005622	AT3G55280.1	ribosomal protein L23AB
PAC:26323331	Glyma01g42120	Gm01:53445562-53450205	1.5997	3.16295	0.983473	0.150108	0.462179	no	3.09494	6.05582	0.968413	0.0291364	0.198706	no	1.9242	5.84952	1.60406	0.00208588	0.0385767	yes	PF08669		AT4G12130.1	Glycine cleavage T-protein family
PAC:26309342	Glyma08g07130	Gm08:5114457-5116052	2.71335	2.50585	-0.114775	0.870409	0.967989	no	2.35074	2.35002	-0.000439551	0.99939	0.999792	no	38.7286	86.446	1.1584	0.00209023	0.0386271	yes	PF00201	GO:0016758,GO:0008152	AT5G17050.1	UDP-glucosyl transferase 78D2
PAC:26332314	Glyma15g19810	Gm15:17240771-17243519	68.3569	105.917	0.631782	0.237803	0.58336	no	71.8761	102.119	0.506673	0.166765	0.542701	no	66.7584	30.2842	-1.14038	0.00209228	0.0386352	yes	PF00504	GO:0016020,GO:0009765	AT1G19150.1	photosystem I light harvesting complex gene 6
PAC:26317735	Glyma13g41060	Gm13:41476669-41479314	7.36189	18.8083	1.35322	0.0128349	0.100107	no	6.93195	13.2107	0.930373	0.0202176	0.157588	no	2.1619	6.88441	1.67103	0.00212234	0.0390447	yes	PF00022		AT3G12110.1	actin-11
PAC:26346441	Glyma10g30420	Gm10:39087369-39090158	10.1889	16.2292	0.671598	0.207566	0.545142	no	10.7343	13.081	0.285238	0.45574	0.82108	no	11.5934	4.38222	-1.40357	0.00212859	0.0391243	yes	PF02416	GO:0008565,GO:0015031	AT5G28750.1	Bacterial sec-independent translocation protein mttA/Hcf106
PAC:26334962	Glyma03g41590	Gm03:47015470-47022290	10.4529	22.4381	1.10204	0.0406692	0.207147	no	8.19795	10.2379	0.320592	0.431712	0.807567	no	4.43688	12.0496	1.44136	0.00213144	0.0391465	yes	PF00170,PF07777	GO:0003700,GO:0043565,GO:0046983,GO:0006355,GO:0003677,GO:0006351,GO:0005634	AT2G46270.1	G-box binding factor 3
PAC:26288842	Glyma02g39130	Gm02:44394772-44399850	9.23589	10.8602	0.233727	0.657008	0.882208	no	5.34986	7.05692	0.399538	0.325718	0.727753	no	9.812	22.1423	1.17419	0.00217793	0.0396651	yes	PF00400	GO:0005515	AT5G58760.1	damaged DNA binding 2
PAC:26311659	Glyma17g18010	Gm17:15126553-15131353	1.4108	1.26014	-0.162929	0.822744	0.951546	no	2.08463	2.99391	0.52224	0.292502	0.695936	no	4.84922	1.5909	-1.60791	0.0021922	0.039849	yes	PF01566	GO:0005215,GO:0006810,GO:0016020	AT2G23150.1	natural resistance-associated macrophage protein 3
PAC:26290445	Glyma02g09630	Gm02:7570010-7574618	4.19132	2.78794	-0.588205	0.413589	0.741941	no	7.21724	6.40727	-0.171739	0.715006	0.940731	no	6.22435	1.62959	-1.93341	0.00220082	0.0399778	yes	PF00081,PF02777	GO:0004784,GO:0046872,GO:0006801,GO:0055114	AT5G51100.1	Fe superoxide dismutase 2
PAC:26286700	Glyma14g12220	Gm14:10962374-10967759	8.38892	8.27479	-0.0197621	0.97361	0.99597	no	8.73505	11.2693	0.367515	0.382502	0.773374	no	3.02285	9.82463	1.70049	0.00220775	0.0400508	yes	PF00481	GO:0003824	AT4G31750.1	HOPW1-1-interacting 2
PAC:26348404	Glyma07g32330	Gm07:37261035-37263430	21.4811	12.5863	-0.771213	0.137396	0.439629	no	17.1081	29.1537	0.769	0.0321846	0.211116	no	14.869	32.7917	1.14103	0.00221234	0.0400779	yes	PF00067	GO:0005506,GO:0009055,GO:0016705,GO:0020037,GO:0055114	AT5G06900.1	cytochrome P450, family 93, subfamily D, polypeptide 1
PAC:26352984	Glyma16g33451	Gm16:36354025-36361192	7.69e-06	1.57e-05	1.0295	0.999871	1	no	0	0.155018	1.79769e+308	0.0126737	1	no	0.0290358	0.757374	4.7051	0.00222189	0.0401748	yes	PF00378	GO:0003824,GO:0008152	AT2G30650.1	ATP-dependent caseinolytic (Clp) protease/crotonase family protein
PAC:26315959	Glyma13g03280	Gm13:3224145-3233613	35.0121	39.7241	0.182163	0.736293	0.917565	no	25.4978	22.2625	-0.195759	0.589744	0.890832	no	9.02862	3.63913	-1.31091	0.00225415	0.040528	yes	PF00501	GO:0003824,GO:0008152	AT1G77590.1	long chain acyl-CoA synthetase 9
PAC:26297648	Glyma11g01520	Gm11:907743-913069	16.6007	20.1308	0.278155	0.635568	0.872207	no	19.1651	30.7047	0.679975	0.0942759	0.405898	no	12.0716	32.3023	1.42002	0.00230474	0.0411956	yes			AT3G03150.1
PAC:26294375	Glyma12g02900	Gm12:1857842-1864323	0.000103161	4.82e-05	-1.09811	0.999168	1	no	1.32744	2.04752	0.625231	0.36195	0.758757	no	0	1.75079	1.79769e+308	0.00231509	0.0413283	yes	PF00400	GO:0005515	AT2G34260.1	transducin family protein / WD-40 repeat family protein
PAC:26316576	Glyma13g37790	Gm13:38747109-38750994	84.783	104.857	0.306573	0.580313	0.846231	no	75.4092	102.353	0.440742	0.241384	0.641828	no	54.084	24.8068	-1.12447	0.00238688	0.042091	yes	PF11264	GO:0010027,GO:0015979,GO:0009523	AT2G20890.1	photosystem II reaction center PSB29 protein
PAC:26289241	Glyma02g00440	Gm02:237611-245017	0.123375	0.123408	0.000384793	0.999783	1	no	0.199332	0.344596	0.789731	0.431086	1	no	1.10523	0	-1.79769e+308	0.00239139	0.0421354	yes	PF08241	GO:0008171,GO:0008168,GO:0008152	AT3G63410.1	S-adenosyl-L-methionine-dependent methyltransferases superfamily protein
PAC:26285332	Glyma14g03560	Gm14:2316857-2319297	231.456	219.317	-0.0777251	0.894571	0.974977	no	132.955	151.129	0.184848	0.62546	0.906885	no	174.081	77.0539	-1.17582	0.00239801	0.0422196	yes	PF01789	GO:0005509,GO:0015979,GO:0009523,GO:0009654,GO:0019898	AT1G06680.1	photosystem II subunit P-1
PAC:26288167	Glyma02g09400	Gm02:7365310-7372106	0	0.266415	1.79769e+308	0.0277218	1	no	1.89395	1.05295	-0.846955	0.177262	0.559113	no	0	0.901757	1.79769e+308	0.00241129	0.042383	yes	PF00012	GO:0000902,GO:0005524	AT3G12580.1	heat shock protein 70
PAC:26331370	Glyma15g43110	Gm15:50670067-50672084	74.3965	135.323	0.863096	0.132686	0.431613	no	49.9063	72.4596	0.537953	0.14649	0.512957	no	50.5814	23.2082	-1.12397	0.00243323	0.0425784	yes			AT1G51400.1	Photosystem II 5 kD protein
PAC:26312668	Glyma17g09460	Gm17:7022957-7025187	0	0.485703	1.79769e+308	0.0230806	0.142998	no	5.95e-05	0.431219	12.8223	0.981481	0.999149	no	0	1.17763	1.79769e+308	0.00245193	0.0428326	yes	PF00789	GO:0005515	AT4G10790.1	UBX domain-containing protein
PAC:26330170	Glyma15g07850	Gm15:5522281-5524237	0.252301	0.160744	-0.650382	0.618861	1	no	0.194139	0	-1.79769e+308	0.0390507	1	no	1.50948	0	-1.79769e+308	0.0024803	0.0431724	yes	PF12481		AT4G27450.1	Aluminium induced protein with YGL and LRDR motifs
PAC:26332012	Glyma15g18851	Gm15:15765648-15775486	2.27084	7.00615	1.62539	0.0058021	0.0615311	no	4.43701	5.13461	0.210666	0.594527	0.892866	no	2.69135	6.90255	1.3588	0.0025119	0.0435721	yes	PF00481	GO:0003824	AT1G72770.1	homology to ABI1
PAC:26300464	Glyma06g13420	Gm06:10562116-10569462	0.289511	0.340621	0.23455	0.819891	1	no	0	0	0	1	1	no	0	0.875286	1.79769e+308	0.00252553	0.0437609	yes			AT5G24270.1	Calcium-binding EF-hand family protein
PAC:26315398	Glyma13g39325	Gm13:39960489-39968266	0.456639	0.24893	-0.875315	0.327332	0.66985	no	0.279932	0.24982	-0.164187	0.844809	1	no	0.64618	0	-1.79769e+308	0.00253372	0.0438392	yes	PF00170	GO:0003700,GO:0043565,GO:0046983,GO:0006355	AT1G08320.1	bZIP transcription factor family protein
PAC:26347905	Glyma07g04050	Gm07:2908717-2913660	14.6105	11.8353	-0.303915	0.558874	0.834168	no	6.69732	11.5821	0.790239	0.0349729	0.223873	no	10.6044	23.3397	1.13813	0.00259645	0.0446337	yes	PF02045	GO:0003700,GO:0006355,GO:0005634	AT1G72830.1	nuclear factor Y, subunit A3
PAC:26350583	Glyma07g05220	Gm07:3877919-3881682	1.17509	2.68317	1.19117	0.140006	0.444587	no	1.67265	1.22445	-0.45	0.51805	0.856537	no	0.467779	2.45638	2.39263	0.00260963	0.0447958	yes	PF00004	GO:0005524	AT1G53750.1	regulatory particle triple-A 1A
PAC:26313091	Glyma17g16570	Gm17:13308740-13311286	7.85579	11.7654	0.582721	0.276067	0.620998	no	5.58994	9.90155	0.82482	0.0404239	0.246448	no	37.7422	83.9352	1.1531	0.00263289	0.0450817	yes	PF00560	GO:0005515	AT4G35470.1	plant intracellular ras group-related LRR 4
PAC:26334743	Glyma03g40880	Gm03:46489345-46498329	15.7074	9.98999	-0.652891	0.220082	0.560524	no	11.8371	7.93142	-0.577667	0.141386	0.504209	no	17.7727	7.67691	-1.21107	0.00263841	0.0451439	yes	PF00248	GO:0055114,GO:0016491	AT1G60690.1	NAD(P)-linked oxidoreductase superfamily protein
PAC:26294277	Glyma12g36260	Gm12:39346132-39350455	0.442636	0.342124	-0.3716	0.705521	0.904853	no	0.448876	0.380939	-0.236758	0.778319	0.958705	no	0.783682	3.08949	1.97903	0.00267116	0.0454763	yes	PF00643	GO:0008270,GO:0005622	AT1G78600.2	light-regulated zinc finger protein 1
PAC:26354313	Glyma18g52600	Gm18:61161711-61165968	161.311	143.023	-0.173595	0.770032	0.930723	no	83.9393	121.389	0.532222	0.166223	0.541752	no	74.2135	177.303	1.25646	0.00273373	0.0462451	yes			AT2G39570.1	ACT domain-containing protein
PAC:26308496	Glyma08g18660	Gm08:14039023-14040577	0.352835	0	-1.79769e+308	0.0227501	1	no	0.466966	0	-1.79769e+308	0.00700964	0.080498	no	1.06712	0.164732	-2.69553	0.00274534	0.0463757	yes	PF00043,PF02798	GO:0005515	AT1G78380.1	glutathione S-transferase TAU 19
PAC:26286355	Glyma14g39820	Gm14:48896233-48903798	0	0.294967	1.79769e+308	0.0206031	1	no	0	0.132232	1.79769e+308	0.0344426	1	no	0.826332	0.118713	-2.79924	0.00276411	0.0465627	yes	PF07707,PF00651,PF12248	GO:0005515	AT2G30600.1	BTB/POZ domain-containing protein
PAC:26348422	Glyma07g07260	Gm07:5972675-5976115	0.832403	1.35184	0.699573	0.445321	0.765368	no	0	1.20167	1.79769e+308	0.00528043	0.066984	no	0.329865	2.19757	2.73596	0.00276994	0.0466265	yes	PF05019	GO:0006744	AT2G03690.1	coenzyme Q biosynthesis Coq4 family protein / ubiquinone biosynthesis Coq4 family protein
PAC:26298103	Glyma11g18640	Gm11:15274089-15277211	861.549	734.508	-0.230155	0.732667	0.916066	no	526.731	576.511	0.130282	0.761338	0.95402	no	440.196	182.652	-1.26905	0.00279885	0.0468984	yes			AT1G08380.1	photosystem I subunit O
PAC:26314406	Glyma17g37260	Gm17:41054585-41059191	7.88434	7.65205	-0.0431434	0.934983	0.985681	no	4.49134	4.51707	0.00824148	0.98426	0.999209	no	14.6924	31.6855	1.10875	0.00280158	0.0469202	yes	PF07526,PF00046	GO:0003700,GO:0043565,GO:0006355,GO:0003677,GO:0005634	AT2G16400.1	BEL1-like homeodomain 7
PAC:26300789	Glyma06g18340	Gm06:14678876-14689698	0.097965	0.165108	0.753072	0.561381	1	no	0.32782	0.203232	-0.689772	0.460274	0.823296	no	0	0.652846	1.79769e+308	0.00280447	0.0469268	yes	PF07910		AT3G48380.3	Peptidase C78, ubiquitin fold modifier-specific peptidase 1/ 2
PAC:26350473	Glyma07g02150	Gm07:1496069-1500777	0.192596	0.304729	0.66195	0.473216	1	no	0.342764	0.369681	0.109065	0.890172	0.986018	no	1.1188	3.66222	1.71076	0.00280951	0.0469647	yes	PF00854	GO:0005215,GO:0006857,GO:0016020	AT1G52190.1	Major facilitator superfamily protein
PAC:26284476	Glyma14g02530	Gm14:1554049-1559697	0	0.55586	1.79769e+308	0.0202967	0.132595	no	0.345093	0	-1.79769e+308	0.0152372	0.130453	no	1.18902	0	-1.79769e+308	0.0028171	0.0470529	yes	PF00364,PF00198	GO:0016746,GO:0008152,GO:0008415	AT4G26910.1	Dihydrolipoamide succinyltransferase
PAC:26304466	Glyma04g06450	Gm04:4925679-4928196	0.549045	0.122558	-2.16345	0.0426938	0.213502	no	0.855178	0.32634	-1.38985	0.100481	0.420745	no	1.7247	0.259037	-2.73511	0.00283973	0.0472108	yes		GO:0009073,GO:0004106	AT5G10870.1	chorismate mutase 2
PAC:26288695	Glyma02g09820	Gm02:7759800-7764461	0	1.10207	1.79769e+308	0.00790034	0.0752454	no	0.496988	1.26811	1.3514	0.068718	0.339435	no	0.281423	1.60848	2.51488	0.0028428	0.0472108	yes	PF01569	GO:0003824,GO:0016020	AT3G02600.1	lipid phosphate phosphatase 3
PAC:26353915	Glyma18g42850	Gm18:52166840-52171793	0.44805	0.854899	0.932093	0.308963	0.652517	no	0.214562	0.283199	0.400421	0.680982	1	no	0	0.932565	1.79769e+308	0.00285727	0.0472823	yes			AT2G40070.1
PAC:26294356	Glyma12g06350	Gm12:4306997-4310822	54.5055	74.6617	0.453967	0.405774	0.73556	no	47.5685	64.4289	0.437702	0.235302	0.63584	no	44.0159	20.492	-1.10297	0.0028776	0.0474853	yes	PF05368		AT3G46780.1	plastid transcriptionally active 16
PAC:26301716	Glyma06g07980	Gm06:5875059-5879281	0	1.29875	1.79769e+308	0.00878908	0.0800494	no	1.90873	2.37267	0.313901	0.620483	0.905247	no	0.191429	1.59812	3.06149	0.00289843	0.0477302	yes	PF01398	GO:0005515	AT1G71230.1	COP9-signalosome 5B
PAC:26300932	Glyma06g18551	Gm06:14848334-14851495	19.1155	13.5145	-0.500234	0.335262	0.676951	no	17.3276	14.6049	-0.246617	0.500117	0.846202	no	20.8175	9.3413	-1.1561	0.00297551	0.0485563	yes	PF00067	GO:0005506,GO:0009055,GO:0016705,GO:0020037,GO:0055114	AT3G48310.1	cytochrome P450, family 71, subfamily A, polypeptide 22
PAC:26318269	Glyma13g24750	Gm13:28072608-28076113	2.21838	2.33647	0.0748221	0.915351	0.980825	no	1.99752	1.20521	-0.728923	0.250255	0.651537	no	1.92782	0.3746	-2.36355	0.00297748	0.0485563	yes	PF01137,PF05189	GO:0006396	AT5G22100.1	RNA cyclase family protein
PAC:26348056	Glyma07g02140	Gm07:1488920-1492045	1.39816	2.31464	0.727262	0.292131	0.63794	no	1.48177	2.05655	0.472902	0.389702	0.778462	no	1.28965	4.0386	1.64688	0.00297886	0.0485563	yes	PF00854	GO:0005215,GO:0006857,GO:0016020	AT1G52190.1	Major facilitator superfamily protein
PAC:26329761	Glyma15g06880	Gm15:4814791-4821432	0.325136	0.246584	-0.398966	0.649866	1	no	0.959742	0.673924	-0.510061	0.417414	0.798994	no	0.727229	0.145904	-2.31739	0.00299142	0.0486579	yes	PF00225	GO:0003777,GO:0005524,GO:0007018	AT4G21270.1	kinesin 1
PAC:26296026	Glyma11g25860	Gm11:24606781-24611008	69.7567	84.9069	0.283551	0.608077	0.859859	no	41.6185	58.6707	0.495416	0.176246	0.557787	no	1.34602	4.86365	1.85334	0.00301262	0.0489028	yes			AT3G12320.1
PAC:26345814	Glyma10g33040	Gm10:41406065-41412696	2.72186	2.79371	0.0375875	0.951848	0.990151	no	5.93132	7.13127	0.265806	0.488184	0.839535	no	1.70532	4.84967	1.50785	0.00302794	0.0491015	yes	PF00149	GO:0016787	AT2G39840.1	type one serine/threonine protein phosphatase 4
PAC:26316800	Glyma13g07735	Gm13:7910921-7927243	0.207326	0.289726	0.482788	0.646795	1	no	0.162107	0.412738	1.34828	0.147765	0.51508	no	0	0.673145	1.79769e+308	0.00303142	0.0491246	yes	PF02390,PF00162	GO:0004618,GO:0006096,GO:0008176,GO:0006400	AT3G12780.1	phosphoglycerate kinase 1
PAC:26332422	Glyma15g09440	Gm15:6745237-6752498	0.445646	1.2099	1.44092	0.131104	0.428792	no	3.30254	2.64984	-0.317672	0.575881	0.885994	no	0	1.24285	1.79769e+308	0.00304123	0.0492169	yes	PF01823		AT1G29690.1	MAC/Perforin domain-containing protein
PAC:26311785	Glyma17g03990	Gm17:2636723-2646770	0.150623	0.163492	0.118279	0.92891	1	no	0.494246	0	-1.79769e+308	0.00644221	0.0764201	no	0.976096	0	-1.79769e+308	0.00305422	0.049303	yes	PF08544,PF10509,PF00288	GO:0005524,GO:0016310,GO:0016301	AT3G06580.1	Mevalonate/galactokinase family protein
PAC:26334379	Glyma03g39950	Gm03:45849033-45851571	12.0769	4.14862	-1.54154	0.00805418	0.0760638	no	7.36475	4.71411	-0.643651	0.135627	0.493818	no	11.8312	4.82499	-1.29401	0.00310615	0.0497453	yes	PF00403	GO:0046872,GO:0030001	AT5G19090.1	Heavy metal transport/detoxification superfamily protein
PAC:26344744	Glyma10g37730	Gm10:45650652-45658688	1.30404	0.237985	-2.45404	0.00430662	0.0512614	no	1.33212	0.817342	-0.70471	0.228734	0.628812	no	1.19077	3.44392	1.53216	0.00310615	0.0497453	yes	PF00069	GO:0004672,GO:0005524,GO:0006468	AT1G63700.1	Protein kinase superfamily protein
PAC:26298018	Glyma11g07530	Gm11:5279031-5282540	3.55538	1.23636	-1.52391	0.0811386	0.322732	no	3.28863	4.799	0.545245	0.358357	0.756588	no	0.736262	3.9205	2.41275	0.00311864	0.0498322	yes	PF00719	GO:0000287,GO:0004427,GO:0006796,GO:0005737	AT1G01050.1	pyrophosphorylase 1
PAC:26296600	Glyma11g03750	Gm11:2506472-2518963	0.126598	0.431013	1.76748	0.104008	0.375436	no	0.654611	0.974376	0.57384	0.381196	0.771746	no	0.111393	0.77234	2.79357	0.00311888	0.0498322	yes	PF00488,PF05192,PF05190	GO:0005524,GO:0030983,GO:0006298	AT4G17380.1	MUTS-like protein 4
PAC:26316796	Glyma13g07735	Gm13:7910921-7927243	0	0	0	1	1	no	0	0	0	1	1	no	0.864484	0	-1.79769e+308	0.00314304	0.0501488	yes	PF02390,PF00162	GO:0004618,GO:0006096,GO:0008176,GO:0006400	AT3G12780.1	phosphoglycerate kinase 1
PAC:26284858	Glyma14g37480	Gm14:46760251-46762659	1.04448	1.58603	0.60263	0.470261	0.782776	no	7.35981	8.96789	0.2851	0.497923	0.844918	no	0.244163	1.59988	2.71205	0.00314394	0.0501488	yes	PF00481	GO:0003824	AT2G30020.1	Protein phosphatase 2C family protein
PAC:26302628	Glyma06g12780	Gm06:9979014-9982400	98.5546	46.4576	-1.08501	0.0530551	0.246405	no	29.6017	26.7631	-0.145434	0.689341	0.931747	no	22.6661	48.7144	1.10381	0.00315991	0.0503696	yes	PF00107,PF08240	GO:0008270,GO:0016491,GO:0055114	AT1G77120.1	alcohol dehydrogenase 1
PAC:26303395	Glyma04g07430	Gm04:5770333-5773812	0.187777	6.2e-05	-11.5645	0.985413	1	no	0.000641907	1.86893	11.5076	0.80145	0.965676	no	0	1.33083	1.79769e+308	0.0031637	0.0503966	yes	PF00481	GO:0003824	AT2G25620.1	DNA-binding protein phosphatase 1
PAC:26321767	Glyma05g03440	Gm05:2631139-2634702	0	0.230564	1.79769e+308	0.0660591	1	no	0.166903	0.147261	-0.180634	0.888588	1	no	0	1.4281	1.79769e+308	0.00318679	0.0506294	yes	PF08542,PF00004	GO:0005524,GO:0004386,GO:0009378,GO:0006281,GO:0006310,GO:0006260,GO:0005663,GO:0003689	AT1G63160.1	replication factor C 2
PAC:26308446	Glyma08g08590	Gm08:6130153-6133147	0.514078	0.355524	-0.53204	0.599524	0.855268	no	0	0	0	1	1	no	1.02286	0	-1.79769e+308	0.00324349	0.0512746	yes	PF00091,PF03953	GO:0051258,GO:0043234,GO:0003924,GO:0005525,GO:0006184,GO:0007017,GO:0005874	AT2G29550.1	tubulin beta-7 chain
PAC:26285388	Glyma14g38390	Gm14:47508187-47513824	0.505924	0.834684	0.722309	0.397206	0.728629	no	0.479218	1.65691	1.78974	0.00607188	0.073343	no	0	0.614946	1.79769e+308	0.00327511	0.0516719	yes	PF00069	GO:0004672,GO:0005524,GO:0006468	AT5G58350.1	with no lysine (K) kinase 4
PAC:26304132	Glyma04g03150	Gm04:2304423-2308877	6.86891	7.99096	0.218289	0.690108	0.898887	no	5.08225	8.21723	0.693185	0.0803131	0.370598	no	4.94373	11.6388	1.23527	0.00327955	0.0517249	yes	PF07526,PF00046	GO:0003700,GO:0043565,GO:0006355,GO:0003677,GO:0005634	AT1G19700.1	BEL1-like homeodomain 10
PAC:26329633	Glyma15g00790	Gm15:478823-490796	2.52057	0.774676	-1.70208	0.0142297	0.106437	no	0.505648	1.54717	1.61342	0.00754189	0.0839271	no	0.927636	2.8301	1.60922	0.00332231	0.0521755	yes			AT1G15780.1
PAC:26301005	Glyma06g19660	Gm06:15973372-15980727	16.6711	15.1687	-0.13625	0.792589	0.939693	no	21.4896	14.4642	-0.571148	0.11678	0.456503	no	18.5555	8.47623	-1.13035	0.00333151	0.0522685	yes	PF00860	GO:0005215,GO:0006810,GO:0055085,GO:0016020	AT5G62890.1	Xanthine/uracil permease family protein
PAC:26327759	Glyma19g38390	Gm19:45312924-45314560	0.673664	0.0816273	-3.04491	0.0109587	0.0910139	no	0.366123	0.116106	-1.65689	0.104338	0.429294	no	0.797383	0.104901	-2.92625	0.00334767	0.0524187	yes	PF00106	GO:0016491,GO:0008152,GO:0003824,GO:0050662,GO:0044237	AT2G47140.1	NAD(P)-binding Rossmann-fold superfamily protein
PAC:26290764	Glyma02g12700	Gm02:10980750-10986067	0.574242	0	-1.79769e+308	0.0215712	0.137898	no	0.738284	0	-1.79769e+308	0.00674308	0.0787204	no	1.99092	0.319902	-2.63773	0.00336832	0.0526205	yes	PF04427		AT3G15460.1	Ribosomal RNA processing Brix domain protein
PAC:26330657	Glyma15g19520	Gm15:16843487-16852479	2.37023	3.23963	0.450804	0.568459	0.840079	no	2.36465	5.84156	1.30472	0.0286931	0.196552	no	2.63615	8.82654	1.74341	0.00345047	0.0535372	yes	PF03637		AT5G45550.1	Mob1/phocein family protein
PAC:26311571	Glyma17g12850	Gm17:9706858-9714751	0.674538	0.910513	0.43278	0.565918	0.838782	no	1.47803	1.14179	-0.37238	0.490201	0.84082	no	1.17376	0.266636	-2.13819	0.00346341	0.0537031	yes	PF02170,PF02171,PF08699	GO:0005515	AT5G43810.1	Stabilizer of iron transporter SufD / Polynucleotidyl transferase
PAC:26284702	Glyma14g38580	Gm14:47721241-47725350	52.8502	28.5569	-0.888071	0.0907356	0.345462	no	23.0195	16.7712	-0.456866	0.209387	0.606287	no	75.2213	177.431	1.23804	0.00346879	0.0537168	yes	PF00067	GO:0005506,GO:0009055,GO:0016705,GO:0020037,GO:0055114	AT2G30490.1	cinnamate-4-hydroxylase
PAC:26350101	Glyma07g02730	Gm07:1853104-1855720	5.50697	8.27017	0.586657	0.294468	0.640377	no	4.32405	7.99989	0.887598	0.0366661	0.230924	no	4.24914	10.6561	1.32644	0.00347476	0.0537221	yes	PF04857	GO:0005634	AT2G32070.1	Polynucleotidyl transferase, ribonuclease H-like superfamily protein
PAC:26292617	Glyma12g32880	Gm12:36260969-36267992	1.88023	1.10475	-0.767186	0.255415	0.600642	no	5.11451	3.72077	-0.458995	0.254011	0.656341	no	5.14424	2.012	-1.35433	0.00347626	0.053728	yes	PF07714,PF00560,PF08263	GO:0004672,GO:0005524,GO:0006468,GO:0005515	AT4G03390.1	STRUBBELIG-receptor family 3
PAC:26303914	Glyma04g05620	Gm04:4290269-4296937	0.944293	0.312562	-1.59509	0.0747399	0.308347	no	0.429729	0.513233	0.256189	0.739721	0.947113	no	0.561161	2.1839	1.96042	0.00348196	0.0537813	yes	PF01433	GO:0008237,GO:0008270,GO:0006508	AT4G33090.1	aminopeptidase M1
PAC:26318181	Glyma13g30463	Gm13:33098063-33102062	4.29502	1.6835	-1.3512	0.077575	0.315755	no	0.961159	0.60852	-0.65947	0.427278	0.80588	no	5.27236	1.43266	-1.87976	0.00350137	0.0539069	yes	PF00657	GO:0016788,GO:0006629	AT1G28600.1	GDSL-like Lipase/Acylhydrolase superfamily protein
PAC:26322589	Glyma05g26040	Gm05:32054854-32059592	1.89246	0	-1.79769e+308	0.00664616	0.0675907	no	0.927655	0	-1.79769e+308	0.00659018	0.0774877	no	1.79284	0	-1.79769e+308	0.00351666	0.0540726	yes	PF00575,PF03876	GO:0003723,GO:0003899,GO:0006351	AT5G59180.1	DNA-directed RNA polymerase II
PAC:26331180	Glyma15g11120	Gm15:8138922-8141593	2.35424	1.64272	-0.519175	0.451936	0.770202	no	2.78644	2.2827	-0.287679	0.573258	0.884884	no	4.56814	1.51571	-1.59161	0.00352178	0.0540992	yes	PF00403	GO:0046872,GO:0030001	AT5G19090.2	Heavy metal transport/detoxification superfamily protein
PAC:26323458	Glyma01g43720	Gm01:54667015-54669912	16.228	13.4409	-0.271856	0.605201	0.858447	no	29.1079	22.3502	-0.381123	0.292042	0.695354	no	23.7157	10.6911	-1.14944	0.00358256	0.0546637	yes	PF03900,PF01379	GO:0033014,GO:0004418	AT5G08280.1	hydroxymethylbilane synthase
PAC:26353031	Glyma16g09740	Gm16:9539752-9551908	0	0	0	1	1	no	0.484116	0.320603	-0.594565	0.449017	0.817176	no	0	0.504226	1.79769e+308	0.0036014	0.0548113	yes	PF01764	GO:0004806,GO:0006629	AT3G07400.1	lipase class 3 family protein
PAC:26290256	Glyma02g37570	Gm02:42927655-42931142	8.66739	20.4415	1.23783	0.0442439	0.218522	no	8.77362	19.4348	1.1474	0.0133864	0.120311	no	16.7704	39.6283	1.24061	0.00365021	0.0553745	yes	PF00226	GO:0031072	AT2G33735.1	Chaperone DnaJ-domain superfamily protein
PAC:26340556	Glyma09g39612	Gm09:44649483-44660913	9.2883	12.6234	0.442615	0.414632	0.742615	no	9.63053	14.7884	0.618773	0.101618	0.422986	no	4.72556	11.7086	1.30901	0.00365338	0.0553745	yes	PF02551,PF00027	GO:0016291,GO:0006637	AT1G01710.1	Acyl-CoA thioesterase family protein
PAC:26307077	Glyma08g42150	Gm08:42088275-42113039	1.20911	2.44113	1.0136	0.105732	0.379198	no	1.69984	3.6123	1.08752	0.0123182	0.114558	no	1.60787	4.128	1.36029	0.00365539	0.0553745	yes	PF02364	GO:0003843,GO:0006075,GO:0000148,GO:0016020	AT1G06490.1	glucan synthase-like 7
PAC:26304742	Glyma04g36373	Gm04:42913721-42915643	0	0.357116	1.79769e+308	0.0165031	1	no	0.0801469	0.567462	2.8238	0.00534415	0.0673986	no	0.444221	1.98963	2.16315	0.00367644	0.0554991	yes	PF00067	GO:0005506,GO:0009055,GO:0016705,GO:0020037,GO:0055114	AT2G45570.1	cytochrome P450, family 76, subfamily C, polypeptide 2
PAC:26311382	Glyma17g33900	Gm17:37808885-37819783	0.590235	0.364037	-0.697204	0.456316	0.773523	no	0.175772	0.274517	0.643191	0.490243	1	no	0	0.619254	1.79769e+308	0.00370033	0.0557463	yes	PF00400	GO:0005515	AT5G66240.1	Transducin/WD40 repeat-like superfamily protein
PAC:26317201	Glyma13g08035	Gm13:8281822-8290126	8.54452	4.94054	-0.790329	0.165291	0.484228	no	11.0026	8.68906	-0.340576	0.371875	0.765384	no	11.9486	5.09384	-1.23002	0.00370103	0.0557463	yes	PF00925,PF00926	GO:0003935,GO:0009231,GO:0008686	AT5G64300.1	GTP cyclohydrolase II
PAC:26333811	Glyma03g35300	Gm03:42570181-42578361	4.72783	3.98769	-0.245626	0.680258	0.894331	no	2.7481	2.62152	-0.0680306	0.890972	0.986194	no	4.00302	9.59083	1.26057	0.00370519	0.0557463	yes			AT3G52740.1
PAC:26318622	Glyma13g33620	Gm13:35411937-35415140	0.662181	1.00422	0.600772	0.500682	0.80074	no	1.20244	1.80976	0.589831	0.367958	0.762655	no	3.35725	9.0853	1.43626	0.00370622	0.0557463	yes	PF00067	GO:0005506,GO:0009055,GO:0016705,GO:0020037,GO:0055114	AT3G14610.1	cytochrome P450, family 72, subfamily A, polypeptide 7
PAC:26338391	Glyma20g22525	Gm20:32494196-32497879	0.535824	0.292078	-0.875405	0.299051	0.644396	no	0.888084	0.45302	-0.971124	0.14038	0.50226	no	1.62871	0.435618	-1.9026	0.00370833	0.0557463	yes	PF07983		AT1G09460.1	Carbohydrate-binding X8 domain superfamily protein
PAC:26350178	Glyma07g08970	Gm07:7490542-7493524	1.9103	3.37167	0.819666	0.27281	0.617356	no	0.790114	1.88324	1.25308	0.0888331	0.393517	no	1.47845	0.182175	-3.02069	0.00371889	0.0558347	yes	PF02826,PF00389	GO:0016616,GO:0051287,GO:0008152,GO:0055114,GO:0048037	AT2G45630.2	D-isomer specific 2-hydroxyacid dehydrogenase family protein
PAC:26342665	Glyma09g39130	Gm09:44284759-44288191	69.8873	61.0394	-0.19529	0.709895	0.906294	no	134.26	137.168	0.0309224	0.935393	0.994248	no	91.5798	43.3932	-1.07756	0.00372971	0.0559445	yes	PF00281,PF00673	GO:0003735,GO:0006412,GO:0005622,GO:0005840	AT4G01310.1	Ribosomal L5P family protein
PAC:26327676	Glyma19g11770	Gm19:15029264-15032805	0	0.776893	1.79769e+308	0.0157536	0.113376	no	0.191391	0.589921	1.624	0.0998039	0.418791	no	0.161799	1.31263	3.02019	0.00374967	0.0561557	yes	PF00481	GO:0003824	AT1G07430.1	highly ABA-induced PP2C gene 2
PAC:26347206	Glyma10g44560	Gm10:50887071-50889496	21.1291	17.807	-0.246786	0.636855	0.873096	no	35.7367	27.1921	-0.394219	0.275345	0.678751	no	42.9114	20.1712	-1.08907	0.00377168	0.05645	yes	PF00160	GO:0003755,GO:0006457	AT5G13120.1	cyclophilin 20-2
PAC:26346105	Glyma10g29730	Gm10:38505680-38508962	0	0	0	1	1	no	0	0.908725	1.79769e+308	0.00555301	0.0692466	no	0	1.15553	1.79769e+308	0.00380412	0.0567577	yes	PF03834	GO:0003684,GO:0004519,GO:0006281,GO:0005634	AT3G05210.1	nucleotide repair protein, putative
PAC:26305289	Glyma04g08190	Gm04:6420370-6422916	20.2858	43.4905	1.10023	0.0345185	0.185953	no	43.8115	62.0526	0.502183	0.161064	0.533496	no	14.3607	31.9445	1.15344	0.00380586	0.056766	yes	PF04752		AT4G31290.1	ChaC-like family protein
PAC:26284475	Glyma14g02530	Gm14:1554049-1559697	27.5511	11.7395	-1.23074	0.0207548	0.134315	no	31.7058	16.7299	-0.922313	0.0121365	0.113463	no	38.2515	18.0252	-1.0855	0.00381868	0.0569216	yes	PF00364,PF00198	GO:0016746,GO:0008152,GO:0008415	AT4G26910.1	Dihydrolipoamide succinyltransferase
PAC:26312215	Glyma17g11420	Gm17:8564215-8567584	36.3726	83.4118	1.1974	0.0280846	0.162439	no	45.6217	78.8507	0.789404	0.0319406	0.210382	no	40.2172	86.2493	1.1007	0.00382049	0.056931	yes	PF00481	GO:0003824	AT2G25620.1	DNA-binding protein phosphatase 1
PAC:26318180	Glyma13g30463	Gm13:33098063-33102062	2.53796	4.65913	0.876393	0.216986	0.556403	no	1.52596	3.518	1.20504	0.05191	0.286502	no	2.105	7.03534	1.7408	0.00383365	0.0570558	yes	PF00657	GO:0016788,GO:0006629	AT1G28600.1	GDSL-like Lipase/Acylhydrolase superfamily protein
PAC:26286399	Glyma14g14220	Gm14:13954967-13956050	1184.45	963.875	-0.297303	0.690761	0.899275	no	1875.35	1224.42	-0.615062	0.274181	0.677098	no	1013.88	325.567	-1.63886	0.00386418	0.0574745	yes	PF00234		AT2G45180.1	Bifunctional inhibitor/lipid-transfer protein/seed storage 2S albumin superfamily protein
PAC:26303583	Glyma04g02770	Gm04:1987804-1993810	0.200371	0	-1.79769e+308	0.017671	1	no	0.446264	0.27071	-0.72115	0.33614	0.737858	no	0.18586	0.888415	2.25702	0.0038886	0.057676	yes	PF05911		AT1G19835.1	Plant protein of unknown function (DUF869)
PAC:26305382	Glyma04g36420	Gm04:42938493-42941639	0.184681	0.167837	-0.13798	0.914869	1	no	0.129165	0	-1.79769e+308	0.047493	1	no	0.190843	1.3338	2.80508	0.00389894	0.0577757	yes	PF00076	GO:0003676	AT4G24770.1	31-kDa RNA binding protein
PAC:26308280	Glyma08g41450	Gm08:41421233-41425124	37.1116	31.59	-0.232401	0.653599	0.881083	no	19.5006	23.8365	0.289656	0.42486	0.803742	no	26.1396	54.8618	1.06957	0.00390265	0.0578126	yes	PF00170	GO:0003700,GO:0043565,GO:0046983,GO:0006355	AT5G11260.1	Basic-leucine zipper (bZIP) transcription factor family protein
PAC:26284739	Glyma14g36280	Gm14:45510188-45517742	8.57157	11.1452	0.378785	0.485065	0.791887	no	13.6767	19.8798	0.539582	0.141914	0.505039	no	6.44347	14.7541	1.1952	0.00393284	0.0581698	yes	PF00464	GO:0004372,GO:0006544,GO:0006563,GO:0016829,GO:0006520	AT5G26780.1	serine hydroxymethyltransferase 2
PAC:26291120	Glyma02g05450	Gm02:4388741-4392353	2.13455	7.31831	1.77758	0.0134942	0.103277	no	3.51042	6.07061	0.790197	0.139145	0.500218	no	2.47721	8.05645	1.70143	0.00396919	0.0585625	yes	PF03171	GO:0016491,GO:0016706,GO:0055114	AT3G51240.1	flavanone 3-hydroxylase
PAC:26325376	Glyma01g01060	Gm01:729658-735082	2.6711	0.000263676	-13.3064	0.926168	0.98382	no	2.83417	2.20487	-0.362233	0.539297	0.867866	no	3.06094	0.69753	-2.13365	0.00397794	0.0586233	yes	PF03727,PF00349	GO:0005524,GO:0016773,GO:0005975	AT2G19860.1	hexokinase 2
PAC:26311307	Glyma17g05200	Gm17:3532187-3539224	2.83022	1.04212	-1.44139	0.0538085	0.24874	no	1.8458	0.996391	-0.889465	0.156926	0.529662	no	0	0.731298	1.79769e+308	0.00399371	0.058779	yes	PF00109,PF02801	GO:0009058,GO:0003824	AT1G74960.1	fatty acid biosynthesis 1
PAC:26301651	Glyma06g41700	Gm06:44984922-44988575	9.72221	0.049141	-7.62821	1.17e-08	1.59e-06	yes	44.3843	0.191912	-7.85346	0	0	yes	9.22759	0.0374874	-7.9434	6.77236e-14	4.75948e-11	yes	PF01582,PF00931	GO:0043531,GO:0005515,GO:0007165,GO:0005622,GO:0005524,GO:0045087,GO:0031224,GO:0004888,GO:0006915	AT5G17680.1	disease resistance protein (TIR-NBS-LRR class), putative
PAC:26317657	Glyma13g09794	Gm13:11390994-11396148	6.60127	0.0379383	-7.44294	8.37e-12	3.03e-09	yes	10.9083	0.105278	-6.69507	0	0	yes	8.73817	0.147063	-5.89283	0	0	yes	PF00069	GO:0004672,GO:0005524,GO:0006468	AT5G38260.1	Protein kinase superfamily protein
PAC:26290537	Glyma02g10320	Gm02:8186067-8188789	16.9722	1.21345	-3.80599	5.42e-09	8.21e-07	yes	125.733	1.88575	-6.05908	0	0	yes	21.3388	1.19436	-4.15917	6.12843e-14	4.37122e-11	yes	PF00012	GO:0000902,GO:0005524	AT5G02500.1	heat shock cognate protein 70-1
PAC:26318045	Glyma13g09865	Gm13:11430150-11435045	15.214	0.255898	-5.89369	2.89e-15	2.35e-12	yes	18.4749	0.381845	-5.59644	0	0	yes	16.1225	0.621873	-4.69631	2.22045e-16	2.41166e-13	yes	PF00069	GO:0004672,GO:0005524,GO:0006468	AT1G66920.1	Protein kinase superfamily protein
PAC:26315422	Glyma13g09742	Gm13:11334061-11338191	7.60158	0.0618993	-6.94023	3.5e-12	1.44e-09	yes	9.80444	0.220892	-5.47202	0	0	yes	8.20706	0.249503	-5.03974	8.21565e-15	7.01103e-12	yes	PF00069	GO:0004672,GO:0005524,GO:0006468	AT5G38260.1	Protein kinase superfamily protein
PAC:26296648	Glyma11g06690	Gm11:4727142-4729773	4.01362	0.187211	-4.42217	1.39e-07	1.34e-05	yes	32.3212	1.60045	-4.33593	0	0	yes	55.189	4.69884	-3.554	0	0	yes	PF00067	GO:0005506,GO:0009055,GO:0016705,GO:0020037,GO:0055114	AT3G26300.1	cytochrome P450, family 71, subfamily B, polypeptide 34
PAC:26288699	Glyma02g35780	Gm02:41062409-41066100	294.121	15.853	-4.21358	4.56e-13	2.34e-10	yes	357.246	18.4157	-4.27791	0	0	yes	373.686	7.48544	-5.6416	0	0	yes	PF00578,PF10417	GO:0016209,GO:0016491,GO:0055114,GO:0051920	AT5G06290.1	2-cysteine peroxiredoxin B
PAC:26295302	Glyma11g10080	Gm11:7202434-7204288	90.6209	1.2509	-6.17881	0	0	yes	75.35	3.991	-4.23878	0	0	yes	40.2048	5.10002	-2.97879	5.05138e-11	2.19455e-08	yes	PF00332	GO:0004553,GO:0005975	AT4G16260.1	Glycosyl hydrolase superfamily protein
PAC:26315509	Glyma13g14410	Gm13:18061117-18065293	105.792	0.266213	-8.63444	0	0	yes	51.1689	2.95765	-4.11274	0	0	yes	33.6421	2.53489	-3.73027	1.15463e-14	9.51357e-12	yes	PF00450	GO:0004185,GO:0006508	AT3G63470.1	serine carboxypeptidase-like 40
PAC:26326285	Glyma19g01470	Gm19:1086839-1094141	42.524	0.279651	-7.2485	0	0	yes	41.1714	3.35951	-3.61532	0	0	yes	86.7301	5.93243	-3.86984	0	0	yes	PF03098	GO:0004601,GO:0020037,GO:0006979,GO:0055114	AT3G01420.1	Peroxidase superfamily protein
PAC:26352684	Glyma16g25110	Gm16:29050695-29053197	46.2455	4.98775	-3.21285	1.03e-08	1.42e-06	yes	13.0539	125.56	3.26583	0	0	yes	5.14965	51.2396	3.31471	3.33067e-15	3.06095e-12	yes	PF00560	GO:0005515	AT5G36930.1	Disease resistance protein (TIR-NBS-LRR class) family
PAC:26318418	Glyma13g05130	Gm13:5392631-5395720	0.0951342	15.0914	7.30955	8.53e-11	2.29e-08	yes	0.199499	15.3627	6.2669	0	0	yes	0.304673	25.2121	6.37071	0	0	yes	PF01459	GO:0008308,GO:0006820,GO:0044070,GO:0055085,GO:0005741	AT3G01280.1	voltage dependent anion channel 1
PAC:26352543	Glyma16g27440	Gm16:31478853-31481421	21.6029	3.36168	-2.68397	3.15e-06	0.000196897	yes	15.9386	0.630626	-4.65959	2.22e-16	1.93e-13	yes	16.1181	0.238897	-6.07615	0	0	yes	PF00201	GO:0016758,GO:0008152	AT1G05680.1	Uridine diphosphate glycosyltransferase 74E2
PAC:26295421	Glyma11g06660	Gm11:4720375-4723868	5.30298	0.055068	-6.58945	2.34e-09	4.01e-07	yes	21.6738	0.941161	-4.52537	2.22e-16	1.93e-13	yes	29.3567	1.7241	-4.08978	4.44089e-15	4.00426e-12	yes	PF00067	GO:0005506,GO:0009055,GO:0016705,GO:0020037,GO:0055114	AT3G26300.1	cytochrome P450, family 71, subfamily B, polypeptide 34
PAC:26301611	Glyma06g03850	Gm06:2697607-2700042	0.811686	4.02662	2.31057	0.0011721	0.0206178	yes	0.580411	12.9681	4.48175	1.11e-15	8.69e-13	yes	0.334637	0.873392	1.38403	0.0663029	0.325365	no	PF00067	GO:0005506,GO:0009055,GO:0016705,GO:0020037,GO:0055114	AT4G31940.1	cytochrome P450, family 82, subfamily C, polypeptide 4
PAC:26345621	Glyma10g00920	Gm10:638621-642407	0.859041	6.77092	2.97855	0.000223781	0.00588305	yes	0.662075	27.4756	5.37501	1.11e-15	8.69e-13	yes	0.533757	2.58713	2.2771	0.00538126	0.071554	no	PF02866,PF00056	GO:0016491,GO:0055114,GO:0016616,GO:0016615,GO:0006108	AT5G43330.1	Lactate/malate dehydrogenase family protein
PAC:26333236	Glyma03g28850	Gm03:36781769-36785792	387.43	42.3264	-3.19431	1.85e-07	1.71e-05	yes	170.863	20.1212	-3.08605	2.89e-15	2.15e-12	yes	382.225	158.908	-1.26623	0.0123403	0.116686	no	PF00332	GO:0004553,GO:0005975	AT3G57270.1	beta-1,3-glucanase 1
PAC:26310927	Glyma08g19250	Gm08:14532461-14538613	24.5851	0	-1.79769e+308	4.03e-05	0.00156199	yes	16.0933	0.83423	-4.26987	5.11e-15	3.7e-12	yes	5.01988	0.376804	-3.73577	6.29296e-09	1.69906e-06	yes	PF00155	GO:0016740,GO:0030170,GO:0009058,GO:0016769	AT2G13810.1	AGD2-like defense response protein 1
PAC:26352886	Glyma16g33910	Gm16:36657475-36667728	2.32059	0.104646	-4.4709	8.62e-06	0.000450844	yes	9.61247	0.197991	-5.6014	6.22e-15	4.43e-12	yes	2.50291	0.152592	-4.03586	4.84756e-07	6.48908e-05	yes	PF00931	GO:0043531,GO:0006915,GO:0005524	AT5G17680.1	disease resistance protein (TIR-NBS-LRR class), putative
PAC:26351191	Glyma16g07540	Gm16:6832724-6834732	31.6015	0.168596	-7.55028	0	0	yes	17.2115	0.574521	-4.90487	8.66e-15	5.91e-12	yes	0.806626	1.24985	0.631785	0.401075	0.793484	no	PF04525		AT5G01750.2	Protein of unknown function (DUF567)
PAC:26344155	Glyma10g33790	Gm10:42053072-42054873	42.5435	4.87313	-3.12602	3.84e-08	4.4e-06	yes	61.0709	7.30402	-3.06372	1.33e-14	8.96e-12	yes	74.8946	26.1223	-1.51958	5.40287e-05	0.00279133	yes	PF00201	GO:0016758,GO:0008152	AT5G54010.1	UDP-Glycosyltransferase superfamily protein
PAC:26352117	Glyma16g28500	Gm16:32433262-32436761	18.5809	0	-1.79769e+308	4.52e-05	0.00170359	yes	18.3794	1.69585	-3.43801	1.53e-14	1.02e-11	yes	7.24191	2.02222	-1.84043	4.89448e-05	0.0026035	yes	PF00560,PF08263	GO:0005515	AT5G27060.1	receptor like protein 53
PAC:26352716	Glyma16g29330	Gm16:33163897-33165670	208.346	41.1825	-2.33888	4.79e-05	0.00178913	yes	157.424	20.6005	-2.9339	4.13e-14	2.67e-11	yes	107.893	35.7107	-1.59517	3.5646e-05	0.00202075	yes	PF00201	GO:0016758,GO:0008152	AT3G16520.3	UDP-glucosyl transferase 88A1
PAC:26305654	Glyma04g29890	Gm04:33783900-33788282	0.747021	8.59216	3.5238	1.56e-05	0.00072622	yes	0.346625	18.1913	5.71373	6.17e-14	3.83e-11	yes	0.401194	1.31651	1.71435	0.0674008	0.328173	no	PF09419		AT3G58830.1	haloacid dehalogenase (HAD) superfamily protein
PAC:26303864	Glyma04g01531	Gm04:1000799-1002863	0.140064	3.25891	4.54023	4.16e-06	0.00024374	yes	0.152043	8.44169	5.79498	3.89e-13	2.15e-10	yes	0.316218	4.22785	3.74093	3.22334e-06	0.000306853	yes	PF09425,PF06200	GO:0005515	AT1G19180.1	jasmonate-zim-domain protein 1
PAC:26352102	Glyma16g33991	Gm16:36712977-36715288	21.7744	0.784278	-4.79512	4.32e-11	1.3e-08	yes	28.4563	2.06528	-3.78434	9.13e-13	4.85e-10	yes	72.9167	9.1061	-3.00134	9.68559e-13	5.71438e-10	yes	PF01582,PF00036	GO:0005515,GO:0007165,GO:0005622,GO:0005509,GO:0005578,GO:0045087,GO:0031224,GO:0004888	AT5G36930.2	Disease resistance protein (TIR-NBS-LRR class) family
PAC:26343629	Glyma10g00210	Gm10:15252-25913	16.3716	50.0757	1.61292	0.00285342	0.038793	yes	5.01954	31.8585	2.66605	9.38e-13	4.92e-10	yes	2.60067	53.86	4.37226	0	0	yes	PF04851	GO:0005524,GO:0016787,GO:0003677	AT5G35970.1	P-loop containing nucleoside triphosphate hydrolases superfamily protein
PAC:26293295	Glyma12g36106	Gm12:39209518-39211209	16.5647	104.412	2.65611	8.63e-07	6.53e-05	yes	17.2516	107.665	2.64175	1.3e-12	6.6e-10	yes	18.5732	41.0443	1.14396	0.00221031	0.0400715	yes	PF00006,PF02874,PF00306	GO:0005524,GO:0016820,GO:0015991,GO:0033178,GO:0046933,GO:0046961,GO:0015992,GO:0046034,GO:0016469	ATCG00120.1	ATP synthase subunit alpha
PAC:26299154	Glyma06g14190	Gm06:11189212-11198491	197.584	14.3097	-3.7874	2.76e-10	6.49e-08	yes	136.433	19.9341	-2.77488	2.12e-12	1.04e-09	yes	54.161	20.1162	-1.4289	0.000159055	0.00645944	yes	PF03171	GO:0016491,GO:0016706,GO:0055114	AT5G24530.1	2-oxoglutarate (2OG) and Fe(II)-dependent oxygenase superfamily protein
PAC:26298454	Glyma06g41801	Gm06:45087333-45090031	1.76323	0.0196161	-6.49004	2.04e-05	0.000898501	yes	4.98616	0.186398	-4.74147	2.5e-12	1.21e-09	yes	1.71082	0.0505143	-5.08185	5.18097e-08	1.0189e-05	yes	PF00931	GO:0043531,GO:0006915,GO:0005524	AT5G17680.1	disease resistance protein (TIR-NBS-LRR class), putative
PAC:26305444	Glyma04g40600	Gm04:46583201-46592799	43.6787	1.95893	-4.47879	1.13e-11	3.99e-09	yes	36.4045	4.2141	-3.11082	2.67e-12	1.27e-09	yes	39.0688	1.65975	-4.55698	0	0	yes	PF03171	GO:0016491,GO:0016706,GO:0055114	AT5G24530.1	2-oxoglutarate (2OG) and Fe(II)-dependent oxygenase superfamily protein
PAC:26312388	Glyma17g07900	Gm17:5836896-5839574	115.941	6.70165	-4.11273	6.44e-10	1.34e-07	yes	119.397	13.1312	-3.1847	2.78e-12	1.3e-09	yes	194.019	23.3039	-3.05755	4.52305e-13	2.77118e-10	yes	PF01632	GO:0003735,GO:0006412,GO:0005622,GO:0005840	AT2G24090.1	Ribosomal protein L35
PAC:26296304	Glyma11g29460	Gm11:30155459-30160850	3.961	40.6999	3.36109	1.18e-07	1.17e-05	yes	6.16462	47.4208	2.94344	6.97e-12	3.11e-09	yes	3.96559	5.45062	0.458885	0.425989	0.811924	no	PF01370	GO:0016491,GO:0008152,GO:0003854,GO:0016616,GO:0006694,GO:0055114,GO:0003824,GO:0050662,GO:0044237	AT5G58490.1	NAD(P)-binding Rossmann-fold superfamily protein
PAC:26315353	Glyma13g04410	Gm13:4741878-4749355	17.9547	58.0975	1.69411	0.00142632	0.0237782	yes	5.06437	30.7094	2.60022	1.3e-11	5.59e-09	yes	1.93955	17.0221	3.13362	1.02923e-10	4.1636e-08	yes	PF03098	GO:0004601,GO:0020037,GO:0006979,GO:0055114	AT3G01420.1	Peroxidase superfamily protein
PAC:26315009	Glyma13g01140	Gm13:857862-859396	0.105218	0.956164	3.18387	0.00192187	0.0293867	yes	8.78072	54.1613	2.62485	1.58e-11	6.64e-09	yes	0.475632	3.08086	2.69541	0.000188141	0.00722176	yes	PF00722,PF06955	GO:0004553,GO:0005975,GO:0016762,GO:0006073,GO:0005618,GO:0048046	AT5G57560.1	Xyloglucan endotransglucosylase/hydrolase family protein
PAC:26351618	Glyma16g33930	Gm16:36671047-36674931	2.78074	0.0378553	-6.19883	5.28e-08	5.8e-06	yes	3.07847	0.115897	-4.7313	1.79e-11	7.38e-09	yes	5.01092	0.0884656	-5.82382	2.66454e-15	2.49677e-12	yes	PF01582,PF00560,PF00931	GO:0005515,GO:0043531,GO:0007165,GO:0005622,GO:0045087,GO:0031224,GO:0004888,GO:0006915,GO:0005524	AT5G36930.2	Disease resistance protein (TIR-NBS-LRR class) family
PAC:26338064	Glyma20g32005	Gm20:40621190-40624131	66.8615	231.736	1.79324	0.00147881	0.0243948	yes	36.8823	213.642	2.53419	2.15e-11	8.71e-09	yes	6.84598	24.4169	1.83455	2.66699e-05	0.00159809	yes	PF00230	GO:0005215,GO:0006810,GO:0016020	AT2G37170.1	plasma membrane intrinsic protein 2
PAC:26331054	Glyma15g06790	Gm15:4786855-4787733	74.2815	6.26577	-3.56744	4.6e-09	7.06e-07	yes	86.2165	13.2545	-2.70149	3.38e-11	1.32e-08	yes	62.0063	19.6993	-1.65427	3.10042e-05	0.00180911	yes	PF00188		AT2G14580.1	basic pathogenesis-related protein 1
PAC:26351400	Glyma16g33941	Gm16:36676885-36680457	1.56293	0.0433829	-5.17098	8.92e-06	0.000463872	yes	3.46917	0.137544	-4.65663	3.43e-11	1.33e-08	yes	1.93746	0.087883	-4.46244	9.12112e-09	2.31856e-06	yes	PF00560,PF00931	GO:0005515,GO:0043531,GO:0006915,GO:0005524	AT5G36930.2	Disease resistance protein (TIR-NBS-LRR class) family
PAC:26341987	Glyma09g30190	Gm09:37070659-37075247	34.3676	8.88882	-1.95098	0.000431313	0.00970071	yes	27.3945	2.7861	-3.29757	4.09e-11	1.56e-08	yes	38.498	21.1383	-0.864919	0.0209446	0.160019	no	PF00191	GO:0005509,GO:0005544	AT1G68090.1	annexin 5
PAC:26326608	Glyma19g31590	Gm19:39380528-39383551	13.1368	0.499449	-4.71713	5.86e-10	1.23e-07	yes	11.3797	0.692359	-4.0388	4.28e-11	1.62e-08	yes	17.0239	3.19348	-2.41436	2.3655e-06	0.000241034	yes	PF00332	GO:0004553,GO:0005975	AT3G57270.1	beta-1,3-glucanase 1
PAC:26352288	Glyma16g28970	Gm16:32890366-32891970	64.668	4.76695	-3.76191	1.23e-09	2.34e-07	yes	63.7252	9.97862	-2.67495	5.13e-11	1.87e-08	yes	71.6953	27.9755	-1.35772	0.00032603	0.0107083	yes	PF00704	GO:0004553,GO:0005975	AT5G24090.1	chitinase A
PAC:26334904	Glyma03g30070	Gm03:38041072-38047646	1.44135	21.0974	3.87157	2.07e-08	2.55e-06	yes	2.49594	21.4441	3.10292	7.2e-11	2.49e-08	yes	0.959969	0.856831	-0.163978	0.839734	0.972884	no	PF00487,PF11960	GO:0006629,GO:0016717,GO:0055114,GO:0016491	AT3G12120.1	fatty acid desaturase 2
PAC:26306245	Glyma08g29130	Gm08:23506480-23513225	18.8547	1.38379	-3.76823	4.32e-08	4.92e-06	yes	16.8421	1.50625	-3.48303	1.11e-10	3.57e-08	yes	25.6152	2.73417	-3.22783	8.10267e-11	3.36712e-08	yes	PF00248	GO:0055114,GO:0016491	AT1G60710.1	NAD(P)-linked oxidoreductase superfamily protein
PAC:26333768	Glyma03g03700	Gm03:3481242-3481893	2.1777	33.2544	3.93267	3.08e-08	3.63e-06	yes	3.66153	38.7062	3.40204	1.8e-10	5.51e-08	yes	4.52069	28.1276	2.63737	3.00635e-06	0.000291421	yes	PF00067	GO:0005506,GO:0009055,GO:0016705,GO:0020037,GO:0055114	AT3G26330.1	cytochrome P450, family 71, subfamily B, polypeptide 37
PAC:26342862	Glyma09g23750	Gm09:29423720-29425551	8.49125	0.103444	-6.35905	7.55e-15	5.55e-12	yes	6.60646	0.417503	-3.98402	2.1e-10	6.28e-08	yes	7.93522	1.53085	-2.37394	1.58366e-05	0.00107502	yes	PF00201	GO:0016758,GO:0008152	AT3G16520.3	UDP-glucosyl transferase 88A1
PAC:26286674	Glyma14g11960	Gm14:10543819-10545893	17.9761	0.0343291	-9.03244	1.32e-09	2.46e-07	yes	6.88398	0.35831	-4.26396	2.54e-10	7.35e-08	yes	5.70462	0.295102	-4.27284	3.00118e-09	8.63995e-07	yes	PF03106	GO:0003700,GO:0043565,GO:0006355	AT1G80840.1	WRKY DNA-binding protein 40
PAC:26354833	Glyma18g44250	Gm18:53916262-53923870	4.99605	0.315467	-3.98523	1.33e-07	1.29e-05	yes	0.930211	9.17158	3.30154	3.55e-10	1.02e-07	yes	12.5384	42.22	1.75157	3.79299e-06	0.000349348	yes	PF00202	GO:0008483,GO:0030170	AT3G08860.1	PYRIMIDINE 4
PAC:26331281	Glyma15g06780	Gm15:4781106-4782013	124.328	1.29715	-6.58266	0	0	yes	86.7388	16.1854	-2.42198	7.48e-10	2e-07	yes	53.7288	21.7868	-1.30224	0.000894656	0.021903	yes	PF00188		AT2G14580.1	basic pathogenesis-related protein 1
PAC:26323382	Glyma01g43880	Gm01:54742695-54744656	70.011	2.43073	-4.84812	2.93e-14	1.88e-11	yes	49.5521	9.40958	-2.39674	8.22e-10	2.16e-07	yes	116.323	64.3048	-0.855135	0.0265152	0.184927	no	PF00195,PF02797	GO:0016746,GO:0009058,GO:0016747,GO:0006633,GO:0016020,GO:0008610,GO:0004315,GO:0008415	AT5G13930.1	Chalcone and stilbene synthase family protein
PAC:26330603	Glyma15g06816	Gm15:4788303-4795751	657.271	2.54463	-8.01289	0	0	yes	399.958	78.0107	-2.3581	9.38e-10	2.41e-07	yes	320.96	38.6142	-3.05519	2.79776e-14	2.12226e-11	yes	PF00188		AT2G14580.1	basic pathogenesis-related protein 1
PAC:26301479	Glyma06g48330	Gm06:50602361-50606461	1.20519	23.6908	4.297	1.62e-09	2.91e-07	yes	0.481768	9.93403	4.36597	1.44e-09	3.55e-07	yes	0	2.41936	1.79769e+308	0.00105929	0.0244412	yes	PF02622		AT1G33780.1	Protein of unknown function (DUF179)
PAC:26353288	Glyma16g25120	Gm16:29058174-29061521	30.0879	4.89443	-2.61997	4.09e-06	0.000240232	yes	15.4093	71.7237	2.21865	1.49e-09	3.66e-07	yes	6.53658	22.9098	1.80936	1.49885e-05	0.00102767	yes	PF01582,PF00931	GO:0043531,GO:0005515,GO:0007165,GO:0005622,GO:0045087,GO:0031224,GO:0004888,GO:0006915,GO:0005524	AT5G17680.1	disease resistance protein (TIR-NBS-LRR class), putative
PAC:26330866	Glyma15g16470	Gm15:12766665-12779508	0	9.64554	1.79769e+308	5.16e-05	0.00188393	yes	1.19203	9.31479	2.9661	1.92e-09	4.65e-07	yes	0	0	0	1	1	no	PF00888,PF10557	GO:0031625,GO:0006511,GO:0031461	AT4G02570.1	cullin 1
PAC:26301441	Glyma06g01471	Gm06:916163-917388	20.6839	62.4508	1.59421	0.00274556	0.0377883	yes	19.5047	93.1715	2.25607	1.99e-09	4.77e-07	yes	20.2147	60.6007	1.58393	4.90141e-05	0.0026035	yes	PF00076	GO:0003676	AT4G39260.3	cold, circadian rhythm, and RNA binding 1
PAC:26297997	Glyma11g05532	Gm11:3881661-3886983	2.27521	0.227225	-3.32381	3.6e-05	0.0014278	yes	3.67766	0.233925	-3.97467	2.05e-09	4.89e-07	yes	5.64567	2.16189	-1.38485	0.00517188	0.0697204	no	PF00067	GO:0005506,GO:0009055,GO:0016705,GO:0020037,GO:0055114	AT5G36220.1	cytochrome p450 81d1
PAC:26332103	Glyma15g01490	Gm15:936776-944890	2.21354	0.0675651	-5.03394	2.83e-09	4.68e-07	yes	5.33429	0.670227	-2.99257	2.53e-09	5.82e-07	yes	3.74614	1.00342	-1.90048	0.000118642	0.00515904	yes	PF01061,PF08370,PF00005	GO:0005524,GO:0016887,GO:0016020	AT1G15520.1	pleiotropic drug resistance 12
PAC:26325698	Glyma01g05710	Gm01:5452126-5455897	0.0132626	2.16881	7.3534	1.14e-06	8.23e-05	yes	0.0108494	4.72865	8.76767	2.53e-09	5.82e-07	yes	0.0128742	7.10245	9.10769	5.70116e-10	1.94609e-07	yes	PF01582,PF00931	GO:0043531,GO:0005515,GO:0007165,GO:0005622,GO:0045087,GO:0031224,GO:0004888,GO:0006915,GO:0005524	AT5G36930.2	Disease resistance protein (TIR-NBS-LRR class) family
PAC:26316359	Glyma13g09807	Gm13:11410113-11412817	5.34462	0	-1.79769e+308	0.000977784	0.0179255	yes	7.21423	0.0878018	-6.36045	2.86e-09	6.51e-07	yes	4.39254	0.165342	-4.73153	6.78881e-08	1.27729e-05	yes			AT1G18390.2	Protein kinase superfamily protein
PAC:26316157	Glyma13g37880	Gm13:38804659-38807830	191.4	12.8263	-3.89942	3.07e-10	7.07e-08	yes	52.5351	4.94146	-3.41027	4.08e-09	9.02e-07	yes	166.759	58.7148	-1.50597	8.75104e-05	0.00403282	yes	PF08802	GO:0009496,GO:0051537,GO:0055114,GO:0042651	AT4G03280.1	photosynthetic electron transfer C
PAC:26311038	Glyma17g19845	Gm17:18252341-18268051	6.48057	0.0174884	-8.53358	1.06e-08	1.46e-06	yes	6.12566	0.0166215	-8.52567	6.38e-09	1.38e-06	yes	4.3121	0	-1.79769e+308	3.39685e-06	0.000319552	yes			AT5G42800.1	dihydroflavonol 4-reductase
PAC:26324922	Glyma01g01510	Gm01:1125596-1130365	5.38232	0.104349	-5.68874	3.66e-10	8.15e-08	yes	7.29747	0.760197	-3.26295	6.79e-09	1.46e-06	yes	9.55222	0.696301	-3.77805	1.20477e-10	4.75823e-08	yes	PF01764	GO:0004806,GO:0006629	AT4G16070.1	Mono-/di-acylglycerol lipase, N-terminal;Lipase, class 3
PAC:26354257	Glyma18g45250	Gm18:55008998-55011687	9.45453	0.0781073	-6.9194	2.83e-10	6.62e-08	yes	5.49	0.0740789	-6.2116	7.26e-09	1.55e-06	yes	4.57886	0.133857	-5.09622	5.08207e-10	1.75991e-07	yes	PF01370	GO:0016491,GO:0008152,GO:0003854,GO:0016616,GO:0006694,GO:0055114,GO:0003824,GO:0050662,GO:0044237	AT2G45400.1	NAD(P)-binding Rossmann-fold superfamily protein
PAC:26352885	Glyma16g33910	Gm16:36657475-36667728	6.12997	0	-1.79769e+308	6.53e-05	0.00225707	yes	17.4196	0	-1.79769e+308	8.85e-09	1.8e-06	yes	9.19818	0	-1.79769e+308	4.84815e-08	9.65367e-06	yes	PF01582,PF00931	GO:0043531,GO:0005515,GO:0007165,GO:0005622,GO:0045087,GO:0031224,GO:0004888,GO:0006915,GO:0005524	AT5G36930.2	Disease resistance protein (TIR-NBS-LRR class) family
PAC:26327844	Glyma19g07650	Gm19:9152696-9157598	0	7.01286	1.79769e+308	5.06e-05	0.00185874	yes	0	17.8523	1.79769e+308	1.08e-08	2.13e-06	yes	0	11.447	1.79769e+308	1.82381e-08	4.26965e-06	yes	PF01582,PF00931	GO:0043531,GO:0005515,GO:0007165,GO:0005622,GO:0045087,GO:0031224,GO:0004888,GO:0006915,GO:0005524	AT5G36930.2	Disease resistance protein (TIR-NBS-LRR class) family
PAC:26355749	Glyma18g06360	Gm18:4935482-4939112	6.72488	0.096218	-6.12706	7.12e-13	3.57e-10	yes	8.42709	1.07891	-2.96546	1.34e-08	2.55e-06	yes	25.5185	4.57574	-2.47947	1.76035e-09	5.29089e-07	yes	PF03106	GO:0003700,GO:0043565,GO:0006355	AT2G38470.1	WRKY DNA-binding protein 33
PAC:26335097	Glyma03g07003	Gm03:7300466-7302801	0.128393	2.77653	4.43464	2.23e-05	0.000966027	yes	0.218101	4.18917	4.26359	1.48e-08	2.77e-06	yes	0.326546	4.13354	3.66202	1.0755e-06	0.000128493	yes			AT5G36930.2	Disease resistance protein (TIR-NBS-LRR class) family
PAC:26304749	Glyma04g36860	Gm04:43359206-43362256	234.373	3.18809	-6.19997	2.22e-16	2.6e-13	yes	69.83	0	-1.79769e+308	1.54e-08	2.85e-06	yes	193.462	74.6366	-1.3741	0.000298232	0.0100936	yes	PF00044	GO:0016620,GO:0055114	AT1G13440.1	glyceraldehyde-3-phosphate dehydrogenase C2
PAC:26346317	Glyma10g42800	Gm10:49657451-49661069	0	10.0857	1.79769e+308	0.000289335	0.00716826	yes	0	30.2013	1.79769e+308	1.97e-08	3.48e-06	yes	0.324604	0	-1.79769e+308	0.0352119	1	no	PF00389,PF02826	GO:0016616,GO:0051287,GO:0008152,GO:0055114,GO:0048037,GO:0004616,GO:0006098	AT1G68010.1	hydroxypyruvate reductase
PAC:26301230	Glyma06g19900	Gm06:16260629-16264016	8.89837	0.366457	-4.60183	2.12e-10	5.12e-08	yes	14.9832	2.73086	-2.45592	2.2e-08	3.82e-06	yes	15.0196	4.56953	-1.71673	3.70379e-05	0.00208973	yes	PF01764	GO:0004806,GO:0006629	AT3G48080.1	alpha/beta-Hydrolases superfamily protein
PAC:26289414	Glyma02g16740	Gm02:15100026-15102510	24.3601	4.77974	-2.34952	9.73e-05	0.00309423	yes	17.3523	1.74028	-3.31774	2.42e-08	4.12e-06	yes	18.414	21.5057	0.22391	0.573201	0.895362	no	PF02567	GO:0003824,GO:0009058	AT4G02860.1	Phenazine biosynthesis PhzC/PhzF protein
PAC:26356081	Glyma18g52461	Gm18:61065754-61066146	13.7406	0	-1.79769e+308	0.00262437	0.0367525	yes	17.7258	0.767659	-4.52924	2.84e-08	4.73e-06	yes	43.1195	0.708927	-5.92656	4.66649e-12	2.5057e-09	yes	PF00012	GO:0005524	AT3G12580.1	heat shock protein 70
PAC:26350561	Glyma07g30920	Gm07:35898058-35903760	12.2234	1.50977	-3.01725	6.93e-06	0.000373916	yes	10.2519	1.06466	-3.26743	2.85e-08	4.73e-06	yes	10.2064	3.34206	-1.61067	0.000639036	0.0173123	yes	PF07992,PF00070	GO:0016491,GO:0050660,GO:0055114	AT4G05020.1	NAD(P)H dehydrogenase B2
PAC:26299170	Glyma06g37401	Gm06:39819568-39821049	1.18714	20.6369	4.11966	1.89e-09	3.3e-07	yes	1.96484	14.3739	2.87096	2.9e-08	4.8e-06	yes	3.50648	17.0215	2.27926	5.65423e-06	0.000485117	yes	PF03321		AT2G46370.4	Auxin-responsive GH3 family protein
PAC:26325462	Glyma01g03980	Gm01:3455191-3461955	3.77524	0.552689	-2.77203	2e-05	0.000879451	yes	3.49223	0.457897	-2.93105	3.3e-08	5.44e-06	yes	3.57916	0.52852	-2.75959	3.46676e-07	4.99014e-05	yes	PF01582,PF07725,PF00931,PF00560	GO:0005515,GO:0043531,GO:0007165,GO:0005622,GO:0045087,GO:0031224,GO:0004888,GO:0006915,GO:0005524	AT5G17680.1	disease resistance protein (TIR-NBS-LRR class), putative
PAC:26334911	Glyma03g07181	Gm03:7546779-7575160	0.110119	1.00322	3.18751	0.000308686	0.00750121	yes	0.212923	2.45971	3.53008	3.53e-08	5.72e-06	yes	0.197012	3.05661	3.95558	2.88264e-09	8.34901e-07	yes	PF01582,PF00931	GO:0043531,GO:0005515,GO:0007165,GO:0005622,GO:0045087,GO:0031224,GO:0004888,GO:0006915,GO:0005524	AT5G36930.2	Disease resistance protein (TIR-NBS-LRR class) family
PAC:26346925	Glyma10g10210	Gm10:9836873-9839540	2.54273	0.05601	-5.50455	1.14e-06	8.23e-05	yes	8.93468	1.09016	-3.03487	4.32e-08	6.86e-06	yes	1.66843	0.360312	-2.21118	0.00275198	0.046455	yes	PF00804,PF05739	GO:0016020,GO:0005515	AT3G11820.1	syntaxin of plants 121
PAC:26310581	Glyma08g12340	Gm08:9020923-9023389	0.127469	22.1007	7.4378	0	0	yes	1.76796	12.6609	2.84022	4.61e-08	7.25e-06	yes	2.53201	0.208514	-3.60207	9.40496e-06	0.000713419	yes	PF08246,PF00112	GO:0008234,GO:0006508	AT5G43060.1	Granulin repeat cysteine protease family protein
PAC:26354856	Glyma18g05110	Gm18:3859627-3862485	6.97523	0.440278	-3.98575	2.87e-08	3.44e-06	yes	3.49615	0.304255	-3.52242	4.95e-08	7.62e-06	yes	11.6831	1.35705	-3.10587	2.56647e-09	7.4786e-07	yes	PF00501	GO:0003824,GO:0008152	AT1G65890.1	acyl activating enzyme 12
PAC:26330881	Glyma15g05755	Gm15:4071883-4074495	16.6838	3.19633	-2.38396	0.000252178	0.00644002	yes	14.3139	1.51555	-3.2395	5.02e-08	7.66e-06	yes	4.15126	0.124389	-5.06062	6.76711e-08	1.27729e-05	yes	PF00403	GO:0046872,GO:0030001	AT5G02600.1	Heavy metal transport/detoxification superfamily protein
PAC:26299400	Glyma06g10580	Gm06:8003999-8005179	5.64919	0.0427827	-7.04487	3.18e-06	0.000198279	yes	5.94703	0.446175	-3.73649	5.76e-08	8.66e-06	yes	17.3215	16.9677	-0.0297726	0.941842	0.994182	no			AT1G35210.1
PAC:26293790	Glyma12g034709	Gm12:2290782-2292249	30.6764	9.17341	-1.7416	0.00179029	0.0279192	yes	21.5058	2.86582	-2.90771	5.89e-08	8.79e-06	yes	14.5022	11.4109	-0.345861	0.428854	0.813339	no	PF00313	GO:0003677,GO:0006355	AT2G21060.1	glycine-rich protein 2B
PAC:26324726	Glyma01g33150	Gm01:44831611-44835997	5.53197	0.647058	-3.09583	1.57e-05	0.00072622	yes	3.20402	0.241467	-3.72998	6.15e-08	9.12e-06	yes	2.40538	0.594909	-2.01553	0.00235823	0.0417937	yes	PF00067	GO:0005506,GO:0009055,GO:0016705,GO:0020037,GO:0055114	AT4G31940.1	cytochrome P450, family 82, subfamily C, polypeptide 4
PAC:26352670	Glyma16g03170	Gm16:2736636-2739104	34.0807	2.80236	-3.60424	1.39e-06	9.7e-05	yes	24.1404	1.76474	-3.77392	6.21e-08	9.19e-06	yes	65.0198	23.9199	-1.44267	0.000479648	0.014176	yes	PF00861	GO:0003735,GO:0006412,GO:0005622,GO:0005840,GO:0008097	AT5G39740.1	ribosomal protein L5 B
PAC:26334572	Glyma03g07420	Gm03:7957469-7962959	7.2659	1.47897	-2.29655	0.0012656	0.0217181	yes	6.53799	0.426784	-3.93727	6.8e-08	1e-05	yes	13.4722	2.76407	-2.28512	5.91346e-06	0.00050226	yes	PF00557	GO:0009987	AT3G51800.3	metallopeptidase M24 family protein
PAC:26335048	Glyma03g33890	Gm03:41374919-41378920	15.5642	2.10195	-2.88844	1.45e-06	0.000100514	yes	8.37582	1.26525	-2.72681	7e-08	1.02e-05	yes	12.1571	7.23334	-0.749064	0.0580062	0.301114	no	PF00221	GO:0016841,GO:0009058	AT2G37040.1	PHE ammonia lyase 1
PAC:26331888	Glyma15g16780	Gm15:13057916-13060442	1.77089	0	-1.79769e+308	0.0020326	0.0306077	yes	2.35582	0.0426555	-5.78736	9.11e-08	1.29e-05	yes	1.87761	0.0963331	-4.28472	2.96477e-08	6.5292e-06	yes	PF00067	GO:0005506,GO:0009055,GO:0016705,GO:0020037,GO:0055114	AT4G37340.1	cytochrome P450, family 81, subfamily D, polypeptide 3
PAC:26344791	Glyma10g39610	Gm10:47246352-47247997	28.1833	1.89514	-3.89447	1.25e-09	2.37e-07	yes	17.6401	3.18309	-2.47036	9.29e-08	1.31e-05	yes	20.712	7.50163	-1.46519	0.000386609	0.0121072	yes	PF07859	GO:0016787,GO:0008152	AT3G48700.1	carboxyesterase 13
PAC:26315407	Glyma13g24200	Gm13:27567217-27569470	268.243	33.3795	-3.00651	5.6e-07	4.57e-05	yes	157.963	37.3621	-2.07994	1.11e-07	1.53e-05	yes	411.432	112.315	-1.8731	0.000457225	0.0137424	yes	PF00067	GO:0005506,GO:0009055,GO:0016705,GO:0020037,GO:0055114	AT5G06900.1	cytochrome P450, family 93, subfamily D, polypeptide 1
PAC:26303721	Glyma04g09950	Gm04:8238776-8246273	14.4397	4.07882	-1.82381	0.0024223	0.0348746	yes	9.09061	0	-1.79769e+308	1.11e-07	1.53e-05	yes	20.4368	12.0372	-0.763672	0.0504891	0.276827	no	PF03853,PF10590,PF01243	GO:0004733,GO:0010181,GO:0055114,GO:0016638	AT5G49970.1	pyridoxin (pyrodoxamine) 5\'-phosphate oxidase
PAC:26356184	Glyma18g49540	Gm18:58932313-58933700	19.584	0.598665	-5.03179	1.81e-11	6.02e-09	yes	23.5865	4.25882	-2.46944	1.19e-07	1.61e-05	yes	38.4195	45.5867	0.246776	0.502558	0.859182	no	PF00036	GO:0005509,GO:0007165,GO:0005578	AT5G39670.1	Calcium-binding EF-hand family protein
PAC:26319353	Glyma13g36110	Gm13:37448822-37452872	9.55908	0.60855	-3.97342	1.54e-08	1.97e-06	yes	10.5617	1.71087	-2.62603	1.24e-07	1.67e-05	yes	14.1192	2.16362	-2.70614	3.10313e-08	6.80254e-06	yes	PF00067	GO:0005506,GO:0009055,GO:0016705,GO:0020037,GO:0055114	AT4G31940.1	cytochrome P450, family 82, subfamily C, polypeptide 4
PAC:26334993	Glyma03g33000	Gm03:40689639-40693587	0	34.309	1.79769e+308	4.86e-05	0.00181245	yes	5.55609	29.6892	2.4178	1.36e-07	1.8e-05	yes	0	0	0	1	1	no	PF00719	GO:0000287,GO:0004427,GO:0006796,GO:0005737	AT3G53620.1	pyrophosphorylase 4
PAC:26321815	Glyma05g38110	Gm05:41521377-41522412	89.6808	10.0665	-3.15524	2.32e-08	2.84e-06	yes	50.7745	11.7195	-2.11519	1.4e-07	1.84e-05	yes	98.5095	25.4656	-1.95171	3.10353e-07	4.57466e-05	yes	PF00314		AT4G11650.1	osmotin 34
PAC:26325979	Glyma19g31580	Gm19:39375345-39378693	47.8507	0.609654	-6.2944	0	0	yes	16.3648	2.6538	-2.62447	1.45e-07	1.9e-05	yes	36.2604	12.1724	-1.57479	6.61205e-05	0.00328807	yes	PF00332	GO:0004553,GO:0005975	AT3G57270.1	beta-1,3-glucanase 1
PAC:26291142	Glyma02g28612	Gm02:29844455-29846799	23.6408	0.0776856	-8.24942	3.37e-08	3.92e-06	yes	21.8758	0	-1.79769e+308	1.71e-07	2.2e-05	yes	24.6756	0	-1.79769e+308	9.2216e-07	0.00011185	yes		GO:0019843,GO:0006412,GO:0005840,GO:0003735	AT4G10450.1	Ribosomal protein L6 family
PAC:26356826	Glyma18g35964	Gm18:42247084-42250697	0.171664	1.83472	3.4179	0.000280521	0.00699373	yes	0.0875036	3.19635	5.19094	2.75e-07	3.37e-05	yes	0.0748333	1.73277	4.53326	0.000933126	0.0223749	yes	PF02714	GO:0016020	AT1G32090.1	early-responsive to dehydration stress protein (ERD4)
PAC:26311619	Glyma17g33920	Gm17:37829297-37831665	2.67998	0.0769078	-5.12295	7.26e-06	0.000389258	yes	4.74472	0.4012	-3.56393	2.85e-07	3.47e-05	yes	2.25437	0.395425	-2.51125	0.000926546	0.0223109	yes	PF03106	GO:0003700,GO:0043565,GO:0006355	AT1G80840.1	WRKY DNA-binding protein 40
PAC:26344536	Glyma10g05060	Gm10:3932299-3934283	0.411075	7.06561	4.10334	0.000116916	0.0035911	yes	4.19593	26.6736	2.66835	3.4e-07	4e-05	yes	0.589772	2.84459	2.26999	0.0153749	0.132448	no	PF00241	GO:0003779,GO:0005622	AT3G46010.2	actin depolymerizing factor 1
PAC:26314927	Glyma13g44950	Gm13:44256606-44259828	47.4496	10.3241	-2.20038	3.53e-05	0.00141063	yes	32.2946	8.47096	-1.9307	3.55e-07	4.13e-05	yes	26.4047	18.4591	-0.516463	0.162131	0.533768	no	PF00501	GO:0003824,GO:0008152	AT3G21240.1	4-coumarate:CoA ligase 2
PAC:26327322	Glyma19g01050	Gm19:738803-744963	70.6646	834.185	3.56131	5e-08	5.59e-06	yes	128.062	570.745	2.156	3.71e-07	4.3e-05	yes	46.4851	67.5887	0.540015	0.148091	0.510911	no	PF00484	GO:0004089,GO:0008270,GO:0015976	AT3G01500.3	carbonic anhydrase 1
PAC:26290813	Glyma02g11610	Gm02:9792535-9794495	39.9872	8.87317	-2.17202	4.76e-05	0.00178028	yes	38.421	10.2958	-1.89984	4.09e-07	4.68e-05	yes	103.038	60.5794	-0.766285	0.0525989	0.283356	no	PF00201	GO:0016758,GO:0008152	AT2G15490.1	UDP-glycosyltransferase 73B4
PAC:26331085	Glyma15g09430	Gm15:6739539-6741346	52.6162	5.7641	-3.19034	1.43e-08	1.86e-06	yes	35.1472	9.22479	-1.92982	4.5e-07	5.05e-05	yes	36.3625	17.7815	-1.03208	0.00563562	0.0733444	no	PF00012	GO:0000902,GO:0005524	AT1G16030.1	heat shock protein 70B
PAC:26297187	Glyma11g35130	Gm11:36855886-36859844	57.9418	260.237	2.16715	0.000144779	0.00422768	yes	40.758	149.047	1.87061	4.78e-07	5.33e-05	yes	42.9591	30.6285	-0.48809	0.185212	0.572441	no	PF00504	GO:0016020,GO:0009765	AT2G40100.1	light harvesting complex photosystem II
PAC:26349000	Glyma07g07920	Gm07:6574014-6581322	0.32967	2.6218	2.99146	0.000945204	0.0174616	yes	1.02641	7.92109	2.94809	4.8e-07	5.33e-05	yes	0.275064	0.298913	0.119957	0.906596	1	no	PF00271,PF00270	GO:0003676,GO:0005524,GO:0008026,GO:0004386	AT4G00660.1	RNAhelicase-like 8
PAC:26317310	Glyma13g14336	Gm13:18057762-18059890	10.079	0.0477233	-7.72244	2.66e-07	2.36e-05	yes	5.60744	0.498591	-3.49142	5.15e-07	5.67e-05	yes	1.85004	0.287731	-2.68477	0.00143393	0.0300046	yes	PF08646		AT5G08020.1	RPA70-kDa subunit B
PAC:26322590	Glyma05g26040	Gm05:32054854-32059592	8.45132	0.779369	-3.4388	6.02e-06	0.000333397	yes	8.66437	1.11096	-2.96328	5.42e-07	5.94e-05	yes	7.82226	1.52918	-2.35483	0.000108848	0.00481195	yes	PF03876,PF00575	GO:0003723,GO:0003899,GO:0006351	AT5G59180.1	DNA-directed RNA polymerase II
PAC:26310880	Glyma08g26840	Gm08:21161856-21164200	2.59689	0.0719852	-5.17294	6.54e-08	7.02e-06	yes	3.09267	0.296284	-3.3838	6.56e-07	6.91e-05	yes	5.10146	1.07062	-2.25247	0.000124373	0.00534022	yes	PF00201	GO:0016758,GO:0008152	AT3G02100.1	UDP-Glycosyltransferase superfamily protein
PAC:26311309	Glyma17g05200	Gm17:3532187-3539224	0	8.3964	1.79769e+308	0.000116218	0.0035726	yes	0	6.23236	1.79769e+308	7.28e-07	7.5e-05	yes	0	0	0	1	1	no	PF00109,PF02801	GO:0009058,GO:0003824	AT1G74960.1	fatty acid biosynthesis 1
PAC:26288814	Glyma02g16810	Gm02:15142266-15154565	4.59509	0	-1.79769e+308	7.18e-05	0.00243192	yes	2.53455	0	-1.79769e+308	7.37e-07	7.57e-05	yes	5.43405	2.36567	-1.19977	0.00585658	0.0751572	no	PF00855		AT2G48160.1	Tudor/PWWP/MBT domain-containing protein
PAC:26330747	Glyma15g20870	Gm15:18917205-18928685	3.48396	0	-1.79769e+308	0.000192391	0.00520791	yes	2.9051	0	-1.79769e+308	7.65e-07	7.82e-05	yes	1.50174	0	-1.79769e+308	0.000116868	0.00508651	yes	PF03061		AT1G48320.1	Thioesterase superfamily protein
PAC:26342336	Glyma09g23310	Gm09:28796852-28798786	18.1701	0.389409	-5.54414	4.53e-14	2.75e-11	yes	17.5802	4.09155	-2.10324	7.86e-07	8.01e-05	yes	5.88863	1.21118	-2.28152	6.83585e-05	0.0033713	yes	PF00201	GO:0016758,GO:0008152	AT3G16520.3	UDP-glucosyl transferase 88A1
PAC:26299155	Glyma06g14190	Gm06:11189212-11198491	16.9254	0.453392	-5.22229	3.56e-11	1.09e-08	yes	7.31692	0.953902	-2.93932	8.07e-07	8.19e-05	yes	2.47625	1.36925	-0.854774	0.17417	0.554046	no	PF03171	GO:0016491,GO:0016706,GO:0055114	AT5G24530.1	2-oxoglutarate (2OG) and Fe(II)-dependent oxygenase superfamily protein
PAC:26307636	Glyma08g40420	Gm08:40159115-40164304	13.4037	40.8725	1.6085	0.00229278	0.0335294	yes	8.8099	31.0363	1.81676	8.17e-07	8.27e-05	yes	4.59589	12.4139	1.43354	0.000741013	0.0192145	yes	PF02671,PF08295	GO:0006355,GO:0005634	AT1G24190.2	SIN3-like 3
PAC:26341662	Glyma09g41921	Gm09:46602693-46623586	0.0358103	1.28247	5.16241	3.69e-06	0.000221814	yes	0.209659	1.7842	3.08916	8.71e-07	8.69e-05	yes	0.114254	2.11465	4.2101	6.15021e-08	1.18037e-05	yes	PF00612,PF00063,PF01843	GO:0003774,GO:0005524,GO:0016459,GO:0005515	AT2G33240.1	myosin XI D
PAC:26307758	Glyma08g14670	Gm08:10680461-10685058	11.9897	124.524	3.37656	2.46e-09	4.16e-07	yes	30.4535	111.098	1.86715	9.5e-07	9.37e-05	yes	7.23819	15.756	1.1222	0.00638783	0.0795284	no	PF07994,PF01658	GO:0004512,GO:0006021,GO:0008654	AT4G39800.1	myo-inositol-1-phosphate synthase 1
PAC:26319216	Glyma13g09755	Gm13:11344441-11347455	5.40201	0.0369196	-7.19297	1.88e-06	0.000126417	yes	6.96906	0.0788013	-6.4666	9.52e-07	9.37e-05	yes	4.65327	0.0316417	-7.20027	1.40285e-06	0.000158875	yes	PF00069	GO:0004672,GO:0005524,GO:0006468	AT1G66920.2	Protein kinase superfamily protein
PAC:26335619	Glyma03g42370	Gm03:47617545-47622024	12.7652	3.43115	-1.89545	0.0035857	0.0453176	yes	8.62551	0	-1.79769e+308	9.62e-07	9.42e-05	yes	14.2064	12.3503	-0.201996	0.634902	0.91773	no	PF00004	GO:0005524	AT1G53750.1	regulatory particle triple-A 1A
PAC:26332496	Glyma15g28840	Gm15:31539654-31549065	0.880523	4.71613	2.42117	0.000668653	0.0135489	yes	0	4.6059	1.79769e+308	1.11e-06	0.00010547	yes	0.647352	0.881232	0.444972	0.551189	0.885367	no	PF07714,PF01453	GO:0004672,GO:0005524,GO:0006468,GO:0005529	AT3G16030.1	lectin protein kinase family protein
PAC:26348268	Glyma07g19335	Gm07:19183715-19184700	0.0975761	6.63382	6.08717	5.76e-08	6.26e-06	yes	0.0893442	7.76127	6.44078	1.29e-06	0.000119759	yes	0.330374	6.43609	4.28401	4.50707e-08	9.16546e-06	yes	PF00082	GO:0004252,GO:0006508	AT3G14240.1	Subtilase family protein
PAC:26323486	Glyma01g04000	Gm01:3487914-3494204	2.6377	9.11363	1.78875	0.000895007	0.0168065	yes	2.57384	9.28961	1.8517	1.42e-06	0.000130044	yes	2.33291	6.89204	1.5628	0.000189857	0.00725324	yes	PF00560,PF00931,PF01582	GO:0005515,GO:0043531,GO:0007165,GO:0005622,GO:0045087,GO:0031224,GO:0004888,GO:0006915,GO:0005524	AT5G17680.1	disease resistance protein (TIR-NBS-LRR class), putative
PAC:26299475	Glyma06g06530	Gm06:4658652-4660672	25.5617	0.849151	-4.91182	3.71e-12	1.5e-09	yes	74.6975	21.7141	-1.78243	1.45e-06	0.000131907	yes	31.9794	18.4471	-0.793747	0.03791	0.231702	no	PF03106	GO:0003700,GO:0043565,GO:0006355	AT1G80840.1	WRKY DNA-binding protein 40
PAC:26287424	Glyma02g35850	Gm02:41117118-41122487	5.1854	0	-1.79769e+308	0.000141014	0.00413942	yes	3.711	0	-1.79769e+308	1.61e-06	0.000144131	yes	3.83005	0	-1.79769e+308	1.07802e-05	0.000790148	yes	PF02319	GO:0003700,GO:0006355,GO:0005667	AT2G36010.1	E2F transcription factor 3
PAC:26298836	Glyma06g46680	Gm06:49266699-49268622	137.183	25.0554	-2.45291	1.08e-05	0.000542422	yes	89.1529	25.7278	-1.79295	1.62e-06	0.000144387	yes	50.6526	18.4926	-1.45369	9.85916e-05	0.00444071	yes	PF07859	GO:0016787,GO:0008152	AT1G68620.1	alpha/beta-Hydrolases superfamily protein
PAC:26294804	Glyma11g12170	Gm11:8688202-8697505	36.1959	5.77643	-2.64758	8.22e-05	0.00271211	yes	15.352	0	-1.79769e+308	1.66e-06	0.000147349	yes	55.8677	28.2134	-0.985637	0.0130676	0.120465	no	PF01849		AT1G17880.1	basic transcription factor 3
PAC:26305619	Glyma04g01935	Gm04:1325072-1327558	7.47307	0	-1.79769e+308	0.000245619	0.00632234	yes	6.71125	0	-1.79769e+308	1.69e-06	0.000149288	yes	5.30335	0	-1.79769e+308	3.9534e-05	0.0021943	yes			AT5G54770.1	thiazole biosynthetic enzyme, chloroplast (ARA6) (THI1) (THI4)
PAC:26333604	Glyma03g05220	Gm03:5502527-5506083	9.94698	1.42342	-2.80489	1.5e-05	0.000705526	yes	26.1802	7.31898	-1.83876	1.72e-06	0.000151324	yes	29.3884	10.5864	-1.47303	0.000113412	0.00497233	yes	PF03106	GO:0003700,GO:0043565,GO:0006355	AT2G38470.1	WRKY DNA-binding protein 33
PAC:26296056	Glyma11g33110	Gm11:34875175-34878195	7.52617	0.155923	-5.59301	6.49e-12	2.47e-09	yes	5.58271	0.926027	-2.59184	1.8e-06	0.000156799	yes	13.8592	4.19931	-1.72262	4.73824e-05	0.00253567	yes	PF00501	GO:0003824,GO:0008152	AT1G65890.1	acyl activating enzyme 12
PAC:26292537	Glyma12g02410	Gm12:1522978-1526090	66.8155	2.68776	-4.63571	3.43e-13	1.78e-10	yes	28.1745	7.16705	-1.97494	1.82e-06	0.000158038	yes	32.6246	13.6351	-1.25863	0.00131161	0.0281457	yes	PF00332	GO:0004553,GO:0005975	AT4G16260.1	Glycosyl hydrolase superfamily protein
PAC:26312451	Glyma17g13530	Gm17:10346262-10349049	0.745691	4.22265	2.5015	0.000635743	0.0130796	yes	0.530478	4.13442	2.96232	1.85e-06	0.000160839	yes	0.349886	1.16999	1.74154	0.0207343	0.159049	no	PF00112,PF08246	GO:0008234,GO:0006508,GO:0004197	AT5G50260.1	Cysteine proteinases superfamily protein
PAC:26313978	Glyma17g12541	Gm17:9470174-9475787	7.15592	36.4469	2.34858	1.39e-05	0.000666806	yes	3.23786	13.1634	2.02342	1.92e-06	0.000165147	yes	14.902	67.4879	2.17912	2.04527e-08	4.67663e-06	yes	PF01177		AT1G15410.1	aspartate-glutamate racemase family
PAC:26335854	Glyma03g03590	Gm03:3399117-3401348	12.5763	1.7596	-2.83739	9.78e-06	0.000500821	yes	7.77249	1.35025	-2.52516	2.4e-06	0.000200155	yes	26.7577	5.80006	-2.20581	1.20832e-07	2.07714e-05	yes	PF00067	GO:0005506,GO:0009055,GO:0016705,GO:0020037,GO:0055114	AT4G31500.1	cytochrome P450, family 83, subfamily B, polypeptide 1
PAC:26288048	Glyma02g03190	Gm02:2466774-2468624	0.867573	0.025566	-5.08469	0.00104707	0.0188697	yes	1.49397	0.121397	-3.62135	2.7e-06	0.000221842	yes	0.886815	0.24127	-1.87799	0.0185018	0.147709	no	PF00413,PF01471	GO:0004222,GO:0008270,GO:0006508,GO:0031012,GO:0008152	AT1G24140.1	Matrixin family protein
PAC:26290205	Glyma02g06020	Gm02:4829531-4832167	25.3653	0.995726	-4.67096	4.02e-12	1.59e-09	yes	16.5996	4.13736	-2.00437	2.73e-06	0.000223534	yes	27.5888	8.92751	-1.62775	3.26082e-05	0.0018885	yes	PF00004	GO:0005524	AT3G50930.1	cytochrome BC1 synthesis
PAC:26337109	Glyma20g29250	Gm20:38156769-38163260	8.2899	61.5593	2.89255	2.55e-07	2.28e-05	yes	1.35759	8.99979	2.72884	2.77e-06	0.000225602	yes	1.08882	18.6752	4.10029	1.34794e-11	6.85286e-09	yes	PF01486,PF00319	GO:0003677,GO:0046983,GO:0003700,GO:0006355,GO:0005634,GO:0043565	AT1G24260.1	K-box region and MADS-box transcription factor family protein
PAC:26286883	Glyma14g32430	Gm14:39579870-39582951	0.195754	30.9774	7.30603	0	0	yes	0.686944	5.40856	2.97698	2.8e-06	0.000227251	yes	2.68362	20.4595	2.93052	4.67598e-09	1.27692e-06	yes	PF00481	GO:0003824	AT2G29380.1	highly ABA-induced PP2C gene 3
PAC:26341181	Glyma09g40580	Gm09:45474399-45477120	8.92555	0.998249	-3.16047	9.86e-06	0.000503719	yes	6.08104	0.845607	-2.84626	2.97e-06	0.000237542	yes	5.86026	1.52793	-1.93939	0.00129966	0.0280784	yes	PF01370	GO:0003854,GO:0016616,GO:0006694,GO:0055114,GO:0003824,GO:0050662,GO:0044237	AT2G45400.1	NAD(P)-binding Rossmann-fold superfamily protein
PAC:26339389	Glyma20g24310	Gm20:33976642-33979523	0	9.27605	1.79769e+308	0.000684772	0.0138264	yes	0	11.1892	1.79769e+308	3.03e-06	0.000240899	yes	0.76653	8.06686	3.39559	1.22075e-05	0.000872027	yes	PF03650		AT5G20090.1	Uncharacterised protein family (UPF0041)
PAC:26302805	Glyma04g09890	Gm04:8158593-8179593	0.301282	3.29666	3.45182	2.21e-05	0.000960069	yes	0.673856	4.18313	2.63407	3.25e-06	0.000255517	yes	0.832171	4.6575	2.4846	2.25719e-05	0.00140821	yes	PF00400	GO:0005515	AT5G10940.2	transducin family protein / WD-40 repeat family protein
PAC:26349549	Glyma07g10710	Gm07:8949298-8950529	0.0746369	5.77892	6.27477	1.93e-08	2.4e-06	yes	0.244473	2.97154	3.60347	3.25e-06	0.000255652	yes	0.614399	3.41705	2.4755	0.000473356	0.0140544	yes			AT1G18390.2	Protein kinase superfamily protein
PAC:26300189	Glyma06g40950	Gm06:44230032-44239212	14.5683	2.55316	-2.51248	7.26e-06	0.000389258	yes	43.1896	12.74	-1.76131	3.32e-06	0.000258715	yes	21.9198	12.0032	-0.868818	0.0195902	0.1536	no	PF01582,PF07725,PF00931,PF00560	GO:0005515,GO:0043531,GO:0007165,GO:0005622,GO:0045087,GO:0031224,GO:0004888,GO:0006915,GO:0005524	AT5G17680.1	disease resistance protein (TIR-NBS-LRR class), putative
PAC:26347768	Glyma07g07330	Gm07:6024180-6025566	0.138254	1.29972	3.23281	0.00237671	0.0344257	yes	0.0840301	2.18029	4.69747	3.43e-06	0.000265759	yes	0.110882	9.02828	6.34735	4.88276e-13	2.9537e-10	yes	PF00201	GO:0016758,GO:0008152	AT2G22590.1	UDP-Glycosyltransferase superfamily protein
PAC:26340452	Glyma09g40590	Gm09:45480404-45483317	3.83561	0.251397	-3.93141	2.2e-05	0.000955398	yes	5.42161	0.767436	-2.8206	3.44e-06	0.000265759	yes	0.729696	0.528813	-0.464537	0.585609	0.901703	no	PF01370	GO:0016491,GO:0008152,GO:0003854,GO:0016616,GO:0006694,GO:0055114,GO:0003824,GO:0050662,GO:0044237	AT2G45400.1	NAD(P)-binding Rossmann-fold superfamily protein
PAC:26311910	Glyma17g06740	Gm17:4803695-4811658	2.29405	13.1639	2.52061	1.52e-05	0.000709623	yes	2.43996	9.59476	1.97539	3.47e-06	0.000267343	yes	2.12929	6.59053	1.63002	0.000642186	0.0173681	yes	PF05922,PF02225,PF00082,PF06280	GO:0004252,GO:0006508,GO:0042802,GO:0043086,GO:0005618,GO:0016020	AT4G30020.1	PA-domain containing subtilase family protein
PAC:26348309	Glyma07g14100	Gm07:13467936-13475752	0.0563008	0.521724	3.21206	0.000507151	0.0109476	yes	0.0470107	0.860647	4.19436	3.94e-06	0.000298075	yes	0.0273241	0.342597	3.64827	0.00155979	1	no	PF00702,PF00122	GO:0000166,GO:0046872,GO:0003824,GO:0008152	AT5G62670.1	H(+)-ATPase 11
PAC:26322386	Glyma05g38130	Gm05:41535462-41536369	1005.06	121.048	-3.05363	1.16e-06	8.34e-05	yes	555.691	152.199	-1.86833	4.06e-06	0.000304439	yes	1129.35	278.69	-2.01876	0.00016655	0.00669406	yes	PF00314		AT4G11650.1	osmotin 34
PAC:26312497	Glyma17g04590	Gm17:3049551-3055414	0.947823	0.0958696	-3.30547	0.000108087	0.00336523	yes	2.1913	0.344452	-2.66941	4.28e-06	0.000317574	yes	13.2934	6.19526	-1.10147	0.00336815	0.0526205	no	PF00005,PF00664	GO:0005524,GO:0016887,GO:0042626,GO:0006810,GO:0055085,GO:0016021	AT1G02520.1	P-glycoprotein 11
PAC:26350803	Glyma07g30040	Gm07:35111247-35123164	3.02093	0.184816	-4.03083	0.000318205	0.00766314	yes	4.73744	0.373699	-3.66416	4.31e-06	0.000319248	yes	5.80991	0.968348	-2.58492	0.000146655	0.00608376	yes	PF01486,PF00319	GO:0003677,GO:0046983,GO:0003700,GO:0006355,GO:0005634,GO:0043565	AT2G22540.1	K-box region and MADS-box transcription factor family protein
PAC:26308042	Glyma08g02940	Gm08:2029877-2033833	75.4606	12.1482	-2.63498	1.34e-06	9.42e-05	yes	82.7626	24.9484	-1.73003	4.49e-06	0.000328516	yes	46.8853	22.5067	-1.05879	0.00442836	0.0631534	no	PF00012	GO:0000902,GO:0005524	AT5G42020.1	Heat shock protein 70 (Hsp 70) family protein
PAC:26294816	Glyma11g10230	Gm11:7351786-7354368	18.2963	1.86014	-3.29807	2.29e-07	2.08e-05	yes	94.3404	28.9262	-1.7055	4.8e-06	0.000348261	yes	17.8846	10.4527	-0.774847	0.0499493	0.274718	no	PF02365	GO:0003677,GO:0006355	AT2G17040.1	NAC domain containing protein 36
PAC:26336695	Glyma20g15230	Gm20:20775694-20776396	15.6984	0.494067	-4.98976	9.43e-09	1.31e-06	yes	30.1076	6.14369	-2.29295	4.9e-06	0.000353239	yes	13.5449	6.46625	-1.06674	0.0550759	0.291378	no	PF05678		AT4G39720.1	VQ motif-containing protein
PAC:26303420	Glyma04g10730	Gm04:8963166-8964244	5.02658	0	-1.79769e+308	0.0011786	0.0206922	yes	4.59251	0.496906	-3.20824	5.66e-06	0.000398513	yes	5.88028	2.44894	-1.26373	0.0376183	0.230746	no			AT1G35210.1
PAC:26289274	Glyma02g47940	Gm02:51366269-51369028	4.39596	0.164633	-4.73885	4.31e-09	6.7e-07	yes	3.608	0.573686	-2.65287	5.84e-06	0.000409479	yes	2.86557	2.10432	-0.445469	0.400098	0.792714	no	PF00221	GO:0016841,GO:0009058	AT2G37040.1	PHE ammonia lyase 1
PAC:26329724	Glyma15g28281	Gm15:31013139-31017128	3.37391	0	-1.79769e+308	0.000693931	0.0139742	yes	3.76866	0	-1.79769e+308	5.85e-06	0.000409886	yes	4.38498	0	-1.79769e+308	1.8407e-05	0.00120336	yes	PF00063	GO:0003774,GO:0005524,GO:0016459	AT5G54280.2	myosin 2
PAC:26323912	Glyma01g43010	Gm01:54114361-54116882	17.102	2.16766	-2.97995	5.02e-06	0.000286919	yes	16.9111	3.86424	-2.12971	6.07e-06	0.000424029	yes	16.8993	6.08558	-1.4735	0.00113762	0.0256926	yes	PF04749		AT4G23470.1	PLAC8 family protein
PAC:26303826	Glyma04g09170	Gm04:7320861-7327344	8.94544	0	-1.79769e+308	4.29e-05	0.0016302	yes	3.61243	0.567243	-2.67093	7.02e-06	0.000479068	yes	7.21181	5.72557	-0.33294	0.397847	0.791437	no	PF04926,PF01909,PF04928	GO:0016779,GO:0003723,GO:0004652,GO:0043631,GO:0005634,GO:0006351	AT4G32850.10	nuclear poly(a) polymerase
PAC:26356677	Glyma18g43540	Gm18:53090645-53095460	2.46771	0.127741	-4.27188	0.0001967	0.00529939	yes	3.46195	0.295368	-3.551	7.76e-06	0.00051799	yes	2.31025	1.9819	-0.221166	0.734007	0.94746	no	PF00909	GO:0072488,GO:0016020,GO:0008519	AT2G38290.1	ammonium transporter 2
PAC:26356223	Glyma18g45260	Gm18:55014788-55017707	11.3365	2.52003	-2.16947	0.000744934	0.0146583	yes	9.37737	1.77726	-2.39952	7.8e-06	0.000519453	yes	20.6695	9.02086	-1.19616	0.00388547	0.0576588	no	PF01370	GO:0003854,GO:0016616,GO:0006694,GO:0055114,GO:0003824,GO:0050662,GO:0044237	AT2G45400.1	NAD(P)-binding Rossmann-fold superfamily protein
PAC:26294016	Glyma12g02540	Gm12:1655702-1658091	65.7031	7.03943	-3.22243	1.39e-08	1.83e-06	yes	139.792	43.8778	-1.67172	7.98e-06	0.000531244	yes	68.367	39.705	-0.783979	0.0331937	0.21347	no	PF02365	GO:0003677,GO:0006355	AT2G17040.1	NAC domain containing protein 36
PAC:26320041	Glyma05g26420	Gm05:32392634-32395849	33.3141	4.90719	-2.76316	1.32e-06	9.33e-05	yes	22.5691	6.42289	-1.81305	8.06e-06	0.000534657	yes	34.491	12.5015	-1.46412	0.000140673	0.0058867	yes	PF01476	GO:0016998	AT2G17120.1	lysm domain GPI-anchored protein 2 precursor
PAC:26325753	Glyma01g03964	Gm01:3433091-3436594	6.01159	0.64857	-3.21241	2.79e-06	0.000178012	yes	5.11236	1.00585	-2.34558	8.21e-06	0.000542699	yes	6.28495	0.952505	-2.7221	7.08237e-07	9.00158e-05	yes	PF00560,PF00931	GO:0005515,GO:0043531,GO:0006915,GO:0005524	AT5G17680.1	disease resistance protein (TIR-NBS-LRR class), putative
PAC:26326082	Glyma19g44970	Gm19:50244045-50249070	5.45873	0.867745	-2.65322	0.000401866	0.00918794	yes	8.66839	1.89732	-2.1918	8.29e-06	0.000546862	yes	4.43006	9.23738	1.06016	0.014846	0.129846	no	PF00072,PF06203	GO:0000156,GO:0000160,GO:0006355,GO:0005515	AT5G24470.1	pseudo-response regulator 5
PAC:26312079	Glyma17g05760	Gm17:4052452-4053577	42.0647	2.89832	-3.85932	1.84e-09	3.24e-07	yes	136.749	43.5682	-1.65019	8.43e-06	0.00055372	yes	120.676	30.6774	-1.97589	1.9938e-07	3.15502e-05	yes	PF00190	GO:0045735	AT5G20630.1	germin 3
PAC:26353850	Glyma16g07520	Gm16:6793965-6796334	6.31899	0.0153342	-8.68679	0.00288299	0.03909	yes	2.55624	0.252696	-3.33855	8.81e-06	0.000574397	yes	0.509078	0.561081	0.140321	0.858869	0.978078	no	PF04525		AT5G01750.2	Protein of unknown function (DUF567)
PAC:26291067	Glyma02g39320	Gm02:44573639-44579555	0.480857	2.3915	2.31423	0.00363464	0.0457207	yes	2.29454	10.041	2.12963	8.81e-06	0.000574397	yes	0.297933	20.6823	6.11727	1.13243e-14	9.49431e-12	yes	PF00733	GO:0004066,GO:0006529	AT3G47340.1	glutamine-dependent asparagine synthase 1
PAC:26329594	Glyma15g26370	Gm15:28157292-28160377	2.24911	0	-1.79769e+308	0.0018023	0.0280665	yes	2.45582	0.0253106	-6.60032	9.58e-06	0.000616916	yes	3.05793	0.480172	-2.67093	8.2675e-05	0.00387681	yes	PF00067	GO:0005506,GO:0009055,GO:0016705,GO:0020037,GO:0055114	AT4G31940.1	cytochrome P450, family 82, subfamily C, polypeptide 4
PAC:26333658	Glyma03g03451	Gm03:3197244-3198319	7.7627	0	-1.79769e+308	0.000450701	0.0100051	yes	6.53677	0	-1.79769e+308	9.69e-06	0.000621923	yes	5.00864	0	-1.79769e+308	0.000161808	0.0065427	yes	PF00790	GO:0006886	AT4G32760.2	ENTH/VHS/GAT family protein
PAC:26348272	Glyma07g04470	Gm07:3257122-3260542	15.0943	3.35943	-2.16772	0.000166238	0.00468052	yes	19.9557	6.06024	-1.71935	1.08e-05	0.000680804	yes	45.0088	12.6462	-1.83151	1.29497e-06	0.000149844	yes	PF00067	GO:0005506,GO:0009055,GO:0016705,GO:0020037,GO:0055114	AT5G07990.1	Cytochrome P450 superfamily protein
PAC:26301490	Glyma06g42680	Gm06:45959303-45961806	33.5603	9.3774	-1.8395	0.00105266	0.0189403	yes	45.2065	13.7942	-1.71247	1.13e-05	0.000706247	yes	45.0263	14.493	-1.63541	4.43586e-05	0.00241166	yes	PF00281,PF00673	GO:0003735,GO:0006412,GO:0005622,GO:0005840	AT5G45775.2	Ribosomal L5P family protein
PAC:26285763	Glyma14g01990	Gm14:1169081-1172360	46.5464	14.7852	-1.65452	0.00196862	0.0298413	yes	24.7976	78.8042	1.66807	1.14e-05	0.000712223	yes	22.1034	91.5679	2.05057	5.47423e-07	7.16615e-05	yes	PF00642,PF00023	GO:0005515,GO:0003676,GO:0008270	AT3G55980.1	salt-inducible zinc finger 1
PAC:26315476	Glyma13g36950	Gm13:38153658-38154649	15.496	2.53517	-2.61175	0.000112601	0.00347258	yes	28.576	7.45366	-1.93878	1.15e-05	0.00071503	yes	20.9873	11.5714	-0.858952	0.0492641	0.271982	no	PF00462	GO:0009055,GO:0015035,GO:0045454	AT1G28480.1	Thioredoxin superfamily protein
PAC:26332655	Glyma15g40260	Gm15:47219928-47221268	1.81371	0.0429988	-5.39851	0.000478425	0.0104662	yes	2.34576	0.0815308	-4.84657	1.2e-05	0.000736865	yes	14.1254	4.60396	-1.61734	0.00112302	0.0254563	yes	PF00043,PF02798	GO:0005515	AT1G78380.1	glutathione S-transferase TAU 19
PAC:26291478	Glyma02g10331	Gm02:8201416-8204085	0	3.13284	1.79769e+308	0.0020714	0.0310074	yes	0.0620258	3.63608	5.87337	1.2e-05	0.000737349	yes	0.0327428	5.21188	7.31448	8.93086e-07	0.000108877	yes			AT3G15460.1	Ribosomal RNA processing Brix domain protein
PAC:26335440	Glyma03g31430	Gm03:39344096-39346448	1.84599	0.16194	-3.51086	8.96e-05	0.002901	yes	4.8199	0.879016	-2.45504	1.63e-05	0.000949917	yes	2.03753	0.714665	-1.51148	0.0226659	0.168272	no	PF00036		AT3G22930.1	calmodulin-like 11
PAC:26354330	Glyma18g51380	Gm18:60291629-60294654	18.0016	77.405	2.10431	0.000109139	0.00338615	yes	23.6457	71.4755	1.59587	1.63e-05	0.000949917	yes	14.4689	26.1693	0.854924	0.0277082	0.19036	no	PF01536	GO:0004014,GO:0006597,GO:0008295	AT3G02470.1	S-adenosylmethionine decarboxylase
PAC:26329749	Glyma15g16990	Gm15:13234405-13235609	6.09079	0.1671	-5.18785	9.1e-10	1.81e-07	yes	5.49553	0.831808	-2.72394	1.84e-05	0.00105321	yes	9.31079	2.43354	-1.93585	0.000603474	0.0166413	yes	PF05678		AT4G39720.1	VQ motif-containing protein
PAC:26353767	Glyma16g01060	Gm16:723773-726599	112.404	21.1553	-2.4096	1.4e-05	0.000669884	yes	87.815	28.8288	-1.60696	1.92e-05	0.00108662	yes	149.678	62.2822	-1.26497	0.00274419	0.0463728	yes	PF00067	GO:0005506,GO:0009055,GO:0016705,GO:0020037,GO:0055114	AT5G07990.1	Cytochrome P450 superfamily protein
PAC:26312004	Glyma17g32830	Gm17:36368365-36372571	35.106	11.9773	-1.55142	0.00380015	0.0472109	yes	28.3045	84.8205	1.58338	1.93e-05	0.00108662	yes	7.23068	18.2874	1.33865	0.0012215	0.0269503	yes	PF00069	GO:0004672,GO:0005524,GO:0006468	AT1G66920.2	Protein kinase superfamily protein
PAC:26288191	Glyma02g33660	Gm02:37426994-37430749	7.72248	0	-1.79769e+308	0.00121915	0.0211678	yes	8.8748	0	-1.79769e+308	1.93e-05	0.00108662	yes	7.98424	0.0636819	-6.97013	3.21167e-06	0.000306352	yes	PF00036		AT5G04170.1	Calcium-binding EF-hand family protein
PAC:26289107	Glyma02g06720	Gm02:5328699-5335116	4.6528	0.737342	-2.65769	0.000233248	0.00605867	yes	2.80101	0.342567	-3.03149	2.07e-05	0.00114222	yes	2.82049	0.58777	-2.26262	0.000700151	0.0185166	yes	PF12315,PF00412	GO:0008270	AT4G36860.1	LIM domain-containing protein
PAC:26299561	Glyma06g21910	Gm06:18521859-18525876	1.58586	7.34802	2.21209	0.000334996	0.00795825	yes	2.19163	7.98632	1.86552	2.15e-05	0.00117916	yes	1.83146	2.64225	0.528773	0.325621	0.735955	no	PF07724,PF02861,PF00004	GO:0005524,GO:0008134,GO:0006355,GO:0019538,GO:0016887	AT1G74310.1	heat shock protein 101
PAC:26347439	Glyma07g18570	Gm07:18594296-18597627	7.02813	1.54018	-2.19004	0.000564294	0.0118995	yes	8.15659	2.04902	-1.99303	2.19e-05	0.0011927	yes	7.19639	2.2972	-1.6474	0.000651479	0.0175598	yes	PF02775,PF02776,PF00205	GO:0000287,GO:0030976,GO:0003824	AT4G33070.1	Thiamine pyrophosphate dependent pyruvate decarboxylase family protein
PAC:26311069	Glyma17g33050	Gm17:36644769-36656073	39.0634	10.9831	-1.83053	0.000754307	0.0148108	yes	21.3528	6.57732	-1.69885	2.63e-05	0.00137032	yes	52.7041	27.1233	-0.958382	0.0101642	0.104572	no	PF00155	GO:0016740,GO:0030170,GO:0009058,GO:0016769,GO:0008483,GO:0006520	AT4G31990.1	aspartate aminotransferase 5
PAC:26320477	Glyma05g36620	Gm05:40443106-40447303	72.9834	14.4819	-2.33332	1.96e-05	0.000865335	yes	81.8938	27.1163	-1.59459	2.81e-05	0.00144699	yes	51.8169	28.9425	-0.84023	0.0263247	0.184045	no	PF00012	GO:0000902,GO:0005524	AT5G42020.1	Heat shock protein 70 (Hsp 70) family protein
PAC:26346145	Glyma10g32390	Gm10:40869588-40875360	2.02087	19.5396	3.27335	7.36e-08	7.81e-06	yes	6.18192	18.6492	1.59299	2.82e-05	0.00145016	yes	1.72145	9.40034	2.44908	1.76967e-06	0.000190046	yes	PF03441,PF00875	GO:0003913,GO:0006281	AT1G04400.1	cryptochrome 2
PAC:26314103	Glyma17g07170	Gm17:5222675-5227433	29.1247	7.59102	-1.93988	0.000279718	0.00698332	yes	14.5555	4.40236	-1.72521	3.13e-05	0.00157692	yes	23.9334	7.49931	-1.67419	2.16804e-05	0.00136867	yes	PF00501	GO:0003824,GO:0008152	AT3G21240.1	4-coumarate:CoA ligase 2
PAC:26337266	Glyma20g38560	Gm20:46127060-46129533	82.1726	21.6423	-1.9248	0.00037566	0.00871547	yes	76.3487	26.049	-1.55137	3.14e-05	0.00158234	yes	55.4076	32.5216	-0.768685	0.0397619	0.239227	no	PF02431	GO:0016872,GO:0042398	AT3G55120.1	Chalcone-flavanone isomerase family protein
PAC:26307820	Glyma08g12510	Gm08:9182852-9184617	9.01462	0.823932	-3.45167	7.66e-06	0.000405337	yes	12.7446	2.65277	-2.26432	3.63e-05	0.00177707	yes	12.957	4.74702	-1.44864	0.00613855	0.0775867	no	PF02798,PF00043	GO:0005515	AT2G29420.1	glutathione S-transferase tau 7
PAC:26327936	Glyma19g01150	Gm19:805163-807525	0.855063	0.0717241	-3.5755	0.00249306	0.0355196	yes	2.54862	0.306208	-3.05714	3.66e-05	0.00178632	yes	0.860308	0.399598	-1.1063	0.167584	0.542795	no	PF08240,PF00107	GO:0008270,GO:0016491,GO:0055114	AT1G23740.1	Oxidoreductase, zinc-binding dehydrogenase family protein
PAC:26302806	Glyma04g09890	Gm04:8158593-8179593	1.58919	0	-1.79769e+308	0.00183328	0.0284023	yes	1.67261	0	-1.79769e+308	3.91e-05	0.00188474	yes	0.992889	0	-1.79769e+308	0.00146258	0.0304024	yes	PF00400	GO:0005515	AT5G10940.2	transducin family protein / WD-40 repeat family protein
PAC:26333107	Glyma03g33340	Gm03:40943057-40946255	3.77922	0.322927	-3.54881	1.18e-05	0.000580454	yes	2.78011	0.38709	-2.8444	4.2e-05	0.00198289	yes	1.22072	3.60958	1.5641	0.0140894	0.125642	no	PF00043		AT5G02790.1	Glutathione S-transferase family protein
PAC:26352993	Glyma16g26240	Gm16:30387773-30391335	1.82847	0.215532	-3.08467	0.000504335	0.0109022	yes	2.86556	0.434898	-2.72007	4.2e-05	0.00198362	yes	4.3126	1.68709	-1.35402	0.018876	0.149894	no	PF00153		AT5G14040.1	phosphate transporter 3;1
PAC:26284389	Glyma14g11920	Gm14:10467576-10470309	5.95806	0	-1.79769e+308	0.000370938	0.00862345	yes	3.59554	0.545854	-2.71962	4.21e-05	0.00198742	yes	3.39802	0.406121	-3.06471	1.60099e-05	0.00108218	yes	PF03106	GO:0003700,GO:0043565,GO:0006355	AT1G80840.1	WRKY DNA-binding protein 40
PAC:26302012	Glyma06g17060	Gm06:13417932-13421956	55.8526	11.7844	-2.24474	2.99e-05	0.00123342	yes	64.5464	22.356	-1.52967	4.46e-05	0.00207884	yes	60.4205	31.4822	-0.940502	0.0133388	0.121604	no	PF00262	GO:0005509	AT5G61790.1	calnexin 1
PAC:26354723	Glyma18g50900	Gm18:59900304-59906519	0.0201038	2.56824	6.99717	0.00115605	0.0203748	yes	0	4.21458	1.79769e+308	4.62e-05	0.00213835	yes	0	2.38689	1.79769e+308	0.000490336	0.014362	yes	PF01486,PF00319	GO:0003677,GO:0046983,GO:0003700,GO:0006355,GO:0005634,GO:0043565	AT3G02310.1	K-box region and MADS-box transcription factor family protein
PAC:26340999	Glyma09g33190	Gm09:39702957-39706215	0	9.3446	1.79769e+308	0.00081423	0.0156505	yes	0.535191	5.82941	3.44522	5.03e-05	0.00229614	yes	0	6.34336	1.79769e+308	0.000225729	0.0082916	yes			AT4G38060.2
PAC:26311035	Glyma17g33891	Gm17:37801990-37804561	2.48922	0.0952287	-4.70815	5.02e-08	5.6e-06	yes	2.65821	0.429648	-2.62923	5.16e-05	0.00234391	yes	2.20254	0.123589	-4.15555	5.02725e-07	6.65505e-05	yes	PF03106	GO:0003700,GO:0043565,GO:0006355	AT1G80840.1	WRKY DNA-binding protein 40
PAC:26357465	Glyma18g01570	Gm18:867981-870277	0.27489	9.9784	5.18188	1.08e-09	2.08e-07	yes	0.160026	1.54288	3.26924	5.19e-05	0.00235422	yes	0.114071	0.366841	1.68522	0.106376	0.427157	no	PF00544		AT1G67750.1	Pectate lyase family protein
PAC:26329504	Glyma15g11490	Gm15:8443116-8444805	127.364	13.0802	-3.28351	7.59e-09	1.09e-06	yes	24.754	7.74193	-1.67689	5.65e-05	0.00252276	yes	152.029	28.021	-2.43976	1.44844e-09	4.52322e-07	yes	PF00231	GO:0046933,GO:0046961,GO:0015986,GO:0045261	AT4G04640.1	ATPase, F1 complex, gamma subunit protein
PAC:26320615	Glyma05g36600	Gm05:40426888-40430895	13.4495	2.57392	-2.38551	4.05e-05	0.00156631	yes	16.3673	5.5811	-1.55219	5.7e-05	0.0025397	yes	11.9746	5.78236	-1.05024	0.00895306	0.0964601	no	PF00012	GO:0000902,GO:0005524	AT5G42020.1	Heat shock protein 70 (Hsp 70) family protein
PAC:26306358	Glyma08g04911	Gm08:3502619-3505873	3.79784	0.147289	-4.68846	6.6e-09	9.77e-07	yes	11.442	3.70232	-1.62784	5.98e-05	0.0026268	yes	14.409	7.39133	-0.963064	0.0124548	0.11735	no	PF07714	GO:0004672,GO:0005524,GO:0006468	AT5G38260.1	Protein kinase superfamily protein
PAC:26316501	Glyma13g10840	Gm13:13143536-13145143	13.0405	0.718443	-4.18198	3.93e-09	6.2e-07	yes	53.1407	19.1528	-1.47226	6e-05	0.00262881	yes	13.0138	5.5708	-1.22409	0.00590726	0.0756031	no	PF05678		AT3G22160.1	VQ motif-containing protein
PAC:26298068	Glyma11g01350	Gm11:793458-795686	60.6999	14.6495	-2.05084	0.000124223	0.00376732	yes	45.3918	16.3529	-1.47288	6.09e-05	0.00266229	yes	108.038	143.011	0.404595	0.335455	0.744073	no	PF00195,PF02797	GO:0016746,GO:0009058,GO:0016747,GO:0006633,GO:0016020,GO:0008610,GO:0004315,GO:0008415	AT5G13930.1	Chalcone and stilbene synthase family protein
PAC:26295579	Glyma11g36730	Gm11:38084593-38086445	2.99524	14.1774	2.24285	0.000338077	0.00801475	yes	19.8691	54.4145	1.45347	6.18e-05	0.00269587	yes	8.9292	21.8425	1.29054	0.00206913	0.0383559	yes	PF06955,PF00722	GO:0004553,GO:0005975,GO:0016762,GO:0006073,GO:0005618,GO:0048046	AT3G23730.1	xyloglucan endotransglucosylase/hydrolase 16
PAC:26323993	Glyma01g38560	Gm01:50625695-50629374	0	1.03553	1.79769e+308	0.00207205	0.0310074	yes	0	1.42493	1.79769e+308	6.49e-05	0.00280182	yes	0.0108501	1.53827	7.14745	1.64962e-06	0.000179575	yes	PF07714,PF00069	GO:0004672,GO:0005524,GO:0006468	AT2G33580.1	Protein kinase superfamily protein
PAC:26353669	Glyma16g13070	Gm16:14020015-14026193	0.145519	3.96725	4.76886	4.34e-08	4.92e-06	yes	0.029662	1.95645	6.04348	6.58e-05	0.00282931	yes	0.0352353	0.203956	2.53316	0.112234	1	no	PF00319,PF01486	GO:0003677,GO:0046983,GO:0003700,GO:0006355,GO:0005634,GO:0043565	AT1G69120.1	K-box region and MADS-box transcription factor family protein
PAC:26354652	Glyma18g44030	Gm18:53613986-53617649	2.17822	0.339955	-2.67973	0.000562891	0.0118864	yes	5.04334	1.17531	-2.10134	6.86e-05	0.00292467	yes	7.77524	1.93956	-2.00316	3.72639e-05	0.00209753	yes	PF03106	GO:0003700,GO:0043565,GO:0006355	AT2G38470.1	WRKY DNA-binding protein 33
PAC:26355975	Glyma18g12660	Gm18:11874766-11879530	9.77896	34.9061	1.83573	0.000590569	0.0123621	yes	11.9759	32.5998	1.44473	6.99e-05	0.00296225	yes	18.3672	43.5047	1.24404	0.000929889	0.0223309	yes	PF01370	GO:0003854,GO:0016616,GO:0006694,GO:0055114,GO:0003824,GO:0050662,GO:0044237,GO:0009058,GO:0008831,GO:0045226	AT1G78570.1	rhamnose biosynthesis 1
PAC:26351205	Glyma16g01590	Gm16:1161766-1173675	4.27635	0.449247	-3.2508	5.15e-07	4.26e-05	yes	4.09308	1.28185	-1.67496	7.07e-05	0.00298966	yes	5.1885	4.89061	-0.0853037	0.820896	0.969304	no	PF01504,PF01363,PF00118	GO:0005524,GO:0044267,GO:0046872,GO:0016307,GO:0046488	AT3G14270.1	phosphatidylinositol-4-phosphate 5-kinase family protein
PAC:26300463	Glyma06g13420	Gm06:10562116-10569462	2.56873	9.17371	1.83645	0.00214837	0.0318775	yes	1.79838	6.62232	1.88064	7.16e-05	0.00302177	yes	2.21639	14.2597	2.68566	1.16498e-08	2.85504e-06	yes			AT5G24270.1	Calcium-binding EF-hand family protein
PAC:26336236	Glyma03g34480	Gm03:41894329-41896767	42.6305	8.59649	-2.31007	1.5e-05	0.000705174	yes	24.5815	8.86946	-1.47066	7.46e-05	0.00312976	yes	37.8852	16.8838	-1.16599	0.00165335	0.0330871	yes	PF00201	GO:0016758,GO:0008152	AT2G36760.1	UDP-glucosyl transferase 73C2
PAC:26294565	Glyma12g01590	Gm12:950652-954926	3.65457	0.970038	-1.91359	0.00410505	0.0497316	yes	1.91728	0.251566	-2.93005	7.96e-05	0.00327226	yes	0.536166	0.840151	0.647968	0.376654	0.777501	no	PF07690	GO:0022857,GO:0055085,GO:0016021	AT3G47420.1	phosphate starvation-induced gene 3
PAC:26293214	Glyma12g33510	Gm12:36766041-36767170	7.36013	0.270566	-4.76568	5.24e-08	5.77e-06	yes	5.69356	1.02584	-2.47253	8.14e-05	0.00333012	yes	0.760548	0.154477	-2.29964	0.0116812	0.113068	no	PF00462	GO:0009055,GO:0015035,GO:0045454	AT1G28480.1	Thioredoxin superfamily protein
PAC:26305740	Glyma04g34670	Gm04:40870123-40874392	8.00568	1.23799	-2.69302	0.000104909	0.00329323	yes	8.05481	1.89817	-2.08524	8.21e-05	0.00334874	yes	7.02567	1.30647	-2.42696	3.9467e-05	0.00219313	yes	PF01812	GO:0005524,GO:0030272,GO:0009396	AT5G13050.1	5-formyltetrahydrofolate cycloligase
PAC:26309748	Glyma08g11610	Gm08:8462028-8464321	4.76434	0.600812	-2.98729	3.34e-05	0.0013515	yes	14.1371	4.62707	-1.61131	8.37e-05	0.00340455	yes	6.38799	15.3576	1.26552	0.0018667	0.0357689	yes	PF02797,PF00195	GO:0016746,GO:0009058,GO:0016747,GO:0006633,GO:0016020,GO:0008610,GO:0004315,GO:0008415	AT5G13930.1	Chalcone and stilbene synthase family protein
PAC:26336291	Glyma03g26590	Gm03:34036316-34037986	1.63473	9.82076	2.58679	0.000133349	0.00397017	yes	0.0261482	1.62484	5.95745	8.5e-05	0.00344697	yes	0.12422	0.419417	1.75548	0.0583827	0.301957	no	PF00106	GO:0016491,GO:0008152	AT3G51680.1	NAD(P)-binding Rossmann-fold superfamily protein
PAC:26341081	Glyma09g30185	Gm09:37056565-37056972	3.16	18.7945	2.57231	0.00120871	0.0210506	yes	4.35207	23.477	2.43147	0.0001	0.0039209	yes	3.86066	9.72634	1.33305	0.064705	0.320614	no	PF02874	GO:0046933,GO:0046961,GO:0015992,GO:0046034,GO:0016469	ATCG00120.1	ATP synthase subunit alpha
PAC:26327320	Glyma19g01050	Gm19:738803-744963	78.4125	18.7455	-2.06454	0.000145378	0.00423262	yes	63.7024	23.1934	-1.45763	0.000101351	0.00396221	yes	60.7902	10.1692	-2.57963	5.28216e-10	1.81604e-07	yes	PF00484	GO:0004089,GO:0008270,GO:0015976	AT3G01500.3	carbonic anhydrase 1
PAC:26323365	Glyma01g45020	Gm01:55451074-55452761	42.7566	12.9233	-1.72617	0.00104597	0.0188647	yes	46.565	17.3551	-1.42388	0.000104142	0.00405807	yes	82.8815	89.3803	0.108908	0.77944	0.958366	no	PF07859	GO:0016787,GO:0008152	AT1G47480.1	alpha/beta-Hydrolases superfamily protein
PAC:26341550	Glyma09g05440	Gm09:4222299-4224359	2.68063	0.574559	-2.22205	0.00380028	0.0472109	yes	3.61232	0.711753	-2.34348	0.000110638	0.00422842	yes	3.0441	1.50029	-1.02077	0.0874896	0.382868	no	PF00067	GO:0005506,GO:0009055,GO:0016705,GO:0020037,GO:0055114	AT4G37340.1	cytochrome P450, family 81, subfamily D, polypeptide 3
PAC:26352475	Glyma16g25071	Gm16:28995807-29006764	2.15952	0.124093	-4.12122	1.08e-07	1.08e-05	yes	1.10827	0.0182116	-5.92731	0.000110896	0.0042315	yes	2.95832	0.00112004	-11.367	0.29761	0.709882	no	PF01582,PF00931	GO:0043531,GO:0005515,GO:0007165,GO:0005622,GO:0045087,GO:0031224,GO:0004888,GO:0006915,GO:0005524	AT5G17680.1	disease resistance protein (TIR-NBS-LRR class), putative
PAC:26348776	Glyma07g10581	Gm07:8848279-8849348	0.264925	5.82679	4.45904	6.05e-07	4.89e-05	yes	0.46824	3.28559	2.81083	0.000112288	0.00427438	yes	1.88024	3.38082	0.846452	0.202464	0.599167	no			AT1G18390.2	Protein kinase superfamily protein
PAC:26322211	Glyma05g34120	Gm05:38540978-38549756	0.380024	13.0818	5.10533	9.34e-10	1.85e-07	yes	7.25849	20.3748	1.48905	0.000112549	0.0042775	yes	3.9707	9.78278	1.30085	0.00628039	0.0786513	no	PF00009,PF03144,PF03143	GO:0003924,GO:0005525	AT1G18070.1	Translation elongation factor EF1A/initiation factor IF2gamma family protein
PAC:26295313	Glyma11g29720	Gm11:30492981-30497039	22.0078	2.51965	-3.12672	1.1e-07	1.1e-05	yes	30.2879	11.3551	-1.4154	0.000115742	0.00437726	yes	71.7426	50.4027	-0.509327	0.193324	0.586029	no	PF03106	GO:0003700,GO:0043565,GO:0006355	AT2G38470.1	WRKY DNA-binding protein 33
PAC:26304927	Glyma04g06495	Gm04:4944421-4946197	6.58248	0.675025	-3.28562	2.34e-05	0.00100512	yes	26.8887	8.91669	-1.59242	0.000123834	0.00462542	yes	9.70368	3.9032	-1.31387	0.0127551	0.118492	no	PF03106	GO:0003700,GO:0043565,GO:0006355	AT1G80840.1	WRKY DNA-binding protein 40
PAC:26355948	Glyma18g45520	Gm18:55255843-55257868	1.77716	0.0322974	-5.78201	0.000170815	0.00476162	yes	2.51402	0	-1.79769e+308	0.000126745	0.00471574	yes	1.69368	0	-1.79769e+308	0.0011411	0.0257384	yes	PF00067	GO:0005506,GO:0009055,GO:0016705,GO:0020037,GO:0055114	AT2G45550.1	cytochrome P450, family 76, subfamily C, polypeptide 4
PAC:26285356	Glyma14g00570	Gm14:286884-288230	97.3058	3.07988	-4.98158	4.22e-15	3.32e-12	yes	72.7319	27.5824	-1.39884	0.000131141	0.00484502	yes	53.0634	40.0976	-0.404203	0.269969	0.681415	no	PF05678		AT4G39720.1	VQ motif-containing protein
PAC:26299097	Glyma06g44050	Gm06:47037781-47038818	50.3014	7.39469	-2.76604	1.86e-06	0.000124863	yes	105.192	39.9048	-1.39839	0.000132272	0.0048634	yes	22.298	15.6115	-0.514304	0.214435	0.614723	no	PF00462	GO:0009055,GO:0015035,GO:0045454	AT1G28480.1	Thioredoxin superfamily protein
PAC:26296170	Glyma11g10070	Gm11:7196489-7199709	16.5808	0.606495	-4.77287	1.05e-10	2.76e-08	yes	10.0353	2.5528	-1.97493	0.000141283	0.00513201	yes	38.3865	9.61532	-1.99719	1.05443e-06	0.000126609	yes	PF00332	GO:0004553,GO:0005975	AT4G16260.1	Glycosyl hydrolase superfamily protein
PAC:26343410	Glyma09g37150	Gm09:42693393-42694711	25.048	3.04328	-3.041	1.18e-06	8.48e-05	yes	19.501	6.30807	-1.62828	0.000148501	0.00534615	yes	21.1605	27.0145	0.352357	0.356701	0.762763	no	PF00036		AT5G39670.1	Calcium-binding EF-hand family protein
PAC:26354098	Glyma18g06510	Gm18:5074644-5079669	37.5092	530.561	3.8222	6.61e-11	1.87e-08	yes	167.756	462.965	1.46454	0.00016286	0.00577603	yes	52.9429	81.0004	0.613493	0.106392	0.427157	no			AT5G58490.1	NAD(P)-binding Rossmann-fold superfamily protein
PAC:26303723	Glyma04g09950	Gm04:8238776-8246273	1.81686	0	-1.79769e+308	0.00207781	0.0310731	yes	1.69945	0	-1.79769e+308	0.000163148	0.00578194	yes	2.04984	0.238853	-3.10132	0.000126548	0.00541413	yes	PF10590,PF01243,PF03853	GO:0004733,GO:0010181,GO:0055114,GO:0016638	AT5G49970.1	pyridoxin (pyrodoxamine) 5\'-phosphate oxidase
PAC:26296520	Glyma11g15700	Gm11:11369715-11373376	22.6399	2.87122	-2.97913	5.6e-07	4.57e-05	yes	110.673	39.9146	-1.47132	0.00016613	0.00584858	yes	23.6263	21.7224	-0.121212	0.743443	0.949339	no	PF00069	GO:0004672,GO:0005524,GO:0006468,GO:0016773,GO:0009103,GO:0016020	AT3G45640.1	mitogen-activated protein kinase 3
PAC:26313912	Glyma17g04350	Gm17:2911540-2927477	3.14906	0.172595	-4.18946	1.7e-07	1.61e-05	yes	1.61298	0.328282	-2.29672	0.000167315	0.00588164	yes	3.79213	1.40287	-1.43462	0.00193275	0.0367107	yes	PF01061,PF08370,PF00005	GO:0005524,GO:0016887,GO:0016020	AT3G53480.1	pleiotropic drug resistance 9
PAC:26294004	Glyma12g02250	Gm12:1389392-1395672	4.98492	0.391965	-3.66877	1.59e-06	0.000109009	yes	4.54145	1.0174	-2.15826	0.000174626	0.00609827	yes	4.43885	1.41228	-1.65216	0.00471958	0.0656909	no	PF01370	GO:0016491,GO:0008152,GO:0003854,GO:0016616,GO:0006694,GO:0055114,GO:0003824,GO:0050662,GO:0044237,GO:0009058	AT5G19440.1	NAD(P)-binding Rossmann-fold superfamily protein
PAC:26300182	Glyma06g42080	Gm06:45278673-45283114	3.00779	14.5848	2.27769	0.000249844	0.00640218	yes	4.15078	13.3086	1.6809	0.000181044	0.00627195	yes	6.1699	25.0042	2.01885	4.16697e-06	0.00037715	yes	PF01946	GO:0009055,GO:0016491,GO:0055114	AT5G54770.1	thiazole biosynthetic enzyme, chloroplast (ARA6) (THI1) (THI4)
PAC:26318093	Glyma13g04670	Gm13:4965033-4967861	9.50116	1.74159	-2.4477	0.000114769	0.00353467	yes	4.39059	1.03133	-2.08991	0.00018551	0.00639883	yes	61.4552	52.9689	-0.214388	0.572613	0.895023	no	PF00067	GO:0005506,GO:0009055,GO:0016705,GO:0020037,GO:0055114	AT4G31940.1	cytochrome P450, family 82, subfamily C, polypeptide 4
PAC:26307756	Glyma08g14670	Gm08:10680461-10685058	5.60354	67.8371	3.59766	2.12e-10	5.12e-08	yes	6.80715	18.6119	1.45111	0.000187845	0.0064607	yes	3.86877	10.9741	1.50415	0.00122582	0.0270207	yes	PF07994,PF01658	GO:0004512,GO:0006021,GO:0008654	AT5G10170.1	myo-inositol-1-phosphate synthase 3
PAC:26315985	Glyma13g23790	Gm13:27112132-27116750	9.83145	0	-1.79769e+308	0.000127618	0.00383208	yes	2.48411	0	-1.79769e+308	0.000188502	0.00647397	yes	2.35384	0	-1.79769e+308	0.000769866	0.0196839	yes	PF02826,PF00389	GO:0016616,GO:0051287,GO:0008152,GO:0055114,GO:0048037	AT5G14780.1	formate dehydrogenase
PAC:26320313	Glyma05g35800	Gm05:39777355-39783066	15.978	4.69695	-1.76629	0.00140052	0.0235114	yes	13.3377	4.71039	-1.50159	0.000192849	0.00659483	yes	8.71561	4.6536	-0.905254	0.0341358	0.217335	no	PF00390,PF03949	GO:0016616,GO:0055114,GO:0051287	AT1G79750.1	NADP-malic enzyme 4
PAC:26356070	Glyma18g05770	Gm18:4412925-4417805	3.95015	0.166616	-4.56731	0.000122649	0.00372952	yes	3.74212	0.363014	-3.36576	0.00019859	0.00671902	yes	3.67474	0.283224	-3.69763	7.91899e-05	0.00373584	yes	PF00179	GO:0016881	AT1G64230.3	ubiquitin-conjugating enzyme 28
PAC:26319192	Glyma13g24700	Gm13:28018531-28022863	23.7961	2.32844	-3.35329	9.24e-07	6.93e-05	yes	13.1074	3.5229	-1.89555	0.000209898	0.00702552	yes	30.9913	10.9545	-1.50034	0.000288685	0.00985426	yes	PF05678		AT1G28280.1	VQ motif-containing protein
PAC:26288916	Glyma02g00250	Gm02:40006-44302	15.4192	2.12746	-2.85752	1.51e-06	0.000104063	yes	15.0284	5.5854	-1.42796	0.000210002	0.00702552	yes	22.0265	8.45895	-1.38069	0.000285967	0.00977543	yes	PF00069,PF01476	GO:0004672,GO:0005524,GO:0006468,GO:0016998	AT2G23770.1	protein kinase family protein / peptidoglycan-binding LysM domain-containing protein
PAC:26312216	Glyma17g11420	Gm17:8564215-8567584	4.65715	23.2525	2.31987	0.000122335	0.00372492	yes	5.49338	16.7652	1.60971	0.000212415	0.0070765	yes	4.23255	7.84327	0.889927	0.0903288	0.390001	no	PF00481	GO:0003824	AT2G25620.1	DNA-binding protein phosphatase 1
PAC:26307417	Glyma08g11520	Gm08:8380331-8382218	1.8706	0.155641	-3.5872	7.78e-05	0.0025969	yes	4.3038	0.959626	-2.16507	0.000217126	0.0071933	yes	4.18204	7.82516	0.903912	0.056229	0.295321	no	PF02797,PF00195	GO:0016746,GO:0009058,GO:0016747,GO:0006633,GO:0016020,GO:0008610,GO:0004315,GO:0008415	AT5G13930.1	Chalcone and stilbene synthase family protein
PAC:26334071	Glyma03g24776	Gm03:31703523-31703989	0.313041	27.3863	6.45096	2.48e-05	0.00105284	yes	0	27.1628	1.79769e+308	0.000246164	0.0079192	yes	0	35.1938	1.79769e+308	0.000139	0.00582689	yes	PF00318	GO:0003735,GO:0006412,GO:0005622,GO:0005840,GO:0015935	AT3G04770.2	40s ribosomal protein SA B
PAC:26328166	Glyma19g01440	Gm19:1062816-1063992	0.275721	8.59108	4.96156	6.7e-09	9.83e-07	yes	1.79769	7.53402	2.06728	0.000252622	0.00806352	yes	1.44926	3.27473	1.17606	0.0780663	0.359552	no	PF00011		AT4G10250.1	HSP20-like chaperones superfamily protein
PAC:26303536	Glyma04g05670	Gm04:4319270-4329028	3.81871	0	-1.79769e+308	0.000918442	0.0170918	yes	2.03881	0	-1.79769e+308	0.000256417	0.00816109	yes	8.21099	2.60573	-1.65587	0.00158027	0.0320542	yes	PF00433,PF00069	GO:0004672,GO:0005524,GO:0006468,GO:0004674	AT4G33080.1	AGC (cAMP-dependent, cGMP-dependent and protein kinase C) kinase family protein
PAC:26339134	Glyma20g06290	Gm20:8298022-8300244	1.96457	0.306023	-2.68251	0.00167801	0.0266778	yes	5.31514	1.24906	-2.08926	0.000256626	0.00816231	yes	4.51593	1.49582	-1.59409	0.0078998	0.089737	no	PF00234		AT3G22142.1	Bifunctional inhibitor/lipid-transfer protein/seed storage 2S albumin superfamily protein
[truncated: 251 more rows]
